# Supplementary material for: MiR-532-5p suppresses renal cancer cell proliferation by disrupting the ETS1-mediated positive feedback loop with the KRAS-NAP1L1/P-ERK axis
Source: Br J Cancer. 2018 Aug 7;119(5):591–604. doi: 10.1038/s41416-018-0196-5 (PMC6162242; doi:10.1038/s41416-018-0196-5)
Supplement: Supplementary file 4 — TS1 [file 41416_2018_196_MOESM4_ESM.xlsx]

## Sheet: Sheet1
	Table S1. Sequences of oligonucleotides used in this study
	Assay		Sequences
	Transient Transfection	miR-532-5p	5'-CAUGCCUUGAGUGUAGGACCGU-3'
			5'-GGUCCUACACUCAAGGCAUGUU-3'
		miR-NC	5'-UUCUCCGAACGUGUCACGUTT-3'
			5'-ACGUGACACGUUCGGAGAATT-3'
		anti-miR-532-5p	5'-ACGGUCCUACACUCAAGGCAUG-3'
		anti-miR-NC	5'-CAGUACUUUUGUGUAGUACAA-3'
		LNA-miR-532-5p	5'-ACGGUCCUACACUCAAGGCAUG-3'
		LNA-miR-NC	5'-UCUACUCUUUCUAGGAGGUUGUGA-3'
	Primer for qRT-PCR	miR-532-5p Forward	5'-GCGCGCATGCCTTGAGTGTAG-3'
		miR-532-5p Reverse	5'-ATCCAGTGCAGGGTCCGAGG-3'
		miR-532-5p RT primer	5'-GTCGTATCCAGTGCAGGGTCCGAGGTATTCGCACTGGATACGACACGGTC-3'
		U6 Forward	5'-CTCGCTTCGGCAGCACA-3'
		U6 Reverse	5'-AACGCTTCACGAATTTGCGT-3'
		U6 RT primer	5'-AACGCTTCACGAATTTGCGT-3'
		ETS1 Forward	5'-GTTAATGGAGTCAACCCAGC-3'
		ETS1 Reverse	5'-GGGTGACGACTTCTTGTTTG-3'
		β-actin Forward	5'-TGACGGGGTCACCCACACTGTGCCCATGTA-3'
		β-actin Reverse	5'-CTAGAAGCATTTGCGGTGGACGATGGAGGG-3'
	Primer for ChIP-qRT-PCR	miR-532-5p Forward1	5'-CCAGGACCAGTTCCTCCACTTGTATA-3'
		miR-532-5p Forward1	5'-AGTAGAGATGGAGTACAATCAGCTCC-3'
		miR-532-5p Forward2	5'-ATGTATACTTTAAGTTCTAGGGTAC-3'
		miR-532-5p Forward2	5'-GAGAACACTTGGACACAGGAAGGGG-3'
		miR-532-5p Forward3	5'-ATTGTTCAATTCCCACCTATGAGTGAG-3'
		miR-532-5p Forward3	5'-CCTGGAAAGCAGGTAGAGTCTCAAG-3'
		miR-532-5p Forward4	5'-ATTCCACACTCATGAGGTTGTCTTC-3'
		miR-532-5p Forward4	5'-CACATAAAATGGTACTTAGAGTTG-3'
		miR-532-5p Forward5	5'-GATGATTTCTGTGTTTGTATTTCCAG-3'
		miR-532-5p Forward5	5'-TGTATTTGGAGAATGGAGGGGAAA-3'
		miR-532-5p Forward6	5'-AACTGCTGTCAAATCTTGTTGGCTC-3'
		miR-532-5p Forward6	5'-GGACTCAAAAAAGGAGGCTCAAGCT-3'
		miR-532-5p Forward7	5'-CCAGATTCTAAGCTTTCTTACCATC-3'
		miR-532-5p Forward7	5'-GTTTTCCTTCCTTCTTTCTTTTCC-3'
	siRNA	si-KRAS-1	5'-GUCUCUUGGAUAUUCUCGATT-3'
		si-KRAS-2	5'-CAGCUAAUUCAGAAUCAUUTT-3'
		si-NAP1L1-1	5′-GGCAGACAUUGACAACAAATT-3′
		si-NAP1L1-2	5′-GGUAGAAACACCAACAGGAUACAUU-3′
	Vector Construction	miR-532-5p	5'-CAUGCCUUGAGUGUAGGACCGU-3'
			5'-GGUCCUACACUCAAGGCAUGUU-3'
		miR-NC	5'-UUCUCCGAACGUGUCACGUTT-3'
			5'-ACGUGACACGUUCGGAGAATT-3'
		sh-miR-532-5p Forward	5'-GATCCGCATGCCTTAAGTGTAAGACAGTCTTCCTGTCAGAACGGTCCTACACTCAAGGCATGTTTTTG-3'
		sh-miR-532-5p Reverse	5'-AATTCAAAAACATGCCTTGAGTGTAGGACCGTTCTGACAGGAAGACTGTCTTACACTTAAGGCATGCG-3'
