# Supplementary material for: MiR-532-5p suppresses renal cancer cell proliferation by disrupting the ETS1-mediated positive feedback loop with the KRAS-NAP1L1/P-ERK axis
Source: Br J Cancer. 2018 Aug 7;119(5):591–604. doi: 10.1038/s41416-018-0196-5 (PMC6162242; doi:10.1038/s41416-018-0196-5)
Supplement: Supplementary file 5 — TS2 [file 41416_2018_196_MOESM5_ESM.xls]

## Sheet: GSE23085 result
miRNA	Acc	Seq	p-value	FDR	Fold-change(tumor/normal)	style	6N	6C	8C	8N	10N	10C	13C	13N	16N	16C	17C	17N	18N	18C	22C	22N	30N	30C	34C	34N	35N	35C	36C	36N	44N	44C	62C	62N	63N	63C	64C	64N	65N	65C	66N	66C	67C	67N	68N	68C
hsa-let-7d-3p	MIMAT0004484	CUAUACGACCUGCUGCCUUUCU	0.025171	0.0989	1.22	up	428.765	309.53	449.918	68.4425	174.49	157.197	870.27	121.61	298.918	111.475	435.5	53.3375	571.997	59.205	764.013	168.915	687.615	202.882	697.352	97.7525	314.355	57.3425	449.688	61.845	355.025	49.1125	362.595	173.06	1299.19	85.46	423.28	112.683	429.22	192.265	703.215	308.103	299.835	73.9325	498.7	103.188
hsa-let-7e-5p	MIMAT0000066	UGAGGUAGGAGGUUGUAUAGUU	0.0025263	0.0194	1.44	up	17228.6	18850.5	31042.6	5394.13	7450.38	25198.2	24447.9	14915.7	23498.2	12745.6	21508.2	2038.02	32300.6	11875.2	33939.1	21580.4	30029.8	24955.3	22859.8	3787.84	7635.25	3766.39	24265.5	6974.76	12022.8	5599.49	15483.6	19478.9	36435.1	18619.1	28450.5	9460.4	28861.3	26325.4	20556.9	27005.6	2737.35	3545.08	11577.8	6043.39
hsa-let-7g-5p	MIMAT0000414	UGAGGUAGUAGUUUGUACAGUU	0.0020719	0.0166	1.22	up	14743.2	17913.1	27597.7	9039.57	6941.11	21327.8	19004.4	11874.1	16957	11526.4	21726.6	6028.14	29895.5	8654.44	26268	15443.4	24504.8	14534.1	25113.8	7518.91	20303.3	3947.72	23262.5	8041	18032.9	6991.06	14886.8	16588.4	33213.8	8295.08	18578.2	8730.49	21873.1	18860.6	17216.3	22960.8	2218.3	5059.7	22305.5	10242.8
hsa-let-7i-5p	MIMAT0000415	UGAGGUAGUAGUUUGUGCUGUU	3e-07	1.8e-05	1.62	up	11714.6	15706.6	27567.9	4706.32	4962.03	19940.9	15873.7	8869.94	12227.5	9884.35	19860	5578.3	26419.5	8392.43	21100.4	11004.9	17643.8	10240.1	24706.7	5021.19	13864.1	6067.49	20909.2	3712.55	9146.29	5088.57	14349.3	10008.1	25262.6	6180.38	14428.2	4262.72	14761	14052.7	11011.3	12458.6	2353.65	2405.5	14495.9	8578.36
hsa-miR-100-5p	MIMAT0000098	AACCCGUAGAUCCGAACUUGUG	6.28e-05	0.00103	0.5	down	4789.91	2835.53	2619.62	1097.73	2099.88	2633.89	4678.02	2467.42	5603.64	592.053	627.755	1037.94	5695.88	194.097	716.393	3491.45	4294.37	1830.81	4981.93	582.595	1315.2	90.3425	6254.56	940.865	3074.43	124.703	2486.4	2754.53	8805.4	275.28	1195.51	1356.37	5683.09	1273.38	4252.32	4032.44	425.5	635.12	3643.76	751.582
hsa-miR-106b-5p	MIMAT0000680	UAAAGUGCUGACAGUGCAGAU	2.1e-06	6.88e-05	2.04	up	888.317	1646.48	1477.79	142.695	275.303	1125.39	1312.74	259.72	868.097	791.545	3211.88	136.153	1160.3	355.332	1983.12	215.175	1210.93	1094.12	3609.63	183.965	691.253	151.748	3752.94	213.735	572.688	174.325	1094.38	366.29	3312.21	306.692	969.46	208.282	1171.08	692.288	1527.85	868.587	375.038	109.16	1878.73	476.087
hsa-miR-10a-3p	MIMAT0004555	CAAAUUCGUAUCUAGGGGAAUA	0.0001747	0.00233	0.69	down	662.565	173.185	317.67	59.15	213.018	80.03	334.053	197.3	628.077	55.7325	218.048	57.6125	838.345	56.3725	301.728	216.532	824.727	86.1475	465.7	113.683	341.978	55.275	258.752	60.2275	387.123	44.08	310.58	231.42	784.475	51.24	411.447	98.88	481.56	71.1825	347.175	181.6	275.447	69.705	384.348	69.835
hsa-miR-10a-5p	MIMAT0000253	UACCCUGUAGAUCCGAAUUUGUG	4.97e-05	0.000853	0.38	down	12948.2	10586.7	4305.26	3294.94	5216.59	7826.58	8814.81	11217.3	14117.8	1326.29	6160.89	2702.28	22856.4	288.652	4324.25	13080.4	11969.8	2985.18	5502.91	2151.21	6474.17	88.17	4632.64	3718.47	8384.09	130.745	1982.28	7750.75	18282	740.518	5698.27	5129.69	13402.2	4023.74	9815.01	13250.2	333.555	3147.6	7677.61	3313.8
hsa-miR-10b-3p	MIMAT0004556	ACAGAUUCGAUUCUAGGGGAAU	0.0001378	0.00191	0.61	down	856.34	213.885	353.23	89.53	280.873	116.507	423.58	330.3	693.52	77.78	229.34	97.81	777.952	59.4025	451.67	337.353	984.39	203.088	545.31	142.17	314.105	55.92	333.04	97.61	563.773	46.3625	290.205	285.87	992.383	64.8975	345.233	209.637	592.457	100.28	573.957	541.423	276.397	99.8325	560.025	93.565
hsa-miR-10b-5p	MIMAT0000254	UACCCUGUAGAACCGAAUUUGUG	1e-07	8.01e-06	0.51	down	22532.7	19576.6	19976.2	17962.6	13157.3	22010.6	17550.5	21512.1	23023.6	7442.82	16768.6	16764.1	32726.5	2216.91	14647.4	26719.9	25459.2	16140.7	21202.2	10888.4	18370.3	490.79	21433.3	12785.4	27605.5	1979.94	6122.98	22020.4	36368.8	4947.28	11034.4	14238.6	26775.1	12374	24528.8	31247.1	1036.53	12539.2	28422.4	12122.1
hsa-miR-1207-5p	MIMAT0005871	UGGCAGGGAGGCUGGGAGGGG	0.0327292	0.122	0.72	down	1300.64	65.8675	307.283	55.5425	201.15	44.2875	243.898	228.778	274.38	68.3375	193.213	67.9625	410.022	60.925	454.942	3583.42	415.42	73.2675	468.99	117.728	282.325	58.5275	241.56	43.8875	226.565	40.5475	247.93	50.99	300.688	48.495	279.262	45.9	296.22	46.83	259.18	47.4025	263.892	45.54	312.22	44.6025
hsa-miR-122-5p	MIMAT0000421	UGGAGUGUGACAAUGGUGUUUG	1e-07	1e-07	10.11	up	187.512	1635.48	2541.53	43.96	127.75	952.655	1964.75	45.5425	150.833	379.368	2657.61	43.17	423.325	262.137	3249.44	48.1125	329.025	2112.66	5700	75.035	266.21	433.985	3390.79	38.0075	270.88	1763.76	624.558	41.3825	344.865	570.538	4504.41	36.9825	202.863	770.107	243.25	44.6925	397.228	37.425	309.085	47.86
hsa-miR-1231	MIMAT0005586	GUGUCUGGGCGGACAGCUGC	0.0317841	0.12	0.81	down	1285.11	85.425	312.962	45.1375	258.34	54.825	334.86	129.042	187.255	63.2775	193.745	78.58	389.785	54.925	369.993	628.11	603.862	82.0525	475.875	98.91	271.405	52.16	246.148	42.1525	221.715	41.58	237.768	49.5075	343.54	53.3875	316.09	67.4725	330.478	67.6925	292.897	55.1025	271.31	55.05	359.697	56.74
hsa-miR-1246	MIMAT0005898	AAUGGAUUUUUGGAGCAGG	0.000569	0.00641	0.25	down	31562.1	1037.68	3487.82	3002.3	13346.1	8044.55	5700.49	10054.1	14960.7	11165.6	4543.45	7299.18	1890.97	4347.32	9730.23	35552.4	9887.17	1015.26	1208.37	1910.97	8419.66	65.54	2630.76	1263.47	11753.8	79.39	6210.17	5499.86	14625.4	61.37	1671.69	2591.82	20429.5	2124.24	2062.04	1133.85	353.57	6078.41	4215.6	1062.24
hsa-miR-125b-5p	MIMAT0000423	UCCCUGAGACCCUAACUUGUGA	0.000831	0.00856	0.6	down	16031.7	11332.8	7700.31	12043.8	7632.67	15624.8	16702.5	14544.3	15691.5	3313.89	10102.1	9057.57	27533.5	2329.91	4738.36	10471	21028.1	8383.5	21877.4	6258.53	16369.1	302.63	16922.2	7630.29	14052	1131.32	10821	13865	32452.5	1757.43	6526.74	7587.69	17469.6	8584.55	17729.7	21517.4	1552.62	5967.09	18410.9	13790.2
hsa-miR-126-3p	MIMAT0000445	UCGUACCGUGAGUAAUAAUGCG	0.0003306	0.00418	1.37	up	17739.9	28881.1	30158.7	11982.9	10374.7	37122.5	22579	12705.6	16677.4	21121.1	40164.4	11821.1	27749.7	23047.1	31632.9	18991.2	24687.8	28332.4	44584.2	8293.49	27177.3	1715.49	37942.1	9187.3	22815.9	23645.5	19443.4	22643.4	36233.3	18886.1	23527.5	11002.2	21565.8	24759.1	18223.7	26722.6	6302.28	8402.9	31672.2	13366.7
hsa-miR-126-5p	MIMAT0000444	CAUUAUUACUUUUGGUACGCG	0.0064669	0.0392	1.44	up	1472.07	3693.84	309.55	52.2925	136.357	177.218	1555.06	278.012	568.462	126.073	299.442	44.9	403.405	58.415	7161.53	1940.41	593.803	829.435	842.525	75.545	279.745	53.9175	394.31	46.0925	254.005	52.435	388.745	244.63	2371.57	103.77	427.915	155.028	829.048	315.192	329.47	248.667	289.842	55.48	456.228	59.535
hsa-miR-127-3p	MIMAT0000446	UCGGAUCCGUCUGAGCUUGGCU	0.0005572	0.00641	0.76	down	373.39	58.1125	309.998	93.0525	182.107	61.5075	251.28	82.4875	319.293	60.215	242.222	96.915	483.673	56.9025	270.62	117.475	551.553	77.1775	506.507	132.71	286.303	53.2525	407.012	68.925	505.555	49.4525	427.27	128.877	804.663	46.795	317.14	74.885	371.055	56.7925	657.643	322.413	283.965	78.8075	574.345	114.515
hsa-miR-1270	MIMAT0005924	CUGGAGAUAUGGAAGAGCUGUGU	3.03e-05	0.000552	1.57	up	204.62	93.455	500.245	47.4075	133.982	250.708	303.168	41.1175	165.588	61.5	289.94	44.5375	435.355	211.053	422.512	60.0275	334.2	104.95	657.335	84.465	266.085	54.85	311.267	41.2925	255.185	53.21	254.705	50.1525	286.308	68.4175	294.26	41.2425	215.77	127.625	287.95	74.8425	281.445	44.26	351.795	46.6575
hsa-miR-1307-3p	MIMAT0005951	ACUCGGCGUGGCGUCGGUCGUG	0.0208367	0.0858	0.77	down	1108.05	98.155	714.355	121.722	480.03	99.3825	759.617	371.06	601.048	148.73	349.465	166.282	676.575	121.63	608.178	624.175	768.85	146.213	577.37	218.89	332.445	68.9375	414.043	95.17	627.673	60.36	404.13	158.62	807.107	78.2575	426.197	118.772	457.312	132.88	496.043	148.04	289.613	97.875	663.087	138.275
hsa-miR-130a-3p	MIMAT0000425	CAGUGCAAUGUUAAAAGGGCAU	0.035609	0.13	0.81	down	1868.86	1373.08	2594.25	237.347	535.163	597.253	1619.78	499.945	1843.38	342.582	747.03	245.61	2989.88	170.15	1244.47	623.673	2602.53	427.715	2429.29	400.055	977.058	77.2425	2394.67	265.533	1168.18	134.732	1053.99	1018.61	4029.13	222.465	1202.44	329.475	1789.23	453.065	791.577	1105.4	335.548	215.317	1741.78	473.507
hsa-miR-130b-3p	MIMAT0000691	CAGUGCAAUGAUGAAAGGGCAU	5e-07	2.58e-05	1.55	up	255.235	86.8775	638.518	55.7975	163.542	154.743	354.832	60.9075	204.745	101.718	347.52	70.6925	525.015	114.705	469.952	80.8925	434.7	134.585	676.837	104.74	310.353	87.4825	494.865	56.8175	289.185	66.4175	422.26	81.7425	461.603	64.005	358.402	49.3025	253.445	85.9375	318.507	92.2125	285.205	48.35	436.25	72.475
hsa-miR-135b-3p	MIMAT0004698	AUGUAGGGCUAAAAGCCAUGGG	0.0009288	0.00943	0.81	down	390.1	38.88	291.257	58.11	156.083	36.3075	199.667	84.1325	160.778	37.675	179.09	66.3975	387.993	49.8925	238.667	344.158	326.887	50.3925	402.538	105.225	259.592	51.715	227.972	40.7975	240.98	44.96	221.042	53.9325	257.075	45.2575	270.627	38.685	197.625	37.28	242.225	44.18	268.265	41.745	324.082	42.535
hsa-miR-138-5p	MIMAT0000430	AGCUGGUGUUGUGAAUCAGGCCG	3.2e-06	9.23e-05	0.67	down	282.803	43.595	300.7	97.8	206.71	40.4425	214	65.3975	265.252	39.015	185.52	116.31	408.493	53.31	245.11	96.435	426.935	47.7275	403.668	100.472	278.033	54.245	246.975	76.1775	347.145	44.2225	240.67	70.75	365.902	45.995	278.445	70.1425	294.812	39.6575	390.61	130.498	274.618	50.69	520.303	60.67
hsa-miR-139-5p	MIMAT0000250	UCUACAGUGCACGUGUCUCCAGU	0.0071616	0.042	0.66	down	1371.72	706.87	573.253	155.73	456.53	769.23	715.678	558.025	1640.12	321.178	1482.35	159.132	3462.76	107.32	1409.44	608.755	1987.17	853.692	1472.06	286.225	519.097	56.2875	1453.46	316.045	1083.93	92.1325	350.605	829.717	2627.22	130.19	474.538	327.945	948.23	236.393	1845.12	1702.68	284.455	169.018	1362.7	488.105
hsa-miR-143-3p	MIMAT0000435	UGAGAUGAAGCACUGUAGCUC	0.00105	0.0102	1.55	up	9147.43	10794.5	9192.46	3418.9	3590.55	21230.8	5469.84	5113.57	7334.72	6155.65	18725.9	3562.39	13753.3	5074.42	8172.37	4000.6	11433.1	9777.17	26108.9	3356.95	17304.8	1334.52	22235.6	3044.87	6921.12	5765.95	4251.91	5444.8	22830.5	2763.15	9301.27	2396.39	10676	8604.97	10318	7899.71	4350.46	1447.27	15142.1	7448.19
hsa-miR-145-3p	MIMAT0004601	GGAUUCCUGGAAAUACUGUUCU	0.0015658	0.0133	1.37	up	396.457	281.175	307.81	52.24	169.232	331.5	322.562	125.15	348.52	116.57	394.085	50.2625	500.038	61.9325	471.952	104.007	507.337	178.205	831.327	87.6425	266.2	53.245	665.235	54.04	285.342	57.89	269.165	128.925	897.76	65.5425	367.865	61.965	364.658	112.43	356.4	139.157	296.82	47.09	433.952	63.5125
hsa-miR-145-5p	MIMAT0000437	GUCCAGUUUUCCCAGGAAUCCCU	0.0223969	0.0902	0.7	down	22292.3	6070.58	9859.94	17542.8	12380.3	24583.6	7285.74	18402.9	19154	8589.23	21566.7	17169.9	21380.9	7357.91	13855.1	16623.3	25415.7	15349.8	23488.3	17642.7	34778.4	1085.93	22687.3	7312.74	27503.3	7317.69	8651.84	20516.1	36566.5	2055.76	20506.1	8381.21	16572.9	15633.2	9132.42	11846.2	7696.03	10161.8	19684.3	13906.1
hsa-miR-146a-5p	MIMAT0000449	UGAGAACUGAAUUCCAUGGGUU	0.0059364	0.0363	1.78	up	2253.14	1741.04	14537.3	357.863	624.395	7507.76	5049.48	1229.14	2057.41	2181.29	3440.09	371.322	1616.71	1907.7	7749.31	1204.09	3386.88	2003.69	8946.71	728.25	2202.14	87.315	3346.72	485.408	1747.64	281.02	3325.44	2598.84	7316.68	1060.07	2696.66	702.005	4734.49	3040.18	1829.77	1656.32	403.142	195.678	1820.78	656.997
hsa-miR-146b-5p	MIMAT0002809	UGAGAACUGAAUUCCAUAGGCU	0.0103378	0.0534	1.89	up	1375.59	696.92	3876.13	183.905	331.675	1676.82	9078.98	577.018	1409.23	3363.99	447.877	69.8275	5070.87	598.212	6823.99	1042.47	2057.48	2931.12	1538.5	237.188	831.477	66.18	9263.84	181.475	793.197	486.615	1367.27	1312.13	9878.69	878.96	3446.09	405.21	3226.16	2113.17	1158.95	1409.19	295.78	175.15	1732.08	493.795
hsa-miR-149-3p	MIMAT0004609	AGGGAGGGACGGGGGCUGUGC	0.0107102	0.0548	0.54	down	5303.36	281.303	1230.52	196.125	1219.4	211.91	1839.06	1442.2	1699.14	1285.86	533.913	719.99	1026.92	422.678	2820.11	11417.7	2817.22	612.683	792.465	276.733	712.815	69.8	522.452	152.615	323.902	49.0175	800.962	164.845	1273.82	83.1075	430.827	220.42	2012.31	391.712	517.48	127.627	275.163	137.507	482.688	116.728
hsa-miR-150-5p	MIMAT0000451	UCUCCCAACCCUUGUACCAGUG	0.0143925	0.0687	2.28	up	1012.25	1751.33	6548.73	157.132	248.102	2822.07	7688.44	788.122	1471.01	4010.93	2411.21	105.42	3124.62	311.415	8307.41	421.76	2271.75	1009.46	1439.82	897.808	8456.85	84.0425	1711.03	146.002	454.288	347.197	4679.65	2786.99	8396.92	1197.13	2506.09	217.162	4535.61	3185.99	988.68	477.98	453.6	73.3375	1916.37	769.658
hsa-miR-151a-5p	MIMAT0004697	UCGAGGAGCUCACAGUCUAGU	1e-07	1e-07	1.65	up	5191.15	7724.5	12890.6	2725.74	2420.54	9106.08	7005.64	2929.08	7087.38	3465.91	14980	1735.95	13736.9	3588.79	8556.83	2994.8	9189.47	9663.98	16180.5	2430.08	6753.85	1113.66	16226.4	2737.47	6830.99	1730.52	3806.85	3842.74	12332.3	1654.69	5877.95	2249.66	6988.24	6965.16	7716.59	8617.58	821.793	1479.33	8390.05	4416.12
hsa-miR-155-5p	MIMAT0000646	UUAAUGCUAAUCGUGAUAGGGGU	1e-07	8.01e-06	8.67	up	946.997	3900.7	30354.9	130.65	313.015	17122	8972.55	500.73	1209.78	8826.54	4943.82	160.685	1947.19	17415.4	14627.3	593.41	1816.66	1092.45	10844.4	407.645	2542.57	1101.08	1110.2	100.08	534.447	1408.19	8554.96	1233.4	6301.82	11795.7	6941.91	136.213	1824.86	9136.11	793.303	446.395	1334.01	107.655	969.15	649.725
hsa-miR-15a-5p	MIMAT0000068	UAGCAGCACAUAAUGGUUUGUG	8.4e-06	0.000233	3.12	up	2074.77	6229.94	4858.17	164.085	431.863	4991.13	5035.31	465.882	1650.98	2554.17	5597.72	173.665	1300.43	293.44	5315.9	964.125	1967.97	3778.71	5205.9	181.44	840.688	66.085	6660.06	207.907	595.71	211.335	2440.61	859.73	7537.87	2163.66	2883.03	520.148	3022.37	4732.98	2666.59	3703.69	730.65	103.995	3995.74	705.062
hsa-miR-15b-5p	MIMAT0000417	UAGCAGCACAUCAUGGUUUACA	2.3e-06	7.21e-05	2.82	up	2999.26	3232.75	12032.6	564.472	872.58	8977.45	8809.74	1097.64	3213.79	7451.42	8116.03	396.76	9104.96	2219.68	7871.45	1765.67	4129.06	10349	6991.43	568.81	1683.38	189.845	7328.76	920.648	1878.51	1715.31	3637.24	1896.71	10352.8	3283.19	5416.41	886.775	2999.15	8938.39	7171.47	7537.29	1185.94	353.51	5562.06	2562.49
hsa-miR-16-5p	MIMAT0000069	UAGCAGCACGUAAAUAUUGGCG	1.6e-06	5.49e-05	1.93	up	11219.6	14079	22832.3	3942.4	3614.3	18435.9	14057.2	3654.31	8430.52	14043.8	21265.2	5172.1	15403.8	9219.88	17794.7	6836.94	9679.92	14066.4	22550.8	3626.76	12276	707.482	20141.9	3092.08	8876.93	6182.39	15667.8	8910.72	24641.9	9704.72	12441.3	3906.13	12262.6	17081.6	11337.1	14318.9	5880.41	2397.86	19252.8	7976.56
hsa-miR-181a-5p	MIMAT0000256	AACAUUCAACGCUGUCGGUGAGU	0.0028738	0.0205	1.4	up	4210.81	6162.14	15834	1593.19	1750.18	6034.97	5825.11	2008.97	4789.82	2259.95	7329.94	1850.51	6664.05	2406.88	3810.12	1984.79	5051.44	1938.21	8548.24	1102.36	3104.98	563.117	7140.17	915.092	3313.73	618.977	1108.91	2346.64	8152.01	820.55	3273.07	1068.13	4124.99	4584.73	3023.11	3110.41	506.99	634.435	5185.37	2216.28
hsa-miR-181d-5p	MIMAT0002821	AACAUUCAUUGUUGUCGGUGGGU	0.0081133	0.0457	1.4	up	566.04	848.317	628.635	52.4625	161.053	200.745	964.697	195.968	672.415	104.34	304.337	44.33	605.018	71.5675	1037.16	234.153	868.685	381.452	1005.62	116.672	282.615	59.0425	401.255	47.6725	283.223	52.3525	301.783	262.457	1336.53	76.89	640.175	104.33	486.21	558.12	299.46	267.783	275.998	54.13	433.57	79.2125
hsa-miR-184	MIMAT0000454	UGGACGGAGAACUGAUAAGGGU	1.44e-05	0.000335	0.63	down	293.522	42.145	299.96	118.425	157.22	37.7225	202.68	93.495	243.502	38.0125	190.722	142.857	385.783	51.965	245.048	158.935	432.283	48.6525	408.975	119.562	272.723	53.2375	232.285	69.3175	259.895	42.5525	232.18	83.4475	314.962	44.635	277.76	103.968	464.257	36.87	398.163	114.897	269.447	46.005	378.418	45.44
hsa-miR-185-5p	MIMAT0000455	UGGAGAGAAAGGCAGUUCCUGA	0.001584	0.0133	1.49	up	1402.41	596.145	3412.89	367.405	490.293	1105.75	1801.87	369.97	1011.3	966.977	2293.38	384.257	1928.68	529.403	2128.13	391.41	2597.23	1243.45	1926.92	335.6	784.375	250.565	2114.64	304.175	1056.46	244.662	1399.17	389.462	2581.97	328.202	1256.46	276.212	1426.38	1223.46	2251.41	1515.55	447.522	187.09	2706.89	1229.16
hsa-miR-187-3p	MIMAT0000262	UCGUGUCUUGUGUUGCAGCCGG	1.74e-05	0.000377	0.52	down	1060.08	65.1	386.135	175.137	393.61	49.8975	265.495	229.898	565.393	56.27	260.223	310.165	410.83	68.01	277.385	299.785	935.035	80.24	439.288	127.57	312.007	62.91	269.462	107.62	578.423	50.02	251.055	100.612	640.54	60.2125	298.637	139.282	765.173	48.42	706.63	425.095	298.897	137.312	684.602	90.05
hsa-miR-1915-3p	MIMAT0007892	CCCCAGGGCGACGCGGCGGG	0.0103671	0.0534	0.48	down	23163.3	1385.63	11099.5	4519.8	9766.45	2585.4	6944.18	6345.45	6106.04	5624.89	5676.02	33836.6	7820.97	7678.51	4597.48	18148	16515.6	1548.67	5589.86	6427.62	12756	703.835	4259.65	1466.25	7371.13	526.122	5778.74	4289.1	8407.47	420.32	2187.15	1832.63	5358.45	3835.45	2704.39	1024.24	481.545	1196.62	11786.3	5440.36
hsa-miR-193a-5p	MIMAT0004614	UGGGUCUUUGCGGGCGAGAUGA	0.0014053	0.0122	1.35	up	916.947	666.575	1901.41	297.065	443.17	736.082	996.312	299.507	801.558	587.36	1589.74	333.358	2593.83	539.992	986.633	504.63	1314.14	445.527	2374.78	332.73	1082.25	312.78	1088.56	133.863	655.033	124.715	720.883	251.942	974.86	121.888	909.095	110.375	717.862	556.418	679.94	176.535	311.277	105.19	712.93	232.62
hsa-miR-194-5p	MIMAT0000460	UGUAACAGCAACUCCAUGUGGA	0.0009598	0.00961	0.45	down	11819	4239.54	8325.34	5471.65	3982.22	4399.41	5250.6	5709.4	7504.74	921.285	1379.14	4001.63	711.775	587.685	3153.42	8609.26	8374.21	5881.13	5494.91	1901.41	1036.29	175.393	9181.25	4097.69	9005.84	120.755	1525.83	4193.71	18821.7	874.383	1124.85	5562.36	11644.2	3335.45	13224	11103	355.765	3054.09	11559.7	2649.8
hsa-miR-195-5p	MIMAT0000461	UAGCAGCACAGAAAUAUUGGC	0.0080148	0.0455	1.42	up	10015.9	12326	5033.92	3875.35	3937.18	16194.2	14422	5048.13	9112.4	5648.88	14751.2	3051.24	11561.6	4439.4	14427.5	8969.43	12228.5	10635.6	24634.3	4299.46	14272.5	721.803	22156.1	3396.42	8353.88	4166.57	14828.4	10444.2	22187	4008.48	10131.3	3557.66	15803.5	8871.57	9138.27	10656.9	3550.87	2013.65	15776	5079.5
hsa-miR-197-3p	MIMAT0000227	UUCACCACCUUCUCCACCCAGC	3.06e-05	0.000552	1.57	up	403.735	364.065	940.523	94.8525	233.51	331.803	1077.89	137.968	481.938	177.077	944.597	71.0225	1325.69	139.232	696.438	82.495	634.798	265.217	1018.71	135.7	378.923	80.01	938.952	107.515	461.712	71.0775	508.04	163.72	1191.35	112.01	514.555	89.51	405.902	219.95	1121.34	476.197	325.757	83.2725	614.633	142.882
hsa-miR-199a-3p	MIMAT0000232	ACAGUAGUCUGCACAUUGGUUA	0.0034206	0.0237	0.51	down	7351.18	3813.01	1413.9	3771.61	2934.81	6984.73	1770.85	5225.83	8438.12	2082.37	3943.91	2406.86	18371.2	661.57	3293.36	5995.74	12516.6	3945.01	6039.5	3178.58	8057.98	113.64	12117.9	3215	5174.85	597.947	8192.62	6835.14	21444.7	447.185	3948.75	2317.2	13867.6	2258.45	6187.79	9369.32	1741.49	1115.72	13489.7	3759.23
hsa-miR-199a-5p	MIMAT0000231	CCCAGUGUUCAGACUACCUGUUC	0.0005121	0.00605	0.61	down	1104.35	185.218	336.012	145.188	376.145	301.577	261.642	245.505	1218.6	146.952	301.942	135.102	973.273	72.685	378.98	395.327	1328.34	159.738	577.472	192.92	665.045	61.725	721.327	133.192	520.78	59.3175	770.015	372.18	2639.78	59.7925	447.678	152.925	1461.81	88.7075	618.39	292.525	345.545	100.575	997.955	182.202
hsa-miR-200a-3p	MIMAT0000682	UAACACUGUCUGGUAACGAUGU	1.4e-05	0.000335	0.41	down	2720.24	1884.73	1338.38	431.185	787.12	583.89	562.173	1607.73	3664.36	153.852	1305.61	423.015	3725.55	262.505	1799.87	1536.37	2512.96	275.728	1020.54	431.875	1415.83	58.6525	2322.98	631.753	1870.74	64.2725	449.257	1165.33	5785.99	241.468	1527.01	681.94	2501.33	182.195	1787.74	1947.42	309.12	304.115	2373.96	648.322
hsa-miR-200b-3p	MIMAT0000318	UAAUACUGCCUGGUAAUGAUGA	2.4e-06	7.21e-05	0.26	down	14435.8	4465.58	6091.71	5180.16	6990.81	4413.18	2222.11	13371.3	16042.2	852.735	5009.72	5021.54	22407.6	724.263	5698.6	12514.8	14285.4	1267.76	2337.66	2942.12	8702.65	77.6875	5574.6	3981.81	10720	200.708	1632.61	7943.17	20572.5	510.887	7024.91	4698.52	13526	1272.44	9367.9	11254.8	400.118	3752.82	9095.75	8353.18
hsa-miR-200c-3p	MIMAT0000617	UAAUACUGCCGGGUAAUGAUGGA	1e-07	1e-07	0.081	down	10610.6	253.502	637.217	4326.2	5909.34	499.695	396.895	8222.16	12683.5	109.82	418.375	6209.65	17480.8	113.815	631.185	7935.49	15259.6	178.225	668.592	3472.84	8461	132.442	1561.62	2605.79	9108.54	72.7875	682.008	5268.59	11268.1	75.46	497.3	2474.38	8160.71	217.805	6083.44	5428.64	310.298	2850.88	6301.03	6067.54
hsa-miR-204-5p	MIMAT0000265	UUCCCUUUGUCAUCCUAUGCCU	0.0014931	0.0128	0.31	down	13756.2	10438.4	12875.7	6329.21	6683.96	9030.96	6149.9	10188.3	13673.7	206.27	14647.2	2964.18	7192.78	278.098	9190.63	9745.53	16368.8	16698.8	16045.4	2594.45	2039.43	66.45	20162.2	6523.53	15620.8	76.845	364.49	10048.4	27387.1	588.6	1155.7	9634	10554.3	4232.39	23361.3	22561.7	299.223	5490.25	22088.4	6722.81
hsa-miR-20a-5p	MIMAT0000075	UAAAGUGCUUAUAGUGCAGGUAG	0.003895	0.0257	1.41	up	2955.39	6761.99	2602.29	410.368	857.285	2547.78	3553.82	1010.56	3854.75	1492.82	5881.63	545.038	6284.43	746.383	3974.73	953.628	2610.99	1137.27	8318.95	437.098	1839.76	426.34	8090.69	747.75	2411.41	532.635	2455.16	1534.4	9219.73	570.76	2548.13	744.3	3309.12	1732.34	2879	2950.29	525.465	423.562	4478.92	975.97
hsa-miR-21-5p	MIMAT0000076	UAGCUUAUCAGACUGAUGUUGA	9.8e-06	0.000249	2.49	up	12508.4	58224.5	52928.8	12244.8	5503.49	54883.9	41380.5	9405.59	14719.4	47562.4	62681.1	7066.1	22933	46868.4	42845.3	21793	23527.6	54249.6	55322.5	11151.1	47081	2174.52	50705.6	5891.33	15542.3	47975.2	53782.4	16246.2	49806.2	29601.9	55087.8	6524.78	32791.8	52556.8	22029.3	26216.7	13920.1	4683.34	35175.3	18852.7
hsa-miR-210-3p	MIMAT0000267	CUGUGCGUGUGACAGCGGCUGA	1e-07	1e-07	3.97	up	275.413	773.317	3183.24	65.5725	147.635	862.513	906.862	70.005	277.52	249.06	1616.53	68.3025	757.88	390.97	837.255	77.3675	387.125	478.315	2056.49	102.243	345.61	535.55	2490.47	50.9025	293.995	94.36	458.245	67.515	580.235	183.8	688.055	47.1075	235.702	463.077	300.332	64.9875	336	52.125	385.933	95.445
hsa-miR-214-3p	MIMAT0000271	ACAGCAGGCACAGACAGGCAGU	0.0185624	0.0792	0.65	down	4933.22	1742.04	3096.7	3582.15	2487.74	5841.84	1680.81	3425.2	7459.73	2073.43	4837.39	2169.28	14314.7	1474.97	1783.55	2684.05	11431	4078.66	6385.51	4209.54	8316.25	620.562	8456.16	2596.08	5558.92	940.273	5889.73	4619.5	15001.5	271.495	3062.14	1388.71	8253.96	1429.92	4985.41	5546.44	1516.49	1110.36	8644.43	5257.48
hsa-miR-215-5p	MIMAT0000272	AUGACCUAUGAAUUGACAGAC	0.0140795	0.0686	0.5	down	7968.98	4137.71	5825.92	970.688	1939.02	2205.55	9166.6	5774.02	7689.33	698.913	273.745	360.837	413.577	128.222	6056.06	11524.4	7006.1	8629.72	2258.78	384.962	291.298	63.7725	6940.22	1580.09	4214.19	51.805	1503.35	5718.45	20435.3	813.967	644.827	6015.55	10724.3	3991.22	8546.88	11801.2	285.265	647.365	7651.84	650.87
hsa-miR-218-5p	MIMAT0000275	UUGUGCUUGAUCUAACCAUGU	1.3e-06	4.93e-05	0.31	down	1466.23	104.177	282.775	181.795	508.465	116.312	211.585	729.523	1301.6	48.075	209.463	92.2775	384.215	51.4125	290.712	945.528	1908.31	104.145	466.005	159.333	284.475	53.0325	324.045	139.898	600.952	42.9575	754.67	426.63	2180.86	47.7175	314.462	932.462	2089.34	53.97	2803.67	2939.49	283.322	124.04	1184.25	96.055
hsa-miR-22-3p	MIMAT0000077	AAGCUGCCAGUUGAAGAACUGU	0.0032732	0.0229	0.77	down	1746.23	702.722	1912.32	294.577	697.023	770.173	1453.9	393.91	1574.16	492.97	742.862	394.39	1317.12	165.995	867.112	718.275	2464.12	518.85	1085.23	287.998	562.36	89.9775	1653.86	318.288	922.793	86.625	1335.39	539.27	2743.8	156.968	699.615	379.822	1806.41	534.13	1896.02	1034.73	344	194.417	2007.38	361.965
hsa-miR-221-3p	MIMAT0000278	AGCUACAUUGUCUGCUGGGUUUC	0.002103	0.0167	0.69	down	2162.17	1624.26	955.232	334.447	655.227	1111.81	2215.8	1233.97	3205.87	1149.16	1133.19	413.072	5230.79	160.23	1629.14	1542.92	4134.57	658.747	2472.35	399.02	903.727	74.1375	1944.51	403.21	1427.03	134.97	1454	1136.23	4585.39	185.938	1517.16	462.303	2723.23	845.097	1474.43	1569.9	321.332	206.972	2137.64	427.53
hsa-miR-223-3p	MIMAT0000280	UGUCAGUUUGUCAAAUACCCCA	0.0002296	0.00301	2.18	up	319.01	575.58	795.487	52.75	135.877	721.745	4236.9	104.142	281.425	650.817	860.992	46.72	524.225	72.27	2358.75	535.938	455.005	289.465	1157.01	102.835	403.033	59.0475	1083.33	58.365	237.625	49.02	415.798	143.205	1383.28	84.495	898.995	52.115	837.587	283.58	489.873	214.657	295.562	44.7125	546.428	90.4375
hsa-miR-224-5p	MIMAT0000281	CAAGUCACUAGUGGUUCCGUU	1.83e-05	0.000377	1.88	up	201.458	366.853	370.002	43.76	120.218	130.8	1858.63	41.41	163.915	97.9325	393.683	46.4725	457.465	69.3825	437.835	57.3425	330.038	183.775	718.697	66.9175	276.853	55.305	771.25	39.1075	231.637	51.175	304.533	58.5125	446.918	82.7075	390.007	39.7575	226.365	91.3875	254.58	50.1375	274.123	38.13	324.135	41.9275
hsa-miR-24-2-5p	MIMAT0004497	UGCCUACUGAGCUGAAACACAG	1.67e-05	0.000376	1.3	up	221.685	139.162	329.97	45.975	126.808	91.785	273.165	48.63	206.735	75.77	254.833	39.805	451.32	69.7425	300.01	51.0375	335.817	84.675	465.877	71.7075	282.993	54.9825	372.272	42.8125	242.738	49.63	261.42	63.94	382.33	54.035	322.05	41.635	243.817	61.39	262.21	56.095	281.93	40.8925	369.902	53.5
hsa-miR-24-3p	MIMAT0000080	UGGCUCAGUUCAGCAGGAACAG	1e-05	0.000249	1.58	up	5760.33	12179.3	13565.3	3310.29	2458.41	12580.4	6766.32	2959.33	7460.17	4872.62	15983.8	2085.78	17511.9	4908.57	6542.22	2313.74	8610.36	7905.91	20756.6	2735.3	10473.9	2085.22	17782	3183.64	6859.37	2421.41	4755.52	4287.52	16265.8	1745.7	5905.22	2017.75	8137.26	6148.07	9467.14	7565.16	1576.14	1279.68	11946.2	4735.35
hsa-miR-25-3p	MIMAT0000081	CAUUGCACUUGUCUCGGUCUGA	8.64e-05	0.0013	1.53	up	2791.62	4599.41	4353.12	648.49	1148.08	3797.66	5310.55	1443.45	3906.37	3305.05	6612.07	792.08	5729.39	880.247	4986.39	1498.41	3018.77	4977.03	6391.31	586.425	1485.1	206.528	5394.4	679.22	1665.73	440.892	2266.47	1327.64	6718.44	526.888	2226.76	706.87	2913.29	2738.23	4876.61	4012.97	474.895	378.655	4137.69	1777.67
hsa-miR-26a-5p	MIMAT0000082	UUCAAGUAAUCCAGGAUAGGCU	6e-07	2.88e-05	0.7	down	28084	37589.8	51967	31467.2	16199.1	48700.8	28826	27098.5	36190.9	18481	45954.9	26815.9	56572.5	24110.5	36628.5	31508.8	42966.3	35540.7	50050.8	25476.9	54649.9	6016.31	42391.6	20628.6	42266.4	18860.3	24249	44953.9	59074.3	14435	31212.8	20916	38667.7	30583.1	35737.7	41444.5	7039.4	20448.8	45926.9	37004
hsa-miR-28-3p	MIMAT0004502	CACUAGAUUGUGAGCUCCUGGA	1.4e-06	5.05e-05	1.57	up	394.303	296.697	621.753	55.975	161.095	235.088	698.352	119.795	403.808	181.093	292.49	50.9525	621.505	86.8925	708.572	165.115	688.245	845.125	683.215	89.725	308.428	58.1075	606.222	65.03	315.96	57.22	391.395	149.64	834.85	109.675	466.462	79.1925	436.785	235.56	573.278	319.035	292.725	55.775	443.86	75.61
hsa-miR-28-5p	MIMAT0000085	AAGGAGCUCACAGUCUAUUGAG	0.0011746	0.011	1.57	up	1078.45	1944.18	1425.53	106.67	294.723	1116.62	1670.87	360.842	1300.9	386.805	1087.29	73.1725	1420.97	150.695	1949.4	526.045	1383.33	2258.55	1156.44	105.847	420.39	68.6475	2023.26	143.08	503.555	84.8375	494.895	377.277	2236.68	176.415	926.095	255.162	1212.93	1212.06	1119.09	1249.9	294.567	103.74	809.085	166.97
hsa-miR-30a-3p	MIMAT0000088	CUUUCAGUCGGAUGUUUGCAGC	0.0013761	0.0121	0.5	down	5587.9	4364.38	4883.26	1657.8	2058.97	2918.46	2862.82	4519.92	7316.09	949.638	4869.11	789.692	7397.81	333.613	3985.98	3773.45	6870.43	5428.85	5298.21	1002.74	1654.85	65.9875	6333.58	2266.6	4972.52	130.882	401.993	2326.22	12367.5	392.94	975.535	2722.42	5605.95	4059.92	10016.3	9117.87	305.627	652.65	5834.79	3042.76
hsa-miR-30a-5p	MIMAT0000087	UGUAAACAUCCUCGACUGGAAG	1e-07	8.01e-06	0.46	down	22796.4	17184.1	16569.9	16513.3	13258.7	15410.1	9126.48	19772.1	20595.6	5150.63	19473.9	19230.7	23107.1	3644.51	12357.4	23150.2	22836.1	14276.8	21664.9	9136.6	15579.1	287.048	22561.8	10752.3	22711.2	819.913	3198.34	14660.9	33267.3	1982.28	7421.02	13048.6	23708.9	12357.1	23326.3	23800.6	667.01	9235.18	26940.5	12658.2
hsa-miR-30b-5p	MIMAT0000420	UGUAAACAUCCUACACUCAGCU	0.017632	0.0792	0.68	down	13603.7	18755.4	15824.5	8401.59	7710.27	17672.5	13962.5	20362.8	24050.4	7486.15	19675.3	2249.67	24924.1	2873.74	23415	19894.3	23501	15437.4	21929.6	6388.53	12274.5	339.233	18920.2	10434.4	17839.5	809.155	5980.72	16962.3	35862.4	2024.31	9349.14	12749.4	26625.8	17725.5	21343.1	30201.9	432.56	5988.16	22560.5	12240.5
hsa-miR-30c-2-3p	MIMAT0004550	CUGGGAGAAGGCUGUUUACUCU	0.0159986	0.073	0.79	down	578.225	169.882	475.69	104.355	233.713	110.922	319.998	161.222	563.71	70.61	415.062	88.275	871.087	96.8425	466.832	132.365	1030.66	296.39	600.56	129.42	372.913	65.685	495.315	122.115	505.293	50.2775	232.713	152.62	875.197	60.5325	366.473	141.028	492.095	176.597	687.305	453.017	273.705	100.263	717.925	142.41
hsa-miR-30c-5p	MIMAT0000244	UGUAAACAUCCUACACUCUCAGC	0.0012238	0.0112	0.61	down	16494.7	18299.8	21733.8	12953.5	10363.1	18855.7	13199.5	21197	23581.9	7483.1	22458.4	8000.66	30012.2	3250.26	22130.9	20295.6	23346.4	17005	21462.9	7960.66	5735.14	132.635	22488	11945.4	22268.3	1090.55	4622.6	16205.2	35788.2	2012.12	9491.68	13161.3	26122.2	19062.2	23722	30093.2	508.548	8930.75	25425	13691.2
hsa-miR-30d-5p	MIMAT0000245	UGUAAACAUCCCCGACUGGAAG	1e-07	1e-07	0.51	down	18964	12092.8	12167.8	13538.7	10229.4	11744.6	7409.92	15676.7	17892.2	4261.37	14433.7	12517.9	17812.5	2282.1	9961.86	18767.3	19060.1	9525.85	15872.7	5455.12	11515.1	420.522	17124.9	7891.57	16105.7	627.003	3209.34	9159.23	26743.3	1303.32	5479.31	8949.84	18886	8849.21	18350.9	18579.5	677.75	6477.81	18860.1	8406.12
hsa-miR-30e-3p	MIMAT0000693	CUUUCAGUCGGAUGUUUACAGC	0.0016631	0.0136	0.49	down	3655.63	2850.88	1513.04	341.17	806.675	978.36	1981.21	2501.39	5460.98	426.125	1464.04	125.323	2906.7	84.6975	3199.53	2754.07	3488.67	2747.36	2126.56	268.473	485.605	51.2325	2400.79	623.31	1606.26	53.3975	359.502	1296.35	9246.37	177.17	589.91	1325.35	3260.14	2165.73	5908.56	5215.09	277.975	168.56	2250.79	842.207
hsa-miR-30e-5p	MIMAT0000692	UGUAAACAUCCUUGACUGGAAG	9.9e-06	0.000249	0.34	down	15749.7	10230.1	3603.38	2063	5524.6	4055.58	3635.51	10102.5	14533	1102.2	4210.58	1892.85	6883.56	279.767	7036.51	15533.7	10072.9	6323.27	5041.03	871.195	1742.54	55.86	7802.95	1869.75	6811.78	111.312	918.285	6513.12	21891.7	530.29	2378.8	6147.65	14843.1	5067.31	11998.5	12226	307.053	1588.17	9271.51	1512.57
hsa-miR-320a	MIMAT0000510	AAAAGCUGGGUUGAGAGGGCGA	0.0212865	0.0867	1.32	up	2809.19	1691.07	8876.21	1533.07	1334.59	3731.97	3585.99	1992.11	4153.43	2433.02	4371.9	903.883	7727.97	3213.71	3865.53	1948.26	5045.68	3219.52	6874.51	1097.33	2591.53	1926.93	6079.32	988.817	2517.45	467.702	1812.5	985.898	5147.38	555.605	1904.22	488.327	3288.14	1911.21	4390.62	1774.74	509.035	416.053	1810.37	1174.49
hsa-miR-320b	MIMAT0005792	AAAAGCUGGGUUGAGAGGGCAA	0.0342393	0.125	1.34	up	2193.11	1484.05	6691.36	942.895	923.987	3161.57	3468.43	2129.86	3987.19	2327.61	2557.4	487.625	5773.24	1904.34	4754.16	1799.86	4849.35	3421.86	4380.09	746.793	1401.95	1218.08	4186.65	720.163	1457.55	237.732	1609.09	1017.46	5027.47	516.852	1647.5	450.865	3077.66	1898.53	3860.31	1721.05	406.86	305.283	1161.47	816.388
hsa-miR-320c	MIMAT0005793	AAAAGCUGGGUUGAGAGGGU	0.0183398	0.0792	1.34	up	2586.12	1786.02	8041.1	1282.38	1150.4	3647.62	3842.97	2266.46	4379.48	2618.66	2705.63	548.675	6903.25	2721.64	5050.89	1864.57	5306.56	3653.67	5687.3	986.283	2346.45	1827.26	5420.01	920.388	2034.67	383.52	1836.63	1163.31	5316.82	568.268	1858.03	500.06	3360.66	2098.94	4371.77	1894.54	482.27	399.91	1512.15	1048.39
hsa-miR-320d	MIMAT0006764	AAAAGCUGGGUUGAGAGGA	0.0166647	0.0756	1.37	up	1874.38	1278.61	4918.62	553.335	632.86	2281.58	2588.47	1296.56	2952.46	1647.03	1622.48	265.772	4025.65	1187.09	3309.01	939.06	3660.53	2547.16	2988.71	420.788	943.582	785.545	2893.98	455.74	976.242	163.662	1147.06	624.62	3554.11	388.275	1304.57	317.538	2212.08	1377.71	2819.8	1207.35	372.29	216.195	772.232	493.315
hsa-miR-324-5p	MIMAT0000761	CGCAUCCCCUAGGGCAUUGGUGU	0.0013085	0.0118	0.73	down	737.827	129.9	654.673	239.97	353.93	154.395	448.89	173.537	641.403	122.465	636.923	269.935	652.86	113.845	442.442	204.785	964.643	153.49	891.048	243.407	529.908	98.2625	760.475	164.99	755.285	58.6575	355.855	221.502	1015.91	55.9375	403.978	152.007	674.357	108.455	577.46	283.548	287.295	101.668	986.28	177.893
hsa-miR-331-3p	MIMAT0000760	GCCCCUGGGCCUAUCCUAGAA	0.0004205	0.00523	1.27	up	828.185	431.368	1569.29	166.12	266.673	380.745	671.445	182.87	732.183	207.67	1068.34	137.945	711.01	149.235	857.523	193.308	958.2	400.067	993.415	165.553	476.462	110.85	957.465	116.588	497.545	66.865	421.105	166.915	1157.58	80.4975	659.035	142.678	739.143	213.077	491.02	290.397	313.43	92.7075	741.327	149.515
hsa-miR-335-5p	MIMAT0000765	UCAAGAGCAAUAACGAAAAAUGU	3e-07	1.8e-05	0.28	down	1756.08	99.21	293.442	84.795	467.595	50.54	248.985	1410.83	2705.05	92.6025	182.213	82.065	641.125	52.6825	437.72	1831.66	2057.11	66.8925	358.895	217.935	493.49	51.48	745.523	179.285	518.475	43.845	1054.54	3146.41	3454.66	48.4475	1834.7	717.175	3519.8	98.4175	904.763	1145.37	271.647	166.04	1204.89	124.808
hsa-miR-340-5p	MIMAT0004692	UUAUAAAGCAAUGAGACUGAUU	0.0017094	0.0138	1.39	up	451.882	575.22	393.582	54.95	173.808	476.973	700.148	124.635	454.705	150.595	332.033	46.4	415.915	57.625	852.825	171.127	461.49	300.387	686.403	83.9425	286.445	52.7125	589.84	54.475	272.498	45.1875	330.798	131.17	841.315	63.3175	363.68	68.22	439.32	263.288	358.115	173.955	269.723	42.735	396.07	55.3575
hsa-miR-342-3p	MIMAT0000753	UCUCACACAGAAAUCGCACCCGU	6.33e-05	0.00103	2.28	up	790.758	2525.63	4636.53	186.173	302.765	2831.22	7842.4	583.345	1145.69	1334.14	3982.82	102.685	1247.48	158.048	3808.29	481.928	1337.26	834.077	3866.16	219.88	658.465	69.315	2843.76	192.667	468.225	97.2025	1778.4	450.798	3005.38	327.515	1423.15	221.015	1580.45	1561.4	1063.42	883.99	300.555	91.8875	788.48	240.57
hsa-miR-342-5p	MIMAT0004694	AGGGGUGCUAUCUGUGAUUGA	8e-07	3.6e-05	1.51	up	258.68	136.817	453.017	47.9475	131.917	112.16	790.028	61.4	198.438	99.81	301.075	46.9625	415.465	70.52	458.265	55.6725	398.868	97.57	525.335	80.4075	291.79	56.115	343.76	43.4075	250.515	50.6125	328.635	65.4525	400.527	74.9625	354.915	44.8725	287.918	88.835	293.493	70.355	282.74	41.66	342.64	53.02
hsa-miR-34a-5p	MIMAT0000255	UGGCAGUGUCUUAGCUGGUUGU	4e-07	2.22e-05	3.02	up	376.68	968.435	2088.2	93.99	175.077	454.895	864.367	148.19	514.827	434.483	1940.14	123.985	1194.67	542.528	871.788	88.5075	592.465	407.66	2235.87	191.627	785.072	337.425	1809.93	83.395	369.665	267.147	822.347	147.387	778.683	255.79	1042.28	62.835	667.817	408.335	344.365	136.57	514.695	50.475	677.09	130.105
hsa-miR-361-5p	MIMAT0000703	UUAUCAGAAUCUCCAGGGGUAC	6.54e-05	0.00103	1.29	up	6152.23	5503.7	9424.35	3323.17	2965.56	8376.56	6770.44	3710.91	6589.47	3255.42	9946.36	2262.02	10883.2	2827.31	7855.56	3008.48	9329.02	5567.48	11472	2619.64	6945.53	873.293	9614.76	2531.99	6258.35	1097.82	3444.18	3997.86	11773.7	1236.46	4869.5	1890.51	6132.28	5412.17	7526.72	6721.37	567.033	1222.61	6909.15	5077.48
hsa-miR-362-5p	MIMAT0000705	AAUCCUUGGAACCUAGGUGUGAGU	0.0001413	0.00192	0.72	down	468.092	82.855	410.175	93.8075	206.245	89.985	246.465	160.148	680.878	55.285	334.923	92.605	863.438	82.0175	339.767	76.38	602.852	69.2	467.092	118.278	358.558	60.1475	320.715	119.332	489.865	49.3925	253.225	130.155	772.413	49.2425	295.483	68.6275	366.298	58.6725	440.73	178.375	273.902	69.3	597.992	154.968
hsa-miR-363-3p	MIMAT0000707	AAUUGCACGGUAUCCAUCUGUA	2e-07	1.44e-05	0.57	down	1063.09	91.2875	316.337	66.4875	259.267	47.2875	279.322	281.6	932.653	112.335	185.833	81.25	654.888	53.1275	374.585	304.315	673.105	59.855	393.005	87.9275	295.118	50.5225	260.413	118.675	425.875	47.17	290.9	213.648	1452.87	56.915	310.63	113.993	608.2	56.835	674.173	410.47	270.135	62.5125	566.505	125.58
hsa-miR-378a-3p	MIMAT0000732	ACUGGACUUGGAGUCAGAAGGC	0.0116862	0.0593	0.58	down	1383.08	115.632	1799.34	534.952	651.067	261.285	725.59	478.055	1051.88	256.462	789.778	489.73	555.675	173.643	820.145	531.875	2341.69	850.065	849.842	361.395	523.345	346.493	990.66	437.575	1916.24	76.23	486.913	655.75	2778.63	120.445	374.868	448.465	1189.41	254.6	2413.45	1276.66	287.07	226.743	2622.91	570.472
hsa-miR-422a	MIMAT0001339	ACUGGACUUAGGGUCAGAAGGC	0.0006175	0.00685	0.74	down	685.965	58.2525	315.94	56.31	144.053	39.1475	250.947	116.34	298.658	46.7675	184.553	44.585	378.9	52.05	406.098	348.49	707.225	136.88	417.678	98.8075	278.553	55.8725	238.21	43.2525	254.898	45.4525	235.968	123.97	637.643	47.855	276.61	148.727	329.777	49.0575	551.005	336.942	270.27	56.3125	408.91	53.66
hsa-miR-425-5p	MIMAT0003393	AAUGACACGAUCACUCCCGUUGA	0.0036161	0.0248	1.28	up	433.202	149.775	793.78	102.032	213.4	204.93	656.1	124.435	416.098	231.83	442.295	94.415	567.52	88.97	517.555	123.905	560.138	113.733	596.523	107.3	368.1	61.47	514.825	84.2625	367.035	63.9075	382.402	88.08	791.477	66.0275	412.705	73.275	480.655	100.16	583.097	182.757	315.715	65.2675	709.283	151.162
hsa-miR-429	MIMAT0001536	UAAUACUGUCUGGUAAAACCGU	9e-07	3.82e-05	0.47	down	940.955	267.81	326.78	99.4075	278.305	70.3125	236.58	397.433	1058.58	42.015	315.332	122.183	1234.08	55.31	473.005	432.355	553.822	55.24	484.45	134.537	427.26	50.655	503.757	133.423	579.237	44.5925	263.715	319.6	1717.17	57.665	382.51	153.822	692.258	44.875	614.685	330.395	279.96	73.155	679.143	109.782
hsa-miR-451a	MIMAT0001631	AAACCGUUACCAUUACUGAGUU	0.0042773	0.0275	2.73	up	8533.91	3371.64	14218.3	891.008	1901.01	7613.23	20157.9	665.185	3428.94	33993.1	13926.8	9880.68	12784.6	2966.68	21293.1	5588.48	8093.49	3944.16	10927.6	2539.64	2016.93	351.01	10336.1	854.312	2925.82	11482.7	27521.4	3767.33	35395.9	9301.9	8003.73	1495.26	9089.38	14254.7	22347.6	19142.7	6217.39	70.7625	35965.5	15163.8
hsa-miR-454-3p	MIMAT0003885	UAGUGCAAUAUUGCUUAUAGGGU	0.0038545	0.0257	1.48	up	452.565	444.19	984.045	69.9725	146.993	377.01	662.215	128.433	651.795	252.477	786.737	52.61	1022.83	91.865	1700.23	235.498	771.24	384.577	1475.64	148.058	391.423	55.225	1048.57	81.385	520.89	69.025	716.835	369.428	1655.01	133.93	651.418	126.42	695.56	290.767	482.293	429.577	285.375	54.6675	615.48	96.7725
hsa-miR-455-3p	MIMAT0004784	GCAGUCCAUGGGCAUAUACAC	0.0076432	0.0443	1.45	up	1177.37	1213.24	4809.1	531.595	487.575	1449.46	2179.67	343.998	1469.82	582.442	6127.03	213.637	3209.74	896.357	2798.17	407.645	2455.57	1585.22	3560.51	475.647	1053.36	320.817	4935.69	560.085	1648.6	271.695	708.622	932.85	4673.34	270.665	1246.82	499.02	2084.97	1714.42	1449.76	1516.46	390.507	219.565	3028.84	561.508
hsa-miR-484	MIMAT0002174	UCAGGCUCAGUCCCCUCCCGAU	2.75e-05	0.000522	1.31	up	388.125	196.44	638.158	105.15	245.868	276.087	414.145	99.4675	332.897	156.173	521.645	96.635	595.658	102.442	422.262	91.06	686.095	172.48	955.31	179.738	362.565	81.4	664.22	84.15	401.905	70.4925	371.567	122.483	627.508	71.79	367.663	75.985	351.57	111.845	483.033	149.243	306.095	70.935	571.222	104.89
hsa-miR-486-3p	MIMAT0004762	CGGGGCAGCUCAGUACAGGAU	6.51e-05	0.00103	1.31	up	204.735	65.4225	316.017	41.6075	125.978	47.4025	263.863	39.7275	143.255	61.3775	205.235	45.3125	404.243	88.095	326.85	48.145	315.14	73.985	625.513	93.83	270.04	55.2175	243.347	39.095	238.155	53.875	293.457	55.5575	337.645	59.675	290.082	41.2675	209.148	72.81	329.478	77.99	280.058	39.23	359.655	62.695
hsa-miR-486-5p	MIMAT0002177	UCCUGUACUGAGCUGCCCCGAG	0.0068234	0.0407	2.2	up	642.492	120.257	1103.43	174.02	274.425	506.233	2202.07	80.71	304.015	2311.07	999.475	369.11	1809.52	292.995	1709.35	200.273	1680.51	349.402	2027.34	333.535	476.957	94.3325	1169.06	161.768	382.01	282.005	2671.91	251.445	3703.68	362.905	701.18	85.5375	693.258	893.168	5707.55	2647.77	638.755	50.99	3661.25	2241.67
hsa-miR-489-3p	MIMAT0002805	GUGACAUCACAUAUACGGCAGC	0.0140536	0.0686	1.99	up	727.467	10542.1	372.527	145.472	290.88	90.4725	6661.77	284.13	670.227	156.597	243.23	126.767	739.143	162.088	2909.92	535.18	833.15	135.132	2474.03	239.225	437.105	218.732	945.462	203.095	577.67	243.315	659.5	356.785	1203.92	735.298	1507.51	131.963	675.57	378.385	538.195	480.488	579.207	173.36	659.038	163.205
hsa-miR-501-5p	MIMAT0002872	AAUCCUUUGUCCCUGGGUGAGA	2.23e-05	0.000435	0.79	down	401.887	60.7325	311.038	60.935	172.935	58.155	227.055	76.855	318.717	43.295	245.82	68.1425	468.423	57.0725	308.415	74.8925	478.36	61.9575	423.688	90.96	290.553	53.8	256.32	60	320.615	46.7075	235.688	87.8525	492.788	49.895	287.762	63.3775	284.865	51.0325	338.79	122.09	277.15	60.8225	456.525	86.6675
hsa-miR-502-3p	MIMAT0004775	AAUGCACCUGGGCAAGGAUUCA	1.96e-05	0.000393	0.66	down	679.612	89.0025	391.812	99.3025	258.37	94.38	253.57	181.13	618.592	52.84	353.815	104.585	692.625	60.26	403.885	126.558	615.597	79.7625	458.41	111.485	335.192	55.39	315.96	97.885	457.1	46.66	246.98	140.048	906.763	53.19	292.495	86.455	363	70.4675	466.132	178.162	265.62	76.7425	577.755	150.225
hsa-miR-509-3p	MIMAT0002881	UGAUUGGUACGUCUGUGGGUAG	1e-06	4.01e-05	0.67	down	307.335	44.935	315.113	77.375	173.748	37.1675	227.452	114.368	243.613	37.09	187.273	72.9825	380.405	52.1125	250.683	182.32	512.025	56.725	426.97	140.933	325.942	53.765	238.23	69.1075	295.17	49.0525	231.64	86.065	422.735	49.585	282.522	55.36	675.12	41.4075	483.877	165.63	270.118	44.035	441.132	60.265
hsa-miR-532-3p	MIMAT0004780	CCUCCCACACCCAAGGCUUGCA	0.0002906	0.00374	0.6	down	760.985	118.478	329.765	78.9475	219.458	80.985	255.067	202.745	740.65	45.89	261.548	61.34	875.355	59.075	432.712	198.91	776.64	84.6475	471.995	115.685	295.265	53.4075	280.858	146.41	414.645	44.6125	259.553	180.148	1705.68	55.7175	295.405	146.708	414.79	74.2825	867.462	451.392	272.185	80.4925	480.377	189.597
hsa-miR-532-5p	MIMAT0002888	CAUGCCUUGAGUGUAGGACCGU	1e-07	1e-07	0.38	down	1477.08	194.442	684.513	452.173	759.482	274.915	372.61	602.41	2064.68	115.56	962.915	667.763	2131.62	150.132	606.37	530.697	1560.84	153.188	907.395	401.368	1126.56	80.7625	756.965	412.738	1684.88	62.08	346.332	498.277	2392.05	69.13	366.627	247.398	1023.5	173.613	1168.95	660.087	293.418	209.218	1781.02	529.018
hsa-miR-574-3p	MIMAT0003239	CACGCUCAUGCACACACCCACA	0.0212773	0.0867	1.46	up	582.278	432.748	1348.13	106.817	208.428	456.235	1181.63	320.998	712.408	239.47	578.965	58.9625	925.7	109.427	933.962	347.695	905.225	758.222	772.168	121.272	573.028	982.273	638.867	99.1475	389.103	54.8625	611.87	211.17	1669.46	77.9	478.895	163.667	753.72	248.375	950.487	534.515	294.79	86.3925	487.285	111.817
hsa-miR-885-5p	MIMAT0004947	UCCAUUACACUACCCUGCCUCU	0.0026278	0.0199	1.21	up	179.965	53.2275	272.125	42.0225	124.862	41.4275	432.255	47.095	165.62	58.3175	192.115	40.895	370.345	49.56	387.44	46.6475	325.745	127.743	393.092	73.0825	270.608	57.2275	236.985	36.9925	245.248	47.01	239.632	46.725	275.647	58.63	278.058	36.16	204.593	98.38	248.173	42.5525	278.81	39.185	332.995	43.1925
