# Supplementary material for: MiR-532-5p suppresses renal cancer cell proliferation by disrupting the ETS1-mediated positive feedback loop with the KRAS-NAP1L1/P-ERK axis
Source: Br J Cancer. 2018 Aug 7;119(5):591–604. doi: 10.1038/s41416-018-0196-5 (PMC6162242; doi:10.1038/s41416-018-0196-5)
Supplement: Supplementary file 6 — TS3 [file 41416_2018_196_MOESM6_ESM.xls]

## Sheet: GSE41282  result
miRNA	Acc	Seq	p-value	FDR	Fold-change（tumor/normal）	log2FC	style	Geom mean of intensities in normal	Geom mean of intensities in tumor	GSM1013490	GSM1013491	GSM1013492	GSM1013493	GSM1013494	GSM1013495	GSM1013496	GSM1013497	GSM1013498	GSM1013499	GSM1013500	GSM1013501	GSM1013502	GSM1013503	GSM1013504	GSM1013505	GSM1013506	GSM1013507	GSM1013508	GSM1013509	GSM1013510	GSM1013511	GSM1013512	GSM1013513	GSM1013514	GSM1013515	GSM1013516	GSM1013517	GSM1013518	GSM1013519	GSM1013520	GSM1013521	GSM1013522	GSM1013523	GSM1013524	GSM1013525	GSM1013526	GSM1013527
hsa-miR-200c-3p	MIMAT0000617	UAAUACUGCCGGGUAAUGAUGGA	4.24353e-08		0.0262898	-5.24935		317.14	8.33753	287.77	359.264	207.467	178.112	170.859	387.921	58.733	238.367	8.66164	263.243	295.647	91.4341	418.484	456.288	383.872	710.564	438.761	753.07	19.8018	2.04387	1.50346	1.56761	1.60429	45.6835	2.32866	1.58775	17.4573	1.53538	1.62385	2.18386	1.71323	7.37744	3.01726	2.20509	45.2975	2.15326	1.34378	4.72178
hsa-miR-379-5p	MIMAT0000733	UGGUAGACUAUGGAACGUAGG	2.83414e-05		0.499872	-1.00037		3.31522	1.65719	4.67644	2.80076	5.33475	6.01227	1.68794	5.7138	2.97581	1.33374	1.62059	3.73671	3.27685	2.22732	1.87429	2.50644	4.71883	1.93672	3.1996	4.04116	2.99885	1.83499	1.59524	1.12609	1.53537	1.11017	1.53437	1.5624	1.70457	1.49594	2.05715	1.52225	1.69001	2.32629	1.82505	1.71796	1.17834	1.52201	1.51808	1.28861
hsa-let-7e-5p	MIMAT0000066	UGAGGUAGGAGGUUGUAUAGUU	0.000120269		0.476829	-1.06846		484.97	231.248	336.012	454.886	471.675	438.487	321.996	707.477	594.717	327.861	267.824	569.128	617.862	166.541	180.507	602.664	791.958	294.044	858.474	727.347	367.385	354.986	58.0241	77.0215	372.886	171.553	417.022	491.184	184.801	222.724	228.896	7.02954	202.503	120.61	108.234	91.4252	358.421	3.76529	392.356	394.128
hsa-miR-199a-3p	MIMAT0000232	ACAGUAGUCUGCACAUUGGUUA	0.000127443		0.240045	-2.05862		76.7378	18.4205	65.4037	158.705	96.5929	118.786	16.1378	126.416	75.6456	157.739	25.2287	75.7574	150.011	2.56701	2.08186	106.989	86.2782	2.62075	48.3103	66.0119	79.8013	23.1776	1.83901	1.63022	59.6498	67.8351	14.6388	2.46571	76.511	4.43952	1.51566	1.39711	1.52641	1.42661	1.5967	4.10211	1.56151	1.94984	17.2727	4.0739
hsa-miR-532-5p	MIMAT0002888	CAUGCCUUGAGUGUAGGACCGU	0.000169235		0.24781	-2.01269		87.3107	21.6365	74.6045	78.525	149.064	41.4371	4.26977	101.723	37.5794	18.8108	7.06917	71.7362	88.3936	74.4134	280.139	60.2793	90.1209	136.412	102.102	154.913	15.3807	37.3252	1.51977	3.81891	56.9593	23.3775	31.3217	1.89919	10.9844	5.58385	9.59013	1.8845	2.15294	43.3359	95.8941	1.35941	9.15506	9.75269	32.9026	38.5321
hsa-miR-362-5p	MIMAT0000705	AAUCCUUGGAACCUAGGUGUGAGU	0.000196529		0.19022	-2.39426		23.8687	4.54029	50.0102	16.1548	53.8898	7.99784	1.63077	37.5841	74.5672	2.05848	1.7986	18.6876	29.5077	4.34477	2.71888	24.6007	19.1225	19.113	33.3513	32.4976	10.2	6.80686	2.30643	5.79581	10.5034	2.02016	4.81521	2.99468	1.99554	1.54376	1.55872	1.21734	2.59515	4.96069	10.9527	2.30555	1.65348	1.9985	6.90351	7.67826
hsa-miR-187-3p	MIMAT0000262	UCGUGUCUUGUGUUGCAGCCGG	0.000285887		0.187765	-2.413		11.2534	2.11298	8.58989	2.57218	23.2202	25.6174	1.77338	17.2953	17.2844	1.32161	1.48972	28.1827	12.4772	1.48425	1.41423	1.28284	28.2293	6.78693	16.6554	6.88368	5.85854	2.14242	1.09044	2.39058	6.12878	1.31539	1.39499	1.55481	1.32667	1.55649	1.34467	2.55338	1.26297	1.12785	1.50151	1.82425	1.61858	1.37047	3.5165	1.38039
hsa-miR-1257	MIMAT0005908	AGUGAAUGAUGGGUUCUGACC	0.000418224		1.26618	0.340487		1.38488	1.75352	1.42159	1.12097	1.25449	1.33548	1.30152	1.18551	1.49613	1.88658	1.59224	1.36073	1.28093	1.3504	1.09316	1.59492	1.20536	1.75774	1.27068	1.41949	1.23282	1.26819	1.99704	1.6528	1.59014	1.61997	1.59798	1.87502	2.18728	1.65829	2.39023	1.74505	1.59575	2.27133	1.37927	1.73841	1.47464	1.41248	2.08819	2.29544
hsa-miR-206	MIMAT0000462	UGGAAUGUAAGGAAGUGUGUGG	0.000523402		0.686704	-0.54224		2.24514	1.54175	2.52988	1.92498	3.09517	1.50581	1.59437	3.3978	1.54783	3.85526	1.81009	1.68589	2.23986	1.50581	2.49339	1.3773	2.18123	1.63044	3.71227	2.32513	1.37154	1.69333	1.98119	1.55862	1.44394	1.52154	1.45554	1.53366	1.30593	1.50013	1.26768	1.41736	1.3028	1.99792	1.4762	1.70499	1.6584	1.88829	1.52715	1.22871
hsa-miR-23b-5p	MIMAT0004587	UGGGUUCCUGGCAUGCUGAUUU	0.000816018		0.60366	-0.728191		3.00646	1.81488	5.30683	1.9116	2.6636	2.83803	1.45593	4.27389	3.52294	4.65787	1.78871	3.58233	2.14563	3.2267	1.32605	1.60218	5.14653	1.63275	2.15123	4.88348	1.7673	2.24675	1.3334	1.18631	1.49419	1.65637	1.90257	1.78582	1.7641	2.01116	1.49888	2.93276	2.12541	1.63553	1.47405	1.62182	1.83647	1.27473	1.68234	3.06766
hsa-miR-10b-5p	MIMAT0000254	UACCCUGUAGAACCGAAUUUGUG	0.000993515		0.203727	-2.29529		91.1525	18.5702	96.0358	118.549	151.527	96.1477	1.87125	185.815	330.978	46.9307	3.13962	113.112	162.568	1.69225	4.18199	53.1519	141.093	1.9249	69.675	62.3531	56.8315	55.3569	3.6105	3.73011	96.4821	2.88822	3.12546	85.1975	18.7648	1.99806	2.52923	1.76825	1.86993	1.58188	2.94301	1.49112	3.15264	1.31488	21.8999	4.86797
hsa-miR-26a-5p	MIMAT0000082	UUCAAGUAAUCCAGGAUAGGCU	0.00135429		0.467645	-1.09651		1730.41	809.22	1577.25	2019.52	2769.29	2249.36	561.079	3595.31	2761.43	1475.41	689.373	1844.23	1845.51	319.943	384.457	2215.78	2381.9	416.719	1913.9	2126.99	1377.75	1646.52	38.6335	475.658	1655.9	770.804	911.949	898.391	1202.73	538.686	718.035	21.7527	508.206	81.573	231.131	217.758	813.495	57.9638	2715.12	1302.35
hsa-miR-501-3p	MIMAT0004774	AAUGCACCCGGGCAAGGAUUCU	0.00146207		0.422832	-1.24184		15.4543	6.53456	13.8443	21.7013	24.704	7.75292	2.48647	23.5638	19.3046	2.8289	3.57477	16.7211	16.1944	12.0876	7.38066	17.295	16.3922	12.036	40.7308	19.5778	5.99962	12.6525	6.7111	7.53794	7.56626	1.41212	8.21619	2.3513	1.84414	2.15415	2.39791	1.75896	2.15699	1.86013	7.72128	29.1435	5.66184	1.70345	8.20731	13.6345
hsa-miR-30c-2-3p	MIMAT0004550	CUGGGAGAAGGCUGUUUACUCU	0.00204383		0.339557	-1.55828		28.354	9.62778	17.183	20.1312	27.0182	27.001	1.26638	42.9406	15.5953	6.57896	13.5673	38.0588	27.8968	4.92297	65.5385	30.5907	39.6971	3.06996	90.5636	38.7512	6.54576	30.1054	1.37735	1.58799	9.27746	2.25216	22.133	9.10116	5.04034	4.59843	6.81423	2.04718	17.1899	1.30063	1.31431	2.45692	9.77448	1.93531	36.4205	21.283
hsa-miR-145-5p	MIMAT0000437	GUCCAGUUUUCCCAGGAAUCCCU	0.00271948		0.457907	-1.12687		982.694	449.983	872.983	1234.66	1194.59	1285.49	1259.73	1362.37	1333.96	776.316	773.528	925.205	725.032	565.354	456.44	1209.42	1393.7	180.558	1135.88	1003.27	1155.98	1235.77	189.283	186.424	560.927	2599.47	204.226	123.17	943.069	248.982	242.214	4.31907	183.559	292.382	152.759	31.2768	105.698	238.235	98.8987	203.008
hsa-miR-149-5p	MIMAT0000450	UCUGGCUCCGUGUCUUCACUCCC	0.00275108		0.551131	-0.859534		3.4888	1.92278	2.66678	3.43043	2.5745	3.01461	5.00191	5.27456	1.48631	1.90921	2.69428	1.32447	2.67313	1.62636	1.46608	8.91497	4.8966	2.22134	6.29227	5.33053	1.6383	2.54432	1.26806	1.5155	1.75152	1.30161	3.12518	2.05301	1.59304	3.87565	2.51778	1.61879	1.07002	1.78116	1.62031	1.95828	1.30688	1.43418	1.80227	2.67979
hsa-miR-500a-3p	MIMAT0002871	AUGCACCUGGGCAAGGAUUCUG	0.00279531		0.281572	-1.82842		51.7097	14.56	21.1285	32.7651	34.4803	17.9184	2.06872	46.1795	97.6447	2.95771	5.95231	47.7189	23.556	84.1983	184.9	54.2131	45.0586	63.4123	82.7456	83.8768	11.5125	24.3613	1.51414	2.82706	35.8833	2.53264	22.2623	2.15808	2.52769	2.92878	1.88983	5.15253	3.2437	3.87165	111.593	1.9183	2.17005	2.59267	26.8701	23.391
hsa-miR-200a-5p	MIMAT0001620	CAUCUUACCGGACAGUGCUGGA	0.00389503		0.674597	-0.567903		3.01486	2.03381	3.04377	3.75135	3.96868	3.87684	1.5747	5.03698	5.02544	1.8065	1.17984	2.59665	4.57116	1.64138	2.97853	2.0213	2.78786	2.16298	2.69946	3.544	2.03588	2.89241	2.1283	1.41153	4.20032	1.96543	1.57148	2.1869	1.31146	1.48223	1.72831	1.52036	1.35641	1.68707	1.49365	1.85238	1.34338	2.67938	2.80725	3.0221
hsa-miR-432-5p	MIMAT0002814	UCUUGGAGUAGGUCAUUGGGUGG	0.00410404		0.368109	-1.44179		4.40678	1.62218	5.37319	2.55064	4.15207	2.35057	1.54083	6.039	1.7326	2.30588	1.76672	5.82404	5.38968	2.43191	1.35047	2.74073	14.2734	1.81176	2.58983	15.0987	2.7565	1.47221	1.33658	1.28703	1.58279	2.10826	1.87752	1.61605	1.56557	1.25799	1.48455	2.01506	1.44603	1.62739	1.33952	1.26991	1.22989	1.52688	1.92741	1.7164
hsa-miR-27b-5p	MIMAT0004588	AGAGCUUAGCUGAUUGGUGAAC	0.00426538		0.630424	-0.665607		3.14003	1.97955	4.17059	2.14857	4.28528	3.46972	2.50227	5.12286	6.18486	1.62623	1.74081	2.31068	2.70367	1.74695	2.16274	2.12279	2.09753	2.87107	3.80955	5.44439	5.11286	2.47067	1.56188	1.61422	1.85297	1.72466	1.88972	1.34668	1.36797	1.48406	2.51305	1.39753	1.41723	1.44816	1.55157	1.83381	1.63492	1.70936	3.7656	1.89406
hsa-miR-382-5p	MIMAT0000737	GAAGUUGUUCGUGGUGGAUUCG	0.00434783		0.596467	-0.745485		3.05207	1.82046	7.48105	3.26196	2.59479	3.11605	1.83174	6.38878	2.30373	1.77111	1.61985	4.65884	3.96516	1.60689	1.69549	3.59831	3.42877	1.41937	1.74957	2.44576	3.68522	3.08391	1.93752	2.21729	1.76503	1.4056	1.69122	1.43494	1.75237	1.75784	1.90986	1.76483	1.32197	1.72767	1.64402	1.5295	1.47116	1.54183	1.48193	1.28544
hsa-miR-30d-5p	MIMAT0000245	UGUAAACAUCCCCGACUGGAAG	0.00604719		0.492037	-1.02316		135.168	66.5077	110.021	176.418	202.41	81.9391	13.4636	191.322	371.328	28.5389	84.024	202.089	183.03	25.7461	130.098	87.5412	189.719	53.449	185.087	116.804	68.4918	71.1322	1.83244	56.2519	206.596	13.3379	109.043	105.53	64.6693	10.8065	78.7157	2.40127	87.6578	32.8532	34.1296	12.7993	98.07	2.50882	130.616	142.712
hsa-miR-99b-5p	MIMAT0000689	CACCCGUAGAACCGACCUUGCG	0.00655572		0.54737	-0.869411		274.204	150.091	189.228	157.505	252.88	187.185	262.174	239.087	486.08	116.081	158.542	280.827	136.968	537.608	513.486	204.458	262.237	367.248	316.559	267.516	101.995	159.32	14.2342	83.1509	91.5527	99.326	146.347	147.648	136.241	40.9571	128.955	2.90837	25.0344	532.604	228.47	458.517	134.841	280.664	50.0033	139.05
hsa-miR-200b-3p	MIMAT0000318	UAAUACUGCCUGGUAAUGAUGA	0.00837769		0.341922	-1.54826		29.3214	10.0256	41.2777	41.4773	37.2469	10.3748	1.45856	61.6142	98.0999	5.97869	12.3765	10.5805	70.1665	1.36536	2.75989	22.218	22.7588	2.02357	38.8055	47.2018	11.0686	5.45444	2.04464	1.85802	18.7574	5.50694	23.4358	4.90326	4.26478	2.24081	18.6067	1.46378	2.16505	1.39469	1.56788	1.41025	3.93341	1.71053	47.7669	40.9588
hsa-miR-502-3p	MIMAT0004775	AAUGCACCUGGGCAAGGAUUCA	0.00864743		0.258546	-1.95151		64.526	16.6829	29.2673	36.7181	42.9593	20.9107	1.23767	57.2157	60.0632	3.38597	10.3813	48.1262	34.1227	96.181	319.956	36.9479	46.7427	134.489	66.5483	116.216	13.0824	28.3908	1.32237	6.63663	26.4006	10.2079	14.8837	1.74572	2.64467	2.9376	2.7977	2.33987	1.68344	23.2284	100.313	5.79195	7.34321	8.25204	37.5169	36.1401
hsa-miR-30a-3p	MIMAT0000088	CUUUCAGUCGGAUGUUUGCAGC	0.00969122		0.46968	-1.09025		109.604	51.4788	91.3517	198.754	109.614	210.639	144.16	171.469	112.373	19.8127	61.473	233.051	114.658	1.69941	1.98859	77.43	150.009	1.70303	149.996	122.691	20.4723	69.5867	1.28826	5.46768	28.2678	80.6672	127.558	133.6	44.1943	3.4438	129.798	2.1669	17.9071	1.64879	1.58994	1.46494	50.2729	1.54906	192.115	116.517
hsa-miR-532-3p	MIMAT0004780	CCUCCCACACCCAAGGCUUGCA	0.0101032		0.264439	-1.91899		31.7291	8.39042	11.6281	25.0945	26.099	35.5449	9.11694	28.7815	8.84732	3.91339	14.6462	45.4047	10.0701	6.23846	167.601	19.4013	33.2327	26.2637	70.2843	28.956	2.60835	9.82931	17.3197	2.32703	2.4153	8.90021	9.24069	2.56662	16.3151	2.06649	2.50097	3.11608	14.931	33.6159	2.79741	8.27724	3.75445	4.21815	10.5593	10.4492
hsa-miR-125a-5p	MIMAT0000443	UCCCUGAGACCCUUUAACCUGUGA	0.0134691		0.548061	-0.867592		264.671	145.056	63.906	291.746	73.0534	191.517	447.747	287.59	244.797	385.199	244.425	516.556	59.2626	148.553	212.538	274.298	429.856	65.1214	565.248	262.663	52.5125	193.841	4.85836	72.1982	30.5479	194.594	397.356	315.871	262.589	72.5166	205.78	145.231	393.413	18.2359	2.6287	10.5145	174.416	1.5958	131.823	220.593
hsa-miR-582-3p	MIMAT0004797	UAACUGGUUGAACAACUGAACC	0.0135337		1.26619	0.340499		1.49886	1.89785	1.18302	1.40605	1.65245	1.31477	1.54439	1.30048	1.37857	1.68908	1.30646	2.27976	1.73782	1.86399	1.40128	1.36855	1.64234	1.29543	1.28815	1.32686	1.30187	1.88235	3.63405	1.82958	1.44841	2.1442	1.58968	1.32924	1.55292	1.4895	1.58629	2.04245	2.73629	1.96778	1.6593	1.65113	1.87097	1.30392	2.96983	1.96718
hsa-miR-361-5p	MIMAT0000703	UUAUCAGAAUCUCCAGGGGUAC	0.0153945		0.56128	-0.833206		138.686	77.842	62.7224	134.119	112.608	129.483	24.1818	184.281	352.441	155.332	71.5331	151.763	95.467	101.405	58.9766	211.078	200.783	33.3055	215.286	201.59	77.5433	125.67	1.75994	38.8214	152.428	85.5076	210.888	61.0149	74.2073	11.0182	35.6369	1.29309	42.3324	35.7688	110.806	7.59337	155.75	1.48707	195.667	131.646
hsa-miR-1825	MIMAT0006765	UCCAGUGCCCUCCUCUCC	0.0172517		2.22502	1.15382		2.83355	6.3047	2.855	2.01155	2.882	3.19853	1.60199	2.27736	3.53931	5.03534	3.67198	2.37818	1.48608	1.51589	3.33013	2.13474	3.80401	1.99897	2.7313	4.55146	2.05103	2.97731	17.3538	2.67947	2.16484	5.05303	4.86794	4.73968	6.92532	10.7969	16.2415	20.1756	1.75312	12.394	1.90506	2.0527	2.49481	4.34754	2.04198	3.07838
hsa-miR-27b-3p	MIMAT0000419	UUCACAGUGGCUAAGUUCUGC	0.0185657		0.487495	-1.03654		198.124	96.5843	153.537	493.323	318.191	547.119	259.083	292.645	302.319	176.692	88.9511	153.134	248.405	3.2373	2.94795	113.472	132.837	7.37524	146.574	126.381	160.883	244.89	1.70507	45.7554	200.232	346.694	117.54	11.578	132.62	75.6144	141.954	1.93455	110.913	1.563	2.26839	1.77166	44.3579	1.75982	198.954	88.698
hsa-miR-422a	MIMAT0001339	ACUGGACUUAGGGUCAGAAGGC	0.0195527		0.224905	-2.15261		14.6912	3.30411	20.2072	6.91294	30.4548	22.1332	1.45605	30.3312	86.5445	1.31704	2.82776	5.38214	17.9623	1.86831	1.5666	2.38242	20.4068	1.51601	2.27669	8.89497	11.9282	4.78288	1.91879	1.93394	7.05825	2.56902	4.97656	1.55799	4.06217	1.65173	1.83911	2.37822	1.93006	1.22324	1.92233	1.54899	1.93239	2.22471	3.06496	5.57863
hsa-miR-34a-5p	MIMAT0000255	UGGCAGUGUCUUAGCUGGUUGU	0.0203859		3.86854	1.95179		31.6045	122.263	39.067	40.5053	49.0153	59.0653	130.631	33.0812	14.508	3.20861	64.5498	6.28778	34.6944	3.87783	1.51798	21.3641	21.8939	6.00557	8.71977	30.8883	234.599	292.171	1.2757	628.505	155.801	70.5415	112.65	92.1888	28.3243	22.7085	33.4239	2.99954	319.028	3.37414	118.264	2.3338	25.3786	11.5554	220.06	70.0872
hsa-miR-30c-1-3p	MIMAT0004674	CUGGGAGAGGGUUGUUUACUCC	0.0221963		0.711685	-0.490689		2.28846	1.62866	2.61027	3.4659	2.35613	1.75872	1.54083	4.4481	2.63445	1.24885	1.79971	1.54422	2.43105	1.38509	1.86738	1.37312	1.69717	1.73549	5.62873	1.66698	1.47265	1.60595	1.34924	1.74775	1.74582	1.37048	3.12535	1.51442	1.7585	1.39556	1.71622	1.5738	1.36822	1.26151	1.34634	1.59614	1.96229	1.54675	1.59277	1.52344
hsa-miR-501-5p	MIMAT0002872	AAUCCUUUGUCCCUGGGUGAGA	0.0222291		0.72418	-0.46558		2.32727	1.68536	3.12574	1.63374	3.68583	2.35597	3.00907	2.66647	1.49178	1.51649	1.70449	2.06934	1.9574	2.24022	1.27443	1.82115	2.09007	1.35837	6.18649	1.7038	1.68992	1.7829	1.40212	1.47221	2.01022	1.50476	1.80267	2.18062	1.61924	1.63644	1.26768	1.60179	2.21955	1.85786	1.55592	1.49367	1.58423	1.17999	1.95896	1.88649
hsa-miR-199a-5p	MIMAT0000231	CCCAGUGUUCAGACUACCUGUUC	0.0223184		0.34541	-1.53362		39.1553	13.5246	50.8526	75.1624	86.8161	114.468	13.2375	26.172	132.001	18.1469	13.8975	26.847	53.873	1.56246	3.49301	34.5379	30.883	1.61623	5.33586	15.8937	45.3641	22.3724	1.91478	3.4916	17.0368	111.87	3.78074	1.69444	36.3671	2.0273	4.55257	4.54109	1.32214	1.46969	1.41027	1.75166	1.29975	2.17988	2.37579	3.67074
hsa-miR-184	MIMAT0000454	UGGACGGAGAACUGAUAAGGGU	0.0231268		0.510522	-0.969954		3.28477	1.67695	5.37066	1.64445	8.58275	1.52717	1.90931	6.12275	1.60615	1.31303	1.05634	3.43683	12.3124	1.56911	1.39802	1.35349	2.52731	1.61623	3.01026	2.76957	1.48317	1.59287	1.51781	1.79621	1.83285	2.58784	1.95623	1.46951	1.46708	1.42565	1.52728	1.53594	1.78832	1.84304	1.76867	1.64768	1.67107	1.58573	1.38766	1.65433
hsa-miR-487b-3p	MIMAT0003180	AAUCGUACAGGGUCAUCCACUU	0.0242937		0.641516	-0.640443		2.73835	1.7567	6.92253	1.48076	4.9909	3.8778	1.59437	6.95095	2.32458	1.42292	2.01527	1.94313	2.57692	1.37287	2.42967	2.60182	1.77851	1.2164	1.30116	2.48982	3.46852	1.47513	1.51032	2.03802	1.38399	1.78002	1.80001	1.50328	1.93236	1.79869	1.6382	1.67672	1.93949	2.04176	1.6452	2.12422	1.39563	1.09921	1.25994	1.62327
hsa-miR-567	MIMAT0003231	AGUAUGUUCUUCCAGGACAGAAC	0.024754		1.20443	0.268351		1.48248	1.78554	1.36832	1.33994	1.65937	1.59326	1.31502	1.23362	1.55657	1.2138	1.39643	1.54422	1.40289	1.87658	1.13124	1.59492	1.61686	1.64334	1.51589	1.68234	1.41328	1.30327	1.50674	1.29746	1.92454	1.62796	1.48229	1.98161	1.89887	3.05224	1.6129	1.18205	1.39496	1.39836	2.26097	1.61084	2.26619	1.49508	2.8853	2.11593
hsa-miR-210-3p	MIMAT0000267	CUGUGCGUGUGACAGCGGCUGA	0.0251208		3.88523	1.958		76.0645	295.528	18.7234	48.9535	18.9197	34.4151	477.975	22.2969	2.40111	3.01014	148.728	21.0187	7.42963	76.9431	3.97383	2.88308	4.44752	435.051	15.8128	26.1801	414.641	949.247	61.9907	1411	659.752	58.7212	44.6451	22.9582	171.035	8.4724	79.6631	1.61975	275.29	309.741	737.214	332.795	124.511	84.2585	77.1027	85.9074
hsa-miR-203a	MIMAT0000264	GUGAAAUGUUUAGGACCACUAG	0.0252133		0.641971	-0.63942		2.91822	1.87341	1.91634	5.73622	6.50857	2.59775	1.95118	6.46191	3.01634	1.46828	1.46031	1.47099	5.43873	1.47677	3.23566	2.14133	1.63504	1.77013	2.14133	2.10112	1.99459	2.53146	2.48525	1.58057	5.00247	1.68873	1.40658	1.26513	1.32296	1.56209	1.60678	1.34918	1.53538	2.06471	1.91564	1.13647	2.14643	1.45857	1.88621	1.5291
hsa-miR-124-3p	MIMAT0000422	UAAGGCACGCGGUGAAUGCC	0.0268249		0.478435	-1.0636		5.03368	2.40829	5.32658	5.32138	7.28935	4.00472	1.65579	19.7291	3.41686	1.62682	1.70671	11.1854	3.61421	1.56484	2.5446	1.17925	3.58253	7.79965	1.56872	7.48966	1.68502	2.80951	2.53327	1.57932	10.6521	1.5801	4.16322	1.33581	2.29851	1.49678	1.6719	1.90417	2.26655	2.58675	2.594	1.08978	1.36186	1.55335	1.18014	1.82358
hsa-miR-935	MIMAT0004978	CCAGUUACCGCUUCCGCUACCGC	0.032172		1.334	0.415758		1.99054	2.65538	1.64574	2.20059	2.25252	2.03304	1.9733	1.91709	1.61	1.84516	2.68515	1.26671	1.78451	2.15602	1.53396	2.38791	2.06297	2.38862	2.38046	1.70604	1.99234	1.43398	3.64629	2.47157	2.12266	2.12218	2.07583	6.76781	3.46504	1.7927	2.09682	4.28077	1.60855	1.76174	2.89556	2.98363	2.2836	1.78764	2.85233	2.66665
hsa-miR-500a-5p	MIMAT0004773	UAAUCCUUGCUACCUGGGUGAGA	0.0335422		0.433294	-1.20658		21.1008	9.14287	27.1327	40.6767	33.1119	56.6416	3.97749	18.0009	68.3993	1.69577	6.69229	13.244	18.8265	2.86567	2.9385	9.48206	13.0786	4.9137	25.9456	32.1918	7.66795	19.7054	6.57618	26.7675	28.6348	56.7276	2.96761	1.24142	3.44994	2.59991	2.32576	1.42558	1.33063	1.39981	5.40952	1.12829	3.2246	1.91972	5.45013	2.90492
hsa-miR-363-3p	MIMAT0000707	AAUUGCACGGUAUCCAUCUGUA	0.0347907		0.341701	-1.54919		5.71405	1.9525	2.00105	11.9138	19.3202	6.37825	1.3738	8.55134	29.4176	1.57737	1.5159	2.44191	6.69628	1.21549	2.51007	1.67393	1.79931	1.07601	1.93337	1.4572	4.76128	2.58016	1.71367	2.62812	1.71393	3.36512	1.85992	1.2427	1.50855	1.26366	1.98003	1.54851	1.37468	1.53794	1.46631	1.82817	2.06195	1.88829	1.30757	1.41937
hsa-miR-10a-5p	MIMAT0000253	UACCCUGUAGAUCCGAAUUUGUG	0.0351575		0.492272	-1.02247		47.1954	23.2329	71.3336	94.4704	59.5079	47.5931	1.64321	93.7645	108.359	34.0733	20.5968	54.6288	76.9719	2.42743	3.58109	30.8043	69.3989	1.47533	25.8627	53.0239	21.6858	43.7118	2.20805	2.20157	63.6523	4.30487	50.4286	124.556	7.99606	2.00364	19.4229	1.46175	2.10109	2.08703	1.59462	1.83204	3.34545	1.42621	73.5983	35.0407
hsa-miR-150-3p	MIMAT0004610	CUGGUACAGGCCUGGGGGACAG	0.0373529		0.767584	-0.381603		2.90916	2.23303	3.08246	2.62508	2.6302	2.96304	4.06659	2.47775	2.55466	2.27941	3.47232	3.13671	3.22306	2.35613	2.76868	2.20427	2.0114	5.53836	1.70934	3.26549	2.51216	1.19898	1.46543	2.18351	2.14911	2.9532	2.67126	1.31944	4.19462	1.56705	1.62925	2.0114	2.18124	1.35998	5.40952	1.65438	2.24171	2.82604	1.80954	1.32272
hsa-miR-143-3p	MIMAT0000435	UGAGAUGAAGCACUGUAGCUC	0.0385895		0.534894	-0.902674		297.915	159.353	526.599	294.055	558.948	354.536	191.768	304.045	177.326	457.704	149.981	194.228	413.058	129.554	150.984	535.184	338.831	56.4456	277.699	251.527	666.056	338.539	6.46495	102.088	651.12	602.259	57.2177	21.3322	392.392	123.177	74.4763	1.28411	7.66072	26.4814	13.2433	1.41538	4.83053	14.3376	34.3579	48.3294
hsa-miR-30b-3p	MIMAT0004589	CUGGGAGGUGGAUGUUUACUUC	0.0402137		0.49044	-1.02785		5.21697	2.55861	4.6719	5.08268	5.25992	3.97945	1.61156	6.04248	5.00039	1.3922	7.57166	5.62834	6.95866	2.59913	1.42522	2.97043	2.82931	1.66315	24.5467	4.67216	2.64654	4.80978	1.16229	1.6698	1.53692	1.52453	2.16894	1.91276	5.02534	1.8069	1.54829	1.81286	1.45702	1.56476	1.63984	1.25602	2.05382	1.84955	9.43551	4.29069
hsa-miR-1281	MIMAT0005939	UCGCCUCCUCCUCUCCC	0.0413155		3.05376	1.61059		13.1475	40.1494	5.52502	6.74721	7.11429	6.59833	3.87171	6.34087	14.8469	78.7152	21.7634	7.1669	5.84624	12.376	7.06828	7.41425	3.44855	17.444	6.21964	18.1484	5.14778	5.89614	227.096	6.85687	4.04478	50.0702	17.1303	64.4764	21.3738	105.619	28.9073	53.7521	17.4634	60.4073	12.3395	15.3914	12.8684	58.7526	8.82392	26.5703
hsa-miR-520a-3p	MIMAT0002834	AAAGUGCUUCCCUUUGGACUGU	0.0419679		1.19667	0.25902		1.57384	1.88337	1.53635	1.28987	1.57057	1.77492	1.86545	1.53641	1.22825	1.89847	1.58175	1.16185	1.43931	1.4491	1.66028	1.51589	1.62111	2.29932	1.49878	1.4015	1.78654	2.14953	2.42575	1.81875	1.82478	1.80556	1.65854	1.58081	1.39739	1.85724	1.73116	1.39305	1.4201	1.81053	3.69248	2.72796	1.23568	1.37949	2.30461	1.66739
hsa-miR-664a-3p	MIMAT0005949	UAUUCAUUUAUCCCCAGCCUACA	0.0435311		1.27782	0.353685		1.70236	2.17531	2.52638	1.27601	1.36249	1.79214	1.42844	1.71518	3.34554	1.20017	2.38525	1.87068	1.4984	1.31947	1.38338	1.4491	1.23958	1.4265	1.74142	1.68234	1.9244	2.12777	2.14203	1.35553	1.99604	2.27319	2.62639	1.95396	1.58777	2.60807	1.78641	1.83728	1.53632	2.05661	5.11467	3.06528	1.476	1.99064	2.12582	1.92198
hsa-miR-509-3p	MIMAT0002881	UGAUUGGUACGUCUGUGGGUAG	0.0450326		0.0955638	-3.38739		15.321	1.46413	6.45694	2.23702	14.2043	1.68697	1.87803	6.26164	4.03109	1.67891	1.98864	1.91128	105.034	2.55976	87.2045	1.25436	14.5062	1.49403	11.876	9.51491	1.19378	1.22309	1.22172	1.49131	1.47956	1.64788	1.45794	1.77756	1.70621	1.14261	1.48034	1.40297	1.35903	1.12913	1.35045	1.59852	1.24467	1.70415	1.7503	1.92147
hsa-miR-874-3p	MIMAT0004911	CUGCCCUGGCCCGAGGGACCGA	0.0452828		0.152447	-2.71362		28.657	4.36866	11.5294	8.89534	10.9296	11.9192	1.77346	10.9576	7.53188	4.40188	4.97722	21.9735	5.0034	24.5958	221.922	6.72936	40.8963	88.6704	20.3159	12.8026	2.92025	4.60346	2.10248	5.87207	2.24179	3.65069	3.38114	1.72332	18.8916	1.64523	3.20528	1.76504	1.59387	7.27249	10.6816	2.33233	7.36686	2.46021	1.52793	2.13563
hsa-miR-451a	MIMAT0001631	AAACCGUUACCAUUACUGAGUU	0.0490036		2.45774	1.29733		3.90767	9.60406	3.24491	4.32872	4.31871	1.97524	5.91009	7.03339	2.42041	10.3545	7.67821	1.14478	9.2412	1.8446	1.14928	2.62814	1.30433	1.76316	2.38312	1.6153	43.8368	9.10722	11.4939	25.0705	15.0832	2.17407	2.65647	11.9776	4.04534	7.76707	2.46377	3.17983	31.7387	9.67177	1.33191	1.76586	1.88917	2.27868	2.24197	2.30724
hsa-miR-635	MIMAT0003305	ACUUGGGCACUGAAACAAUGUCC	0.0514078		1.45304	0.539073		2.09378	3.04235	1.46388	1.72982	1.40666	1.85875	2.79254	2.28484	2.22336	1.51002	3.47895	2.28848	1.65593	1.66842	1.58068	2.945	2.3706	1.74453	1.7305	2.95515	1.79796	2.01613	1.9996	1.59693	1.17904	1.88707	2.68394	2.82488	2.14536	2.8978	5.02043	4.70182	2.05627	7.90782	2.1955	7.81226	2.32094	1.70759	3.58358	2.51206
hsa-miR-648	MIMAT0003318	AAGUGUGCAGGGCACUGGU	0.0540058		1.26391	0.33789		1.66658	2.1064	1.73463	1.77012	1.09359	1.82275	1.64964	1.54393	1.44672	1.62028	1.0119	1.17985	1.94599	1.70333	2.2107	2.07029	1.61084	1.90833	1.75965	1.9159	1.63585	1.9946	1.57964	1.67337	1.46424	1.64283	1.80139	3.33304	1.99047	1.79646	1.58903	1.88946	3.59485	1.54955	1.27544	2.27901	1.83038	4.91936	1.77609	2.51296
hsa-miR-1252-5p	MIMAT0005944	AGAAGGAAAUUGAAUUCAUUUA	0.0559463		1.62065	0.696572		1.43965	2.33317	1.31904	1.25744	1.41558	1.78283	1.31502	1.22296	1.54015	1.37197	1.19298	1.54422	1.57534	1.51589	1.72739	1.28188	1.62266	1.24902	1.25457	1.72482	1.10857	1.42847	8.82539	1.59311	1.5993	6.14405	1.62266	1.44793	2.29126	2.16756	1.25352	3.79892	1.37171	1.903	1.44262	2.00987	1.29896	1.34525	1.70409	2.30724
hsa-miR-653-5p	MIMAT0003328	GUGUUGAAACAAUCUCUACUG	0.0578001		1.31505	0.395123		1.45522	1.9137	1.3396	1.15652	1.26816	1.51866	3.52888	1.21002	1.37128	1.31147	1.51499	1.06762	1.07926	1.48785	1.52849	1.51757	1.341	1.21871	1.58823	1.14569	1.31291	1.25839	1.40895	2.40023	0.946032	1.00358	1.48055	3.66159	2.29668	2.42755	1.96543	1.76679	4.28715	1.69138	1.66243	1.39093	1.19511	2.40721	1.59277	2.11828
hsa-miR-214-3p	MIMAT0000271	ACAGCAGGCACAGACAGGCAGU	0.0599005		0.328927	-1.60416		497.719	163.713	204.822	139.213	127.063	119.087	145.531	176.289	123.792	309.068	101.454	261.017	129.108	2540.15	2092.77	400.09	295.979	1104.06	291.322	398.12	81.1461	28.5922	58.62	3.23272	28.9029	143.062	60.187	6.49383	141.698	91.0054	34.804	1.67024	3.93218	567.474	462.561	199.107	12.66	1239.46	38.1751	71.4791
hsa-miR-138-5p	MIMAT0000430	AGCUGGUGUUGUGAAUCAGGCCG	0.0603623		0.256028	-1.96563		63.7735	16.3278	33.737	41.8594	64.5838	37.3926	2.21699	50.4803	24.6299	1.91163	2.02366	48.703	32.7461	37.2934	387.357	1.71758	59.3592	261.392	24.5927	35.9276	4.76254	2.10283	1.14553	16.037	1.52743	1.49811	23.3041	1.62339	2.77018	1.21088	2.42908	2.0365	2.45437	1.88428	7.29092	200.972	2.4185	19.0447	4.14657	27.8972
hsa-miR-187-5p	MIMAT0004561	GGCUACAACACAGGACCCGGGC	0.0637316		1.32092	0.40154		2.10544	2.78111	2.26341	2.15699	1.75546	2.83711	1.59336	1.721	3.47246	2.10296	1.90513	2.28848	2.06308	1.62293	2.66069	2.18059	2.10808	1.96563	1.63573	1.5648	1.51819	1.4015	6.40754	2.03787	2.4908	1.97645	1.77122	5.38438	3.7674	2.45767	2.25674	3.11608	1.65746	2.25485	1.94745	1.98164	2.45907	5.61938	2.33323	2.78329
hsa-miR-141-3p	MIMAT0000432	UAACACUGUCUGGUAAAGAUGG	0.0668994		0.452666	-1.14348		4.10517	1.85827	2.49973	16.365	6.98287	17.9741	1.69496	4.75528	2.31872	4.08139	1.16286	1.54422	2.07426	1.37258	1.13124	1.74272	2.1457	1.42204	1.94842	2.67693	1.47681	1.18084	1.2757	1.35819	1.14478	9.39075	1.71841	1.35368	1.72512	1.65829	1.22145	1.62296	1.78761	1.43124	1.37242	1.49486	1.37835	1.3956	1.57945	1.59884
hsa-miR-487a-3p	MIMAT0002178	AAUCAUACAGGGACAUCCAGUU	0.0699018		0.725135	-0.463679		2.25039	1.63184	1.46757	2.38646	2.22556	1.86953	2.30836	2.23139	1.39671	7.84047	1.85616	2.11322	2.01416	1.47816	1.28638	1.88628	1.98549	2.52403	1.64857	1.98854	1.61723	1.6314	1.78558	1.27473	1.59564	1.43003	1.63311	1.5954	1.93947	1.38939	1.73183	1.26588	1.57918	1.71707	1.769	1.82201	1.29598	2.69978	1.05904	1.80499
hsa-miR-21-3p	MIMAT0004494	CAACACCAGUCGAUGGGCUGU	0.0699234		2.63712	1.39896		2.38923	6.30068	5.82711	2.61366	1.99329	1.41993	3.9656	1.45824	1.75233	1.93321	4.94798	1.64104	1.46696	2.63399	2.37143	2.48676	1.40019	1.75115	1.4088	1.93443	10.3315	8.09657	1.52621	38.6713	4.84679	1.71214	3.21583	2.34499	4.35674	2.27497	2.06095	1.56418	4.19602	5.87435	20.5589	3.31372	3.15603	3.01028	1.48695	3.41525
hsa-miR-34a-3p	MIMAT0004557	CAAUCAGCAAGUAUACUGCCCU	0.0704485		1.57399	0.654423		1.75573	2.7635	1.95799	3.0324	1.59863	2.5074	1.38675	1.53955	1.3135	1.43088	1.51762	1.91633	1.94941	1.3916	1.60135	2.01626	1.74952	1.6443	1.57953	1.47018	3.86366	4.56264	4.91445	1.50812	2.44186	1.53288	1.91618	1.58077	1.90349	1.91107	1.54632	2.2551	11.3709	2.06687	1.64455	2.12644	1.91374	2.53603	1.57945	2.09551
hsa-miR-134-5p	MIMAT0000447	UGUGACUGGUUGACCAGAGGGG	0.0775334		0.159251	-2.65062		14.0033	2.23003	5.67744	1.39761	6.44495	3.68821	1.95298	4.10639	2.22749	3.13616	1.44077	1.72259	3.88636	121.336	47.2922	2.13767	10.419	18.3585	1.25241	15.5822	2.74183	1.32127	1.39871	1.41153	1.65091	2.10392	1.51294	1.41194	2.17031	1.67797	1.48034	2.20615	1.49644	1.86703	1.84202	1.54929	3.46936	8.57407	1.95236	2.7623
hsa-miR-216b-5p	MIMAT0004959	AAAUCUCUGCAGGCAAAUGUGA	0.0804051		1.20548	0.269611		1.65393	1.99378	1.60086	1.392	3.25679	1.52101	1.38516	1.98398	1.75578	1.50426	1.48524	1.79691	1.48152	1.67468	1.22995	1.82422	1.66056	1.55162	1.41981	1.24638	1.36588	1.73037	1.70507	1.5916	1.63711	2.52578	2.55891	1.76128	3.63589	2.86986	1.86614	1.96753	3.16462	2.70023	1.46977	1.55544	1.84456	1.45857	1.28413	1.18291
hsa-miR-185-5p	MIMAT0000455	UGGAGAGAAAGGCAGUUCCUGA	0.112619		1.41912	0.504997		62.2979	88.4083	96.5859	33.8854	67.2396	43.9189	3.39982	79.4574	43.0115	6.92969	44.0582	65.3457	79.5721	72.1466	104.3	84.3631	83.1065	20.3182	92.9305	100.794	122.415	82.0869	11.3136	72.836	113.681	34.7784	102.494	29.9173	38.1555	76.2518	47.9264	16.2271	28.8372	154.258	261.18	112.996	103.113	61.589	142.121	155.988
hsa-miR-30a-5p	MIMAT0000087	UGUAAACAUCCUCGACUGGAAG	0.14489		0.608001	-0.717855		460.703	280.108	555.757	653.865	1084.49	541.512	37.8203	846.667	986.148	211.41	253.609	372.196	929.435	12.2907	151.992	227.583	463.82	176.934	418.894	368.234	178.899	513.489	1.71379	146.056	1879.46	203.752	281.122	401.034	161.214	168.897	299.205	1.77053	200.407	30.5619	9.49659	71.3415	230.204	1.65062	563.476	258.41
hsa-miR-337-3p	MIMAT0000754	CUCCUAUAUGAUGCCUUUCUUC	0.156127		2.08531	1.06026		1.93329	4.03151	1.44281	1.77981	1.35898	1.92017	1.30161	1.79746	1.53542	2.07267	3.53843	2.9103	1.69937	1.79757	2.02993	1.2574	1.69661	2.3141	2.27449	2.07218	1.86776	1.40833	6.67297	1.6528	1.76236	3.7242	1.52667	3.7211	2.86171	2.21387	1.75599	5.24205	3.28492	1.39981	3.58199	2.27019	2.36529	29.3421	2.40237	1.57378
hsa-miR-940	MIMAT0004983	AAGGCAGGGCCCCCGCUCCCC	0.162407		1.96839	0.977019		4.68551	9.22294	2.29085	3.74408	3.03379	5.9046	3.25939	4.49447	3.26708	4.2	3.47213	2.17326	2.57389	2.02389	3.66896	3.74509	6.42573	24.922	3.1683	1.97174	2.04263	2.63273	55.2476	13.5622	2.07884	3.36769	2.14157	5.49805	8.06397	5.91763	11.249	11.3333	1.86451	3.81372	4.30442	29.4779	4.41355	6.4807	2.799	8.1698
hsa-miR-548a-3p	MIMAT0003251	CAAAACUGGCAAUUACUUUUGC	0.195399		1.97938	0.985046		5.02817	9.95265	1.88943	1.89611	2.36585	1.61034	8.79675	1.81357	7.38429	25.222	9.08389	4.15175	5.34444	3.41702	1.12831	3.1231	3.95262	2.76665	2.3848	4.1762	1.9891	3.95257	68.5004	6.54362	2.71897	2.27341	2.28991	19.9924	7.54803	13.7156	10.4797	10.5302	21.2167	3.69952	4.19369	2.1547	3.35076	5.86414	3.06496	4.97456
hsa-miR-484	MIMAT0002174	UCAGGCUCAGUCCCCUCCCGAU	0.205233		0.826065	-0.275672		2.80137	2.31411	2.73038	2.32039	2.6563	2.31092	1.96544	2.74505	3.35574	1.52665	2.6087	1.82526	2.57594	5.55247	3.43053	3.01795	5.12403	3.00245	2.08716	1.58926	5.65101	5.44182	1.8067	2.15105	2.23758	3.94693	1.46249	1.56953	2.64741	1.60788	2.09805	2.03077	1.66964	1.80538	1.51807	1.62067	1.60215	2.04198	1.72242	1.65072
hsa-miR-570-3p	MIMAT0003235	CGAAAACAGCAAUUACCUUUGC	0.264258		2.80307	1.48701		2.28014	6.39138	2.24759	2.08463	1.75219	1.43541	4.43145	1.39463	1.43145	3.43426	2.66095	2.36257	1.15522	1.44077	7.54955	1.3773	1.52756	1.49562	1.34113	1.92015	1.61963	1.73955	5.57727	1.95624	2.95058	2.15163	1.6548	2.84412	3.36769	3.48201	1.98003	6.04252	4.07506	2.65308	3.53287	71.1164	1.70736	4.21815	1.74346	3.41525
hsa-miR-195-5p	MIMAT0000461	UAGCAGCACAGAAAUAUUGGC	0.336886		0.668117	-0.581828		88.6341	59.2179	97.7172	76.6774	217.08	134.081	1.98116	144.927	96.2323	99.4638	29.7123	52.9383	193.732	1.70598	2.19497	108.205	119.651	1.87763	91.6701	125.568	443.912	152.523	1.60244	4.80984	264.353	61.4695	26.9301	1.98161	110.72	2.46258	11.6914	4.2973	3.83488	1.13685	2.4102	1.80984	1.67044	2.73265	52.5147	31.4974
hsa-miR-196a-5p	MIMAT0000226	UAGGUAGUUUCAUGUUGUUGGG	0.341302		0.606584	-0.721221		32.7903	19.8901	30.8084	51.7777	30.6117	79.3809	2.19258	54.9227	65.2325	12.6317	4.9364	18.4119	61.1576	13.5323	1.7325	2.8512	68.5165	1.80297	48.4629	41.2628	18.3045	52.6634	1.21138	1.20141	56.1327	4.20312	13.787	2.52052	2.74977	2.16524	2.32845	1.79482	1.87692	1.54872	1.86717	1.17721	1.93593	1.08985	224.52	4.72299
hsa-miR-127-3p	MIMAT0000446	UCGGAUCCGUCUGAGCUUGGCU	0.348089		0.543542	-0.879537		21.6886	11.7887	33.2138	11.3219	19.4363	32.6075	19.663	18.4072	2.91845	3.08301	5.07828	28.2949	12.2935	105.087	9.04349	25.7149	28.7313	6.30615	4.71089	24.4842	9.12681	8.65282	1.12129	1.99611	2.15527	6.43933	3.99814	1.25937	3.58348	1.56705	1.26109	2.13467	2.58553	2.32958	1.41027	5.38957	1.94803	173.938	2.33055	2.54661
hsa-miR-126-3p	MIMAT0000445	UCGUACCGUGAGUAAUAAUGCG	0.643499		1.58089	0.660736		213.6	337.678	324.195	228.635	490.211	338.76	6.7317	320.229	475.935	270.737	36.6812	151.11	553.466	3.3191	4.52626	192.583	223.193	6.43232	112.4	105.65	644.484	429.076	1.84844	185.475	5016.62	151.418	32.528	28.8248	139.683	8.36856	9.71746	1.48874	2.64779	1.88979	4.7532	2.23567	18.2912	1.29551	45.9158	26.9898
