# Supplementary material for: MiR-532-5p suppresses renal cancer cell proliferation by disrupting the ETS1-mediated positive feedback loop with the KRAS-NAP1L1/P-ERK axis
Source: Br J Cancer. 2018 Aug 7;119(5):591–604. doi: 10.1038/s41416-018-0196-5 (PMC6162242; doi:10.1038/s41416-018-0196-5)
Supplement: Supplementary file 7 — TS4 [file 41416_2018_196_MOESM7_ESM.xlsx]

## Sheet: Sheet1
Table S4. miR-532-5p expression in RCC and normal renal samples from TCGA RCC dataset
ID	expression	Type
TCGA-A4-A57E-11A-11R-A26Y-13	11.2019	Normal
TCGA-KN-8432-11A-01R-2314-13	11.1901	Normal
TCGA-CZ-5462-11A-01R-1502-13	11.0168	Normal
TCGA-CZ-5463-11A-01R-1502-13	11.0681	Normal
TCGA-CZ-5451-11A-01R-1502-13	10.6142	Normal
TCGA-B0-5694-11A-01R-1540-13	9.97585	Normal
TCGA-CZ-5455-11A-01R-1502-13	10.7671	Normal
TCGA-B9-4115-11A-01R-1757-13	10.9259	Normal
TCGA-B0-5703-11A-01R-1540-13	10.2794	Normal
TCGA-B0-4700-11A-01R-1540-13	10.8105	Normal
TCGA-GL-7966-11A-01R-2203-13	10.4197	Normal
TCGA-KN-8423-11A-01R-2314-13	10.436	Normal
TCGA-CZ-5467-11A-01R-1502-13	11.1785	Normal
TCGA-KL-8339-11A-01R-2314-13	11.0207	Normal
TCGA-BQ-5877-11A-01R-1591-13	10.3466	Normal
TCGA-DZ-6134-11A-01R-1964-13	10.3951	Normal
TCGA-BQ-7061-11A-01R-1964-13	10.1283	Normal
TCGA-CZ-4864-11A-01R-1502-13	10.4686	Normal
TCGA-DZ-6133-11A-01R-1964-13	10.2376	Normal
TCGA-B0-5697-11A-01R-1540-13	10.272	Normal
TCGA-CZ-5986-11A-01R-1671-13	11.0072	Normal
TCGA-B0-5696-11A-01R-1540-13	10.4677	Normal
TCGA-CZ-5457-11A-01R-1502-13	10.5195	Normal
TCGA-KL-8324-11A-01R-2314-13	11.1173	Normal
TCGA-B8-4619-11A-01R-1757-13	10.5632	Normal
TCGA-KN-8431-11A-01R-2314-13	11.6505	Normal
TCGA-BQ-7059-11A-01R-1964-13	10.5063	Normal
TCGA-CW-5581-11A-01R-1540-13	10.9744	Normal
TCGA-CZ-5985-11A-01R-1671-13	11.145	Normal
TCGA-CJ-5677-11A-01R-1540-13	10.3261	Normal
TCGA-B0-5711-11A-01R-1671-13	11.0518	Normal
TCGA-CW-5584-11A-01R-1540-13	9.84321	Normal
TCGA-B8-5549-11A-01R-1540-13	11.1911	Normal
TCGA-CZ-5468-11A-01R-1502-13	10.8138	Normal
TCGA-CW-5580-11A-02R-1671-13	11.3225	Normal
TCGA-BQ-5890-11A-01R-1591-13	9.90355	Normal
TCGA-A3-3387-11A-01R-1540-13	10.2662	Normal
TCGA-GL-A9DE-11A-11R-A37G-13	10.8184	Normal
TCGA-KO-8415-11A-01R-2314-13	10.9275	Normal
TCGA-BQ-7046-11A-01R-1964-13	10.5489	Normal
TCGA-CW-5587-11A-01R-1540-13	10.5151	Normal
TCGA-CZ-4863-11A-01R-1502-13	9.36825	Normal
TCGA-CZ-5454-11A-01R-1502-13	10.9586	Normal
TCGA-CJ-5681-11A-01R-1540-13	10.3155	Normal
TCGA-KN-8425-11A-01R-2314-13	11.8745	Normal
TCGA-CZ-4865-11A-01R-1502-13	10.3856	Normal
TCGA-B0-4712-11A-02R-1502-13	10.7577	Normal
TCGA-B0-5690-11A-01R-1540-13	10.6801	Normal
TCGA-KN-8436-11A-01R-2314-13	11.3153	Normal
TCGA-CZ-5989-11A-01R-1671-13	10.6926	Normal
TCGA-B0-5691-11A-01R-1540-13	10.4334	Normal
TCGA-BQ-5894-11A-01R-1591-13	10.173	Normal
TCGA-CZ-5456-11A-02R-1502-13	10.7989	Normal
TCGA-DZ-6131-11A-01R-1964-13	11.6707	Normal
TCGA-P4-A5E8-11A-12R-A28L-13	10.2339	Normal
TCGA-KN-8437-11A-01R-2314-13	10.6668	Normal
TCGA-CW-6087-11A-01R-1671-13	11.1948	Normal
TCGA-CZ-5469-11A-01R-1502-13	10.0376	Normal
TCGA-B8-4622-11A-01R-1757-13	10.7065	Normal
TCGA-BQ-7055-11A-01R-1964-13	10.8182	Normal
TCGA-Y8-A8RY-11A-11R-A37G-13	10.4358	Normal
TCGA-KL-8336-11A-01R-2314-13	10.224	Normal
TCGA-B2-5641-11A-01R-1540-13	10.5008	Normal
TCGA-B0-5701-11A-01R-1540-13	10.6487	Normal
TCGA-BQ-5882-11A-01R-1591-13	10.3936	Normal
TCGA-CZ-5452-11A-01R-1502-13	10.5515	Normal
TCGA-BQ-7045-11A-01R-1964-13	10.9485	Normal
TCGA-CZ-5982-11A-01R-1671-13	10.9077	Normal
TCGA-CZ-5465-11A-01R-1502-13	10.6927	Normal
TCGA-KN-8435-11A-01R-2314-13	11.119	Normal
TCGA-KO-8403-11A-01R-2314-13	11.99	Normal
TCGA-KN-8429-11A-01R-2314-13	10.5607	Normal
TCGA-CJ-5680-11A-01R-1540-13	9.89725	Normal
TCGA-CW-6088-11A-01R-1671-13	11.4953	Normal
TCGA-KN-8428-11A-01R-2314-13	10.9537	Normal
TCGA-BQ-7044-11A-01R-1964-13	10.9065	Normal
TCGA-P4-A5ED-11A-11R-A28L-13	10.6718	Normal
TCGA-B0-5699-11A-01R-1540-13	10.3944	Normal
TCGA-KN-8422-11A-01R-2314-13	11.5349	Normal
TCGA-GL-6846-11A-01R-1964-13	10.5741	Normal
TCGA-CJ-5676-11A-01R-1540-13	10.1769	Normal
TCGA-CJ-5678-11A-01R-1540-13	9.89284	Normal
TCGA-CW-5589-11A-01R-1540-13	10.5054	Normal
TCGA-A4-A4ZT-11A-11R-A26Y-13	11.2522	Normal
TCGA-KN-8427-11A-01R-2314-13	12.014	Normal
TCGA-CJ-5689-11A-01R-1540-13	10.4859	Normal
TCGA-B8-5552-11A-01R-1671-13	8.76033	Normal
TCGA-B0-5402-11A-01R-1502-13	10.0312	Normal
TCGA-CZ-5470-11A-01R-1502-13	10.7958	Normal
TCGA-CZ-5453-11A-01R-1502-13	10.8537	Normal
TCGA-A3-3358-11A-01R-1540-13	10.2854	Normal
TCGA-BQ-5887-11A-01R-1964-13	11.3777	Normal
TCGA-A4-7288-11A-01R-2138-13	8.95712	Normal
TCGA-CJ-5679-11A-01R-1540-13	10.1831	Normal
TCGA-KN-8419-11A-01R-2314-13	11.8346	Normal
TCGA-CJ-6030-11A-01R-1671-13	10.6039	Normal
TCGA-KN-8434-11A-01R-2314-13	10.995	Normal
TCGA-CZ-5466-11A-01R-1502-13	10.0285	Normal
TCGA-KN-8433-11A-01R-2314-13	11.4995	Normal
TCGA-CW-5591-11A-01R-1540-13	10.041	Normal
TCGA-B2-5636-11A-01R-1540-13	10.0298	Normal
TCGA-BQ-7051-11A-02R-1964-13	10.7745	Normal
TCGA-CW-5585-11A-01R-1540-13	10.3826	Normal
TCGA-KN-8430-11A-01R-2314-13	11.5301	Normal
TCGA-B0-5706-11A-01R-1540-13	10.5893	Normal
TCGA-A4-A5Y1-11A-11R-A28L-13	10.4703	Normal
TCGA-CZ-5987-11A-01R-1671-13	10.3131	Normal
TCGA-BQ-5878-11A-01R-1591-13	10.5797	Normal
TCGA-BQ-5875-11A-01R-1591-13	10.4529	Normal
TCGA-B8-4620-11A-01R-1757-13	10.2226	Normal
TCGA-KN-8424-11A-01R-2314-13	11.5536	Normal
TCGA-BQ-5879-11A-01R-1591-13	10.5392	Normal
TCGA-DZ-6132-11A-01R-1964-13	10.2008	Normal
TCGA-BQ-5891-11A-01R-1591-13	10.5094	Normal
TCGA-BQ-5888-11A-01R-1591-13	9.85334	Normal
TCGA-CZ-5984-11A-01R-1671-13	10.2102	Normal
TCGA-CJ-5672-11A-01R-1540-13	10.9564	Normal
TCGA-BQ-5884-11A-01R-1591-13	10.0478	Normal
TCGA-KL-8332-11A-01R-2314-13	10.5753	Normal
TCGA-KN-8426-11A-01R-2314-13	11.2225	Normal
TCGA-CZ-5458-11A-01R-1502-13	10.7201	Normal
TCGA-KL-8326-11A-01R-2314-13	10.8736	Normal
TCGA-CZ-5461-11A-01R-1502-13	10.9868	Normal
TCGA-CW-6090-11A-01R-1671-13	10.8658	Normal
TCGA-CZ-5988-11A-01R-1671-13	10.894	Normal
TCGA-B0-5709-11A-01R-1540-13	10.0022	Normal
TCGA-B0-5712-11A-01R-1671-13	9.44106	Normal
TCGA-KL-8329-11A-01R-2314-13	10.987	Normal
TCGA-B0-5705-11A-01R-1540-13	10.8675	Normal
TCGA-GL-A59R-11A-11R-A26Y-13	11.4286	Normal
TCGA-G7-7502-01A-11R-2203-13	10.9409	Tumor
TCGA-J7-A8I2-01A-12R-A36A-13	9.46067	Tumor
TCGA-CW-6088-01A-11R-1671-13	9.41009	Tumor
TCGA-CJ-4639-01A-01R-1187-13	8.91258	Tumor
TCGA-CZ-5987-01A-11R-1671-13	10.0162	Tumor
TCGA-CZ-5458-01A-01R-1502-13	9.65345	Tumor
TCGA-CW-5591-01A-01R-1540-13	9.35114	Tumor
TCGA-A3-3372-01A-01T-0860-13	9.61155	Tumor
TCGA-CZ-5451-01A-01R-1502-13	10.0713	Tumor
TCGA-AK-3426-01A-02R-1324-13	8.88796	Tumor
TCGA-B8-4620-01A-01R-1187-13	8.32986	Tumor
TCGA-B0-5084-01A-01R-1762-13	9.5843	Tumor
TCGA-BQ-7049-01A-11R-1964-13	8.68388	Tumor
TCGA-BP-4789-01A-01R-1304-13	8.90734	Tumor
TCGA-B0-4827-01A-02R-1419-13	9.32769	Tumor
TCGA-BQ-7056-01A-11R-1964-13	10.8749	Tumor
TCGA-G6-A8L7-01A-11R-A37P-13	10.5599	Tumor
TCGA-A4-A48D-01A-11R-A25B-13	10.235	Tumor
TCGA-A3-3322-01A-02R-1324-13	9.71541	Tumor
TCGA-IZ-A6M8-01A-11R-A31S-13	9.82524	Tumor
TCGA-BQ-7060-01A-11R-1964-13	9.99506	Tumor
TCGA-B8-A54K-01A-11R-A33A-13	8.57576	Tumor
TCGA-A3-3324-01A-01T-0860-13	10.3336	Tumor
TCGA-B8-5165-01A-01R-1419-13	9.67248	Tumor
TCGA-UZ-A9PN-01A-11R-A38N-13	9.62223	Tumor
TCGA-SX-A7SM-01A-11R-A359-13	10.2128	Tumor
TCGA-CZ-5469-01A-01R-1502-13	8.12264	Tumor
TCGA-KL-8325-01A-11R-2314-13	12.1633	Tumor
TCGA-2Z-A9J2-01A-11R-A38N-13	9.66616	Tumor
TCGA-CJ-4876-01A-01R-1304-13	9.44073	Tumor
TCGA-F9-A4JJ-01A-11R-A25B-13	9.14557	Tumor
TCGA-G7-A8LE-01A-11R-A36A-13	9.52147	Tumor
TCGA-BP-5184-01A-01R-1425-13	9.25534	Tumor
TCGA-CJ-4644-01A-01R-1187-13	10.1318	Tumor
TCGA-UZ-A9PS-05A-11R-A42U-13	9.84213	Tumor
TCGA-SX-A71R-01A-12R-A342-13	9.47267	Tumor
TCGA-UZ-A9PP-01A-11R-A42U-13	9.84548	Tumor
TCGA-2Z-A9JE-01A-11R-A42U-13	8.95789	Tumor
TCGA-B0-5085-01A-01R-1762-13	9.6973	Tumor
TCGA-A4-7997-01A-11R-2203-13	9.4331	Tumor
TCGA-B0-4693-01A-01R-1276-13	9.45935	Tumor
TCGA-BP-4342-01A-01R-1288-13	8.72248	Tumor
TCGA-CZ-5468-01A-01R-1502-13	10.0273	Tumor
TCGA-BP-4798-01A-01R-1304-13	9.21526	Tumor
TCGA-KO-8411-01A-11R-2314-13	10.8901	Tumor
TCGA-B0-4703-01A-01R-1276-13	8.50906	Tumor
TCGA-BP-4782-01A-02R-1419-13	9.09389	Tumor
TCGA-BP-5199-01A-01R-1425-13	8.52008	Tumor
TCGA-B3-4103-01A-02R-1350-13	8.96837	Tumor
TCGA-BP-5185-01A-01R-1425-13	9.38733	Tumor
TCGA-B0-5707-01A-11R-1540-13	9.25821	Tumor
TCGA-B2-5636-01A-02R-1540-13	7.90385	Tumor
TCGA-5P-A9K3-01A-11R-A42U-13	10.652	Tumor
TCGA-B1-5398-01A-02R-1591-13	10.1877	Tumor
TCGA-IA-A40X-01A-11R-A25B-13	11.7848	Tumor
TCGA-BP-5000-01A-01R-1762-13	7.15391	Tumor
TCGA-A4-7585-01A-11R-2138-13	10.1837	Tumor
TCGA-5P-A9JY-01A-11R-A42U-13	8.71173	Tumor
TCGA-AK-3427-01A-01T-0860-13	10.4439	Tumor
TCGA-2Z-A9JR-01A-12R-A42U-13	9.85824	Tumor
TCGA-CW-5587-01A-01R-1540-13	10.1963	Tumor
TCGA-5P-A9KF-01A-11R-A42U-13	9.49503	Tumor
TCGA-BP-5198-01A-01R-1425-13	8.6656	Tumor
TCGA-G7-A4TM-01A-11R-A31S-13	9.21935	Tumor
TCGA-CJ-4885-01A-01R-1304-13	8.53926	Tumor
TCGA-AK-3429-01A-02R-1324-13	10.1545	Tumor
TCGA-B8-5163-01A-01R-1419-13	8.45851	Tumor
TCGA-A3-3351-01A-02R-1324-13	9.75484	Tumor
TCGA-B0-4710-01A-01R-1502-13	8.75211	Tumor
TCGA-A4-8518-01A-11R-2401-13	10.1688	Tumor
TCGA-DW-7842-01A-11R-2138-13	9.67252	Tumor
TCGA-CW-5585-01A-01R-1540-13	10.1775	Tumor
TCGA-AK-3444-01A-02R-1324-13	9.68079	Tumor
TCGA-UZ-A9PZ-01A-11R-A42U-13	9.29539	Tumor
TCGA-BP-5176-01A-01R-1425-13	9.8698	Tumor
TCGA-4A-A93W-01A-11R-A37G-13	9.64411	Tumor
TCGA-A4-A5Y1-01A-11R-A28L-13	10.205	Tumor
TCGA-AT-A5NU-01A-11R-A28L-13	8.81019	Tumor
TCGA-CZ-4854-01A-01R-1762-13	8.9305	Tumor
TCGA-CZ-5982-01A-11R-1671-13	9.79685	Tumor
TCGA-BP-4169-01A-02R-1288-13	8.8483	Tumor
TCGA-A3-3320-01A-01T-0860-13	10.0346	Tumor
TCGA-CZ-5989-01A-11R-1671-13	9.87379	Tumor
TCGA-AL-3472-01A-01T-1192-13	10.1032	Tumor
TCGA-KN-8431-01A-11R-2314-13	11.3775	Tumor
TCGA-F9-A97G-01A-11R-A38N-13	10.675	Tumor
TCGA-BP-4804-01A-02R-1762-13	8.60928	Tumor
TCGA-BP-4761-01A-01R-1762-13	7.78605	Tumor
TCGA-AK-3451-01A-02T-1187-13	9.31668	Tumor
TCGA-BP-4769-01A-01R-1288-13	8.03105	Tumor
TCGA-KL-8342-01A-11R-2314-13	10.6363	Tumor
TCGA-BP-4986-01A-01R-1762-13	7.79643	Tumor
TCGA-BQ-5892-01A-11R-1591-13	8.22485	Tumor
TCGA-G6-A8L6-01A-11R-A37P-13	9.15141	Tumor
TCGA-UZ-A9PX-01A-11R-A42U-13	10.1158	Tumor
TCGA-B2-5633-01B-04R-A27D-13	9.84837	Tumor
TCGA-BP-5180-01A-01R-1425-13	8.11574	Tumor
TCGA-BP-5181-01A-01R-1425-13	9.01229	Tumor
TCGA-CW-5589-01A-01R-1540-13	8.84538	Tumor
TCGA-BQ-7050-01A-11R-1964-13	12.1539	Tumor
TCGA-BP-4354-01A-02R-1288-13	9.10437	Tumor
TCGA-B0-5096-01A-01R-1419-13	8.06313	Tumor
TCGA-DV-5575-01A-01R-1540-13	8.95783	Tumor
TCGA-A4-7915-01A-11R-2203-13	9.02152	Tumor
TCGA-A4-8312-01A-11R-2401-13	10.6059	Tumor
TCGA-B8-5551-01A-01R-1540-13	8.95264	Tumor
TCGA-B8-5159-01A-01R-1419-13	9.58167	Tumor
TCGA-BP-4758-01A-01R-1288-13	8.95596	Tumor
TCGA-B2-A4SR-01A-11R-A25Z-13	9.06597	Tumor
TCGA-B1-A656-01A-11R-A31S-13	9.83091	Tumor
TCGA-A3-3323-01A-02R-1324-13	8.25701	Tumor
TCGA-CJ-4923-01A-01R-1425-13	9.25771	Tumor
TCGA-B0-5692-01A-11R-1540-13	9.00011	Tumor
TCGA-CJ-4869-01A-02R-1425-13	8.92811	Tumor
TCGA-BP-4762-01A-02R-1288-13	9.38843	Tumor
TCGA-BP-4165-01A-02R-1288-13	9.32496	Tumor
TCGA-A4-7732-01A-11R-2138-13	9.92879	Tumor
TCGA-BP-5007-01A-01R-1762-13	8.79553	Tumor
TCGA-BQ-5876-01A-11R-1591-13	8.92768	Tumor
TCGA-BP-4959-01A-01R-1333-13	9.45933	Tumor
TCGA-B9-5155-01A-01R-1591-13	8.70722	Tumor
TCGA-KL-8327-01A-11R-2314-13	11.1836	Tumor
TCGA-B0-5116-01A-02R-1419-13	8.31807	Tumor
TCGA-A4-8098-01A-11R-2401-13	8.86224	Tumor
TCGA-G7-6797-01A-11R-1964-13	9.1785	Tumor
TCGA-BP-4344-01A-01R-1288-13	9.23151	Tumor
TCGA-CJ-4900-01A-01R-1762-13	10.2094	Tumor
TCGA-CJ-4902-01A-01R-1425-13	8.69661	Tumor
TCGA-B0-5109-01A-02R-1419-13	8.74581	Tumor
TCGA-A3-3317-01A-02R-1324-13	9.23179	Tumor
TCGA-KN-8427-01A-11R-2314-13	9.06562	Tumor
TCGA-BP-4164-01A-02R-1324-13	9.3312	Tumor
TCGA-B2-4102-01A-02R-1324-13	10.1472	Tumor
TCGA-BQ-5879-01A-11R-1591-13	7.69545	Tumor
TCGA-A3-3319-01A-01T-0860-13	8.8289	Tumor
TCGA-CJ-4882-01A-02R-1425-13	8.5039	Tumor
TCGA-P4-A5E8-01A-11R-A28L-13	8.98809	Tumor
TCGA-BQ-5877-01A-11R-1591-13	10.2827	Tumor
TCGA-B0-5706-01A-11R-1540-13	7.96818	Tumor
TCGA-J7-6720-01A-11R-2138-13	10.364	Tumor
TCGA-CJ-6028-01A-11R-1671-13	9.07756	Tumor
TCGA-HE-A5NJ-01A-11R-A26Y-13	8.71149	Tumor
TCGA-B0-4824-01A-01R-1276-13	9.55169	Tumor
TCGA-A3-3331-01A-01T-0860-13	10.0584	Tumor
TCGA-KL-8343-01A-11R-2314-13	12.9528	Tumor
TCGA-BQ-5883-01A-11R-1591-13	9.36437	Tumor
TCGA-CZ-5467-01A-01R-1502-13	8.50714	Tumor
TCGA-A3-3349-01A-01T-1187-13	9.13877	Tumor
TCGA-BP-5174-01A-01R-1425-13	10.0561	Tumor
TCGA-KL-8324-01A-11R-2314-13	11.7182	Tumor
TCGA-BQ-5884-01A-11R-1591-13	12.5917	Tumor
TCGA-BQ-5875-01A-11R-1591-13	9.31647	Tumor
TCGA-DW-7836-01A-11R-2138-13	9.4907	Tumor
TCGA-B0-4694-01A-01R-1276-13	8.96637	Tumor
TCGA-B2-5633-01A-01R-1540-13	9.54227	Tumor
TCGA-2Z-A9J1-01A-11R-A38N-13	9.24302	Tumor
TCGA-A3-A8OW-01A-11R-A37P-13	9.79857	Tumor
TCGA-A3-3323-01A-01T-0860-13	8.77463	Tumor
TCGA-BP-5008-01A-01R-1333-13	9.25293	Tumor
TCGA-AK-3434-01A-02R-1276-13	8.60677	Tumor
TCGA-A4-A6HP-01A-11R-A31S-13	9.80649	Tumor
TCGA-BP-5187-01A-01R-1425-13	8.99462	Tumor
TCGA-B9-A8YH-01A-11R-A37G-13	9.53912	Tumor
TCGA-B1-A655-01A-11R-A31S-13	11.0285	Tumor
TCGA-A4-8517-01A-11R-2401-13	10.4616	Tumor
TCGA-B0-4847-01A-01R-1276-13	9.88372	Tumor
TCGA-A3-3362-01A-02R-1324-13	10.0809	Tumor
TCGA-BQ-5891-01A-11R-1591-13	10.4056	Tumor
TCGA-CW-6087-01A-11R-1671-13	9.81472	Tumor
TCGA-SX-A7SU-01A-11R-A36A-13	9.87932	Tumor
TCGA-B8-A54F-01A-11R-A25Z-13	8.50895	Tumor
TCGA-BP-5004-01A-01R-1333-13	9.35176	Tumor
TCGA-B0-5106-01A-01R-1419-13	8.98189	Tumor
TCGA-BP-5189-01A-02R-1425-13	9.13316	Tumor
TCGA-BQ-7044-01A-11R-1964-13	10.3531	Tumor
TCGA-BQ-5886-01A-11R-1591-13	8.71137	Tumor
TCGA-BP-5196-01A-01R-1425-13	8.44768	Tumor
TCGA-A3-3308-01A-02R-1324-13	8.97886	Tumor
TCGA-B0-5693-01A-11R-1540-13	9.11853	Tumor
TCGA-B8-4151-01A-01T-1187-13	9.40112	Tumor
TCGA-SX-A7SN-01A-11R-A359-13	9.73306	Tumor
TCGA-B4-5844-01A-11R-1671-13	9.79762	Tumor
TCGA-KL-8328-01A-11R-2314-13	10.1451	Tumor
TCGA-AL-A5DJ-01A-11R-A26Y-13	10.2725	Tumor
TCGA-B8-4154-01A-01T-1187-13	9.80308	Tumor
TCGA-KN-8421-01A-11R-2314-13	12.743	Tumor
TCGA-BP-4329-01A-02R-1288-13	8.95821	Tumor
TCGA-A4-8516-01A-11R-2401-13	9.74589	Tumor
TCGA-BP-4355-01A-01R-1288-13	8.73596	Tumor
TCGA-2Z-A9JO-01A-11R-A42U-13	11.5666	Tumor
TCGA-2Z-A9JQ-01A-11R-A42U-13	10.2334	Tumor
TCGA-2Z-A9JK-01A-11R-A42U-13	9.163	Tumor
TCGA-BP-4159-01A-02R-1288-13	8.72276	Tumor
TCGA-B0-4815-01A-01R-1502-13	9.65227	Tumor
TCGA-CJ-4908-01A-01R-1425-13	8.99667	Tumor
TCGA-IZ-8195-01A-31R-2401-13	10.2307	Tumor
TCGA-BP-5194-01A-02R-1425-13	9.01269	Tumor
TCGA-B8-A7U6-01A-12R-A37P-13	9.90074	Tumor
TCGA-IA-A83T-01A-11R-A359-13	10.2433	Tumor
TCGA-CJ-4638-01A-01R-1187-13	8.64361	Tumor
TCGA-CZ-4856-01A-02R-1425-13	9.39432	Tumor
TCGA-A4-8515-01A-11R-2401-13	9.64477	Tumor
TCGA-B0-4810-01A-01R-1502-13	8.95384	Tumor
TCGA-DW-7841-01A-11R-2138-13	7.94301	Tumor
TCGA-CJ-4907-01A-01R-1425-13	8.77037	Tumor
TCGA-KL-8323-01A-21R-2314-13	11.4074	Tumor
TCGA-KO-8408-01A-11R-2314-13	11.2298	Tumor
TCGA-B2-5635-01B-04R-A27D-13	10.0614	Tumor
TCGA-CZ-5452-01A-01R-1502-13	10.2029	Tumor
TCGA-AK-3460-01A-02R-1276-13	9.31864	Tumor
TCGA-B0-5102-01A-01R-1419-13	10.0256	Tumor
TCGA-KL-8341-01A-11R-2314-13	12.5005	Tumor
TCGA-BP-5186-01A-01R-1425-13	10.1766	Tumor
TCGA-KM-8439-01A-11R-2314-13	12.2188	Tumor
TCGA-A3-3307-01A-01T-0860-13	9.70104	Tumor
TCGA-G7-A8LC-01A-11R-A36A-13	10.4008	Tumor
TCGA-B0-5711-01A-11R-1671-13	10.1895	Tumor
TCGA-KN-8437-01A-11R-2314-13	11.7304	Tumor
TCGA-CZ-4860-01A-01R-1304-13	8.20984	Tumor
TCGA-6D-AA2E-01A-11R-A37P-13	10.5996	Tumor
TCGA-KN-8423-01A-11R-2314-13	11.9048	Tumor
TCGA-B1-7332-01A-11R-2138-13	10.4915	Tumor
TCGA-Y8-A8S1-01A-11R-A37G-13	10.4425	Tumor
TCGA-BP-4352-01A-01R-1288-13	8.31928	Tumor
TCGA-KL-8335-01A-11R-2314-13	10.3879	Tumor
TCGA-B0-5703-01A-11R-1540-13	9.88033	Tumor
TCGA-UZ-A9PJ-01A-11R-A38N-13	9.89156	Tumor
TCGA-G7-A8LD-01A-11R-A36A-13	8.30196	Tumor
TCGA-CJ-5681-01A-11R-1540-13	11.7996	Tumor
TCGA-CZ-5461-01A-01R-1502-13	9.28585	Tumor
TCGA-UZ-A9PQ-01A-11R-A42U-13	10.0186	Tumor
TCGA-UZ-A9PR-01A-11R-A42U-13	9.94699	Tumor
TCGA-B0-5117-01A-01R-1419-13	11.076	Tumor
TCGA-DV-A4W0-01A-11R-A25Z-13	9.51638	Tumor
TCGA-BP-4991-01A-01R-1333-13	8.38216	Tumor
TCGA-BQ-5894-01A-11R-1591-13	8.33971	Tumor
TCGA-IA-A83W-01A-11R-A359-13	9.52182	Tumor
TCGA-5P-A9K4-01A-11R-A42U-13	8.36792	Tumor
TCGA-BP-4961-01A-01R-1762-13	8.55963	Tumor
TCGA-IA-A40U-01A-11R-A25B-13	10.5783	Tumor
TCGA-B0-4813-01A-01R-1276-13	8.76441	Tumor
TCGA-CJ-4890-01A-01R-1304-13	9.02062	Tumor
TCGA-CJ-4912-01A-01R-1425-13	8.04456	Tumor
TCGA-CJ-6027-01A-11R-1671-13	9.18695	Tumor
TCGA-KO-8413-01A-11R-2314-13	11.458	Tumor
TCGA-BP-5183-01A-01R-1425-13	9.9028	Tumor
TCGA-B4-5378-01A-01R-1502-13	8.0787	Tumor
TCGA-AS-3777-01A-01T-0860-13	11.5913	Tumor
TCGA-P4-A5EA-01A-11R-A28L-13	8.73001	Tumor
TCGA-B0-5694-01A-11R-1540-13	8.2059	Tumor
TCGA-DW-7837-01A-11R-2138-13	9.64234	Tumor
TCGA-HE-A5NF-01A-11R-A26Y-13	9.99993	Tumor
TCGA-B2-3923-01A-02R-1324-13	10.5761	Tumor
TCGA-GL-7966-01A-11R-2203-13	8.82475	Tumor
TCGA-KM-8477-01A-11R-2314-13	12.293	Tumor
TCGA-DZ-6134-01A-11R-1964-13	10.1209	Tumor
TCGA-GL-6846-01A-11R-1964-13	10.0658	Tumor
TCGA-CZ-5988-01A-11R-1671-13	8.79237	Tumor
TCGA-B0-4828-01A-01R-1276-13	9.11559	Tumor
TCGA-Y8-A8S0-01A-11R-A37G-13	9.08273	Tumor
TCGA-BQ-5878-01A-11R-1591-13	9.41608	Tumor
TCGA-2Z-A9JP-01A-11R-A42U-13	10.606	Tumor
TCGA-CZ-4866-01A-01R-1502-13	10.4705	Tumor
TCGA-DV-5569-01A-01R-1540-13	9.01883	Tumor
TCGA-BP-4331-01A-01R-1762-13	9.46859	Tumor
TCGA-B0-5075-01A-01R-1762-13	9.5889	Tumor
TCGA-DW-7963-01B-11R-A28L-13	9.70013	Tumor
TCGA-B0-5104-01A-01R-1419-13	9.14511	Tumor
TCGA-G7-6792-01A-21R-1964-13	10.7115	Tumor
TCGA-A3-3378-01A-02R-1324-13	9.94599	Tumor
TCGA-SX-A7SP-01A-11R-A359-13	9.97145	Tumor
TCGA-G7-6793-01A-11R-1964-13	8.8613	Tumor
TCGA-BP-4790-01A-01R-1762-13	9.03564	Tumor
TCGA-F9-A7VF-01A-11R-A342-13	9.33416	Tumor
TCGA-A3-3311-01A-01T-0860-13	9.20437	Tumor
TCGA-A3-A6NJ-01A-12R-A33A-13	10.3576	Tumor
TCGA-B0-5097-01A-01R-1419-13	9.02726	Tumor
TCGA-B9-A5W7-01A-11R-A31S-13	9.4639	Tumor
TCGA-SX-A7SO-01A-11R-A359-13	11.883	Tumor
TCGA-A3-3316-01A-01T-0860-13	9.74319	Tumor
TCGA-B8-5164-01A-01R-1419-13	10.2586	Tumor
TCGA-B8-A54E-01A-11R-A25Z-13	11.438	Tumor
TCGA-BP-4174-01A-02R-1288-13	9.33918	Tumor
TCGA-B0-4696-01A-01R-1276-13	11.6402	Tumor
TCGA-5P-A9K8-01A-11R-A42U-13	11.4636	Tumor
TCGA-A4-A5Y0-01A-11R-A31S-13	10.1104	Tumor
TCGA-B9-5156-01A-01R-1591-13	9.50651	Tumor
TCGA-UZ-A9PO-01A-11R-A38N-13	10.2509	Tumor
TCGA-A4-7287-01A-11R-2138-13	10.5414	Tumor
TCGA-BP-4970-01A-01R-1762-13	9.96372	Tumor
TCGA-CJ-4889-01A-01R-1304-13	9.16475	Tumor
TCGA-Y8-A896-01A-11R-A36A-13	9.84786	Tumor
TCGA-EU-5907-01A-11R-1671-13	9.74038	Tumor
TCGA-GL-A59R-01A-11R-A26Y-13	9.44088	Tumor
TCGA-CJ-5679-01A-11R-1540-13	10.0492	Tumor
TCGA-BP-4341-01A-01R-1288-13	9.61006	Tumor
TCGA-B0-5698-01A-11R-1671-13	9.8892	Tumor
TCGA-A3-3346-01A-01T-1192-13	9.47443	Tumor
TCGA-CW-5580-01A-01R-1671-13	9.0283	Tumor
TCGA-A4-8630-01A-11R-2401-13	9.85769	Tumor
TCGA-KM-8443-01A-11R-2314-13	11.0176	Tumor
TCGA-KV-A6GD-01A-11R-A31S-13	9.26202	Tumor
TCGA-5P-A9K6-01A-11R-A42U-13	10.1029	Tumor
TCGA-2Z-A9J9-01A-11R-A42U-13	9.02685	Tumor
TCGA-KV-A74V-01A-11R-A342-13	9.49856	Tumor
TCGA-BP-5178-01A-01R-1425-13	8.74347	Tumor
TCGA-T7-A92I-01A-11R-A37P-13	11.6464	Tumor
TCGA-G7-A8LB-01A-11R-A36A-13	9.42861	Tumor
TCGA-B0-5702-01A-11R-1540-13	9.57594	Tumor
TCGA-CJ-4888-01A-01R-1762-13	10.4252	Tumor
TCGA-O9-A75Z-01A-11R-A342-13	9.12026	Tumor
TCGA-GL-A9DD-01A-11R-A37G-13	9.5903	Tumor
TCGA-AK-3440-01A-01T-0860-13	10.6864	Tumor
TCGA-BP-4995-01A-01R-1333-13	8.65059	Tumor
TCGA-5P-A9KA-01A-11R-A42U-13	9.79044	Tumor
TCGA-UN-AAZ9-01A-11R-A38N-13	9.18999	Tumor
TCGA-UZ-A9Q1-01A-11R-A42U-13	11.1615	Tumor
TCGA-B0-5081-01A-01R-1333-13	9.18556	Tumor
TCGA-B0-4841-01A-01R-1276-13	8.5594	Tumor
TCGA-B9-4113-01A-01T-1192-13	10.0488	Tumor
TCGA-BQ-5888-01A-11R-1591-13	8.61836	Tumor
TCGA-BP-4327-01A-01R-1288-13	8.91915	Tumor
TCGA-CZ-5462-01A-01R-1502-13	8.99975	Tumor
TCGA-B0-4823-01A-02R-1419-13	9.18389	Tumor
TCGA-CZ-5466-01A-01R-1502-13	9.76571	Tumor
TCGA-BP-5001-01A-01R-1333-13	9.46406	Tumor
TCGA-BP-4162-01A-02R-1324-13	9.29311	Tumor
TCGA-CZ-5984-01A-11R-1671-13	9.24218	Tumor
TCGA-BP-4988-01A-01R-1333-13	9.22513	Tumor
TCGA-IA-A40Y-01A-11R-A25B-13	9.71197	Tumor
TCGA-B0-5094-01A-01R-1419-13	8.66924	Tumor
TCGA-HE-7130-01A-11R-1964-13	8.79875	Tumor
TCGA-2Z-A9JI-01A-11R-A42U-13	10.3465	Tumor
TCGA-B0-4849-01A-01R-1276-13	9.76467	Tumor
TCGA-B8-4622-01A-02R-1276-13	8.36767	Tumor
TCGA-B0-5100-01A-01R-1419-13	7.39057	Tumor
TCGA-KO-8416-01A-11R-2314-13	11.3883	Tumor
TCGA-BQ-7045-01A-31R-1964-13	10.026	Tumor
TCGA-A4-7996-01A-11R-2203-13	10.5532	Tumor
TCGA-SX-A71S-01A-11R-A342-13	10.0918	Tumor
TCGA-BP-4975-01A-01R-1762-13	9.04222	Tumor
TCGA-5P-A9JU-01A-11R-A42U-13	9.84728	Tumor
TCGA-Y8-A897-01A-11R-A36A-13	9.98197	Tumor
TCGA-2Z-A9J6-01A-11R-A38N-13	9.40335	Tumor
TCGA-B2-5635-01A-01R-1540-13	9.37972	Tumor
TCGA-GL-8500-01A-11R-2401-13	9.45926	Tumor
TCGA-BP-4972-01A-01R-1333-13	8.6776	Tumor
TCGA-A4-7584-01A-11R-2138-13	10.769	Tumor
TCGA-A3-3383-01A-02R-1324-13	8.80226	Tumor
TCGA-BP-4992-01A-01R-1762-13	11.5627	Tumor
TCGA-MM-A564-01A-11R-A25Z-13	9.72377	Tumor
TCGA-B9-4117-01A-02R-1350-13	9.5845	Tumor
TCGA-CJ-4871-01A-01R-1304-13	8.78163	Tumor
TCGA-2Z-A9J5-01A-21R-A38N-13	9.36909	Tumor
TCGA-BP-4346-01A-01R-1288-13	9.65608	Tumor
TCGA-B0-5700-01A-11R-1540-13	9.09446	Tumor
TCGA-A3-A8CQ-01A-11R-A37P-13	10.4554	Tumor
TCGA-PJ-A8JU-01A-11R-A36A-13	11.1175	Tumor
TCGA-KM-8441-01A-11R-2314-13	11.6858	Tumor
TCGA-A4-7734-01A-11R-2138-13	9.63613	Tumor
TCGA-B0-5697-01A-11R-1540-13	9.78736	Tumor
TCGA-BP-4799-01A-01R-1304-13	8.66359	Tumor
TCGA-5P-A9KH-01A-11R-A42U-13	11.7738	Tumor
TCGA-A3-3370-01A-02R-1419-13	9.55341	Tumor
TCGA-SX-A71V-01A-11R-A342-13	9.81184	Tumor
TCGA-2Z-A9J7-01A-11R-A38N-13	8.38317	Tumor
TCGA-BP-4962-01A-01R-1333-13	8.85584	Tumor
TCGA-KO-8415-01A-11R-2314-13	11.4432	Tumor
TCGA-CZ-4863-01A-01R-1502-13	10.0759	Tumor
TCGA-B0-5402-01A-01R-1502-13	8.73167	Tumor
TCGA-KO-8410-01A-11R-2314-13	11.2488	Tumor
TCGA-BQ-5887-01A-11R-1964-13	12.5993	Tumor
TCGA-BP-4161-01A-02R-1324-13	9.36295	Tumor
TCGA-HE-A5NH-01A-11R-A26Y-13	9.99851	Tumor
TCGA-B0-5083-01A-02R-1419-13	10.1585	Tumor
TCGA-CJ-4903-01A-01R-1425-13	9.61138	Tumor
TCGA-CZ-4858-01A-01R-1304-13	8.7878	Tumor
TCGA-Y8-A894-01A-11R-A36A-13	10.9282	Tumor
TCGA-PJ-A5Z9-01A-11R-A28L-13	9.43926	Tumor
TCGA-B0-5080-01A-01R-1502-13	8.73061	Tumor
TCGA-P4-A5E6-01A-11R-A28L-13	9.28485	Tumor
TCGA-CJ-4641-01A-01R-1187-13	9.13203	Tumor
TCGA-B2-3923-01A-02R-A27D-13	11.5796	Tumor
TCGA-BP-5173-01A-01R-1425-13	9.52429	Tumor
TCGA-B9-4114-01A-01T-1192-13	9.49318	Tumor
TCGA-DZ-6132-01A-11R-1964-13	9.91231	Tumor
TCGA-BP-4167-01A-02R-1324-13	8.41478	Tumor
TCGA-BP-4963-01A-01R-1333-13	8.60587	Tumor
TCGA-KN-8434-01A-11R-2314-13	11.0814	Tumor
TCGA-KN-8433-01A-11R-2314-13	11.1187	Tumor
TCGA-EV-5902-01A-11R-1591-13	8.55033	Tumor
TCGA-5P-A9JW-01A-11R-A42U-13	10.0047	Tumor
TCGA-BP-4771-01A-01R-1762-13	9.16893	Tumor
TCGA-A3-A8OU-01A-11R-A37P-13	10.3472	Tumor
TCGA-BP-5200-01A-01R-1425-13	9.07442	Tumor
TCGA-A3-3319-01A-02R-1324-13	8.9194	Tumor
TCGA-BP-4776-01A-01R-1288-13	8.86949	Tumor
TCGA-KN-8429-01A-11R-2314-13	10.1231	Tumor
TCGA-B4-5838-01A-11R-1671-13	9.55135	Tumor
TCGA-B0-4691-01A-01R-1276-13	7.97114	Tumor
TCGA-DV-A4VZ-01A-11R-A25Z-13	8.39697	Tumor
TCGA-B0-4834-01A-01R-1762-13	10.0633	Tumor
TCGA-B0-4712-01A-01R-1502-13	9.02195	Tumor
TCGA-B0-5098-01A-01R-1419-13	9.60285	Tumor
TCGA-B0-4945-01A-01R-1419-13	9.16343	Tumor
TCGA-MH-A562-01A-11R-A26Y-13	10.0567	Tumor
TCGA-BQ-5880-01A-11R-1591-13	10.1563	Tumor
TCGA-BQ-5889-01A-11R-1591-13	9.66806	Tumor
TCGA-BP-4351-01A-01R-1288-13	8.87087	Tumor
TCGA-BP-4158-01A-02R-1288-13	9.65243	Tumor
TCGA-A3-3317-01A-01T-0860-13	8.92701	Tumor
TCGA-CJ-5676-01A-11R-1540-13	9.27083	Tumor
TCGA-2Z-A9JN-01A-21R-A42U-13	9.70296	Tumor
TCGA-B0-4707-01A-01R-1276-13	8.94283	Tumor
TCGA-CW-5590-01A-01R-1540-13	8.89053	Tumor
TCGA-CJ-4875-01A-01R-1762-13	9.07401	Tumor
TCGA-B0-5108-01A-01R-1419-13	8.92786	Tumor
TCGA-KL-8336-01A-11R-2314-13	11.635	Tumor
TCGA-SX-A7SL-01A-11R-A359-13	8.88023	Tumor
TCGA-A3-3376-01A-02R-1419-13	9.4888	Tumor
TCGA-KL-8339-01A-11R-2314-13	11.6459	Tumor
TCGA-B8-A54I-01A-21R-A33A-13	9.01668	Tumor
TCGA-AK-3444-01A-01T-0860-13	10.3413	Tumor
TCGA-DW-7840-01A-11R-2138-13	10.1636	Tumor
TCGA-B8-4146-01B-11R-1671-13	10.0149	Tumor
TCGA-GK-A6C7-01A-11R-A33A-13	10.09	Tumor
TCGA-CZ-4859-01A-02R-1425-13	9.83396	Tumor
TCGA-B0-5710-01A-11R-1671-13	9.0648	Tumor
TCGA-5P-A9K9-01A-11R-A42U-13	10.2746	Tumor
TCGA-BP-4801-01A-02R-1419-13	9.68735	Tumor
TCGA-KO-8406-01A-11R-2314-13	11.508	Tumor
TCGA-BP-5010-01A-02R-1419-13	8.61489	Tumor
TCGA-A3-3365-01A-01T-0860-13	9.83919	Tumor
TCGA-CJ-4886-01A-01R-1304-13	8.98839	Tumor
TCGA-B8-5546-01A-01R-1540-13	11.5943	Tumor
TCGA-KN-8424-01A-11R-2314-13	10.9225	Tumor
TCGA-AK-3433-01A-02R-1276-13	11.0254	Tumor
TCGA-KN-8426-01A-11R-2314-13	11.7536	Tumor
TCGA-KL-8334-01A-11R-2314-13	11.5887	Tumor
TCGA-B0-4817-01A-01R-1276-13	7.90693	Tumor
TCGA-A3-3311-01A-02R-1324-13	9.03625	Tumor
TCGA-B3-3926-01A-02R-1350-13	10.0065	Tumor
TCGA-CJ-5684-01A-11R-1540-13	9.52864	Tumor
TCGA-B0-4819-01A-01R-1276-13	8.41053	Tumor
TCGA-B9-A5W8-01A-11R-A28L-13	9.47838	Tumor
TCGA-B0-5696-01A-11R-1540-13	9.30949	Tumor
TCGA-A4-7828-01A-11R-2138-13	8.92556	Tumor
TCGA-B4-5835-01A-11R-1671-13	11.2379	Tumor
TCGA-B0-5712-01A-11R-1671-13	9.00263	Tumor
TCGA-5P-A9K0-01A-11R-A42U-13	10.2523	Tumor
TCGA-BP-5192-01A-01R-1425-13	9.31211	Tumor
TCGA-CZ-5456-01A-01R-1502-13	8.50202	Tumor
TCGA-B0-5099-01A-01R-1419-13	8.83125	Tumor
TCGA-B9-A8YI-01A-21R-A37G-13	10.6242	Tumor
TCGA-KO-8403-01A-11R-2314-13	10.6947	Tumor
TCGA-UZ-A9PL-01A-11R-A38N-13	9.95035	Tumor
TCGA-BQ-7051-01A-12R-1964-13	9.46322	Tumor
TCGA-2Z-A9JT-01A-11R-A42U-13	10.2291	Tumor
TCGA-KO-8404-01A-11R-2314-13	9.82145	Tumor
TCGA-BP-4994-01A-01R-1762-13	11.7255	Tumor
TCGA-MH-A856-01A-11R-A359-13	9.5844	Tumor
TCGA-CJ-4901-01A-01R-1425-13	8.71446	Tumor
TCGA-BP-5182-01A-01R-1425-13	8.82876	Tumor
TCGA-CJ-5686-01A-11R-1671-13	9.68722	Tumor
TCGA-BQ-7058-01A-11R-1964-13	10.1969	Tumor
TCGA-A3-3320-01A-02R-1324-13	9.48066	Tumor
TCGA-A4-7583-01A-11R-2138-13	10.0167	Tumor
TCGA-BP-5190-01A-01R-1425-13	8.97683	Tumor
TCGA-KL-8333-01A-11R-2314-13	11.2479	Tumor
TCGA-BP-5191-01A-01R-1425-13	8.71888	Tumor
TCGA-CJ-5689-01A-11R-1540-13	9.33872	Tumor
TCGA-B8-A54D-01A-21R-A25Z-13	9.74932	Tumor
TCGA-F9-A7Q0-01A-11R-A36A-13	8.96085	Tumor
TCGA-B0-5812-01A-11R-1671-13	9.18296	Tumor
TCGA-B0-5115-01A-01R-1419-13	9.67118	Tumor
TCGA-KL-8331-01A-11R-2314-13	10.98	Tumor
TCGA-BP-5009-01A-01R-1333-13	8.97862	Tumor
TCGA-BP-4763-01A-01R-1288-13	8.9516	Tumor
TCGA-CJ-4887-01A-01R-1762-13	10.1998	Tumor
TCGA-KN-8428-01A-11R-2314-13	11.563	Tumor
TCGA-3Z-A93Z-01A-11R-A37P-13	9.86332	Tumor
TCGA-B1-A47O-01A-11R-A25B-13	9.6442	Tumor
TCGA-CZ-5463-01A-01R-1502-13	9.47428	Tumor
TCGA-B2-5639-01A-01R-1540-13	10.1798	Tumor
TCGA-B8-4143-01A-01T-1187-13	8.31681	Tumor
TCGA-CJ-4636-01A-01R-1187-13	8.86437	Tumor
TCGA-B0-5088-01A-01R-1333-13	9.20753	Tumor
TCGA-GL-A9DE-01A-11R-A37G-13	10.695	Tumor
TCGA-CJ-4920-01A-01R-1425-13	8.54559	Tumor
TCGA-B0-5399-01A-01R-1502-13	9.12658	Tumor
TCGA-SX-A7SR-01A-12R-A36A-13	10.5205	Tumor
TCGA-CZ-5457-01A-01R-1502-13	9.19694	Tumor
TCGA-A4-A772-01A-11R-A342-13	9.69788	Tumor
TCGA-GL-7773-01A-11R-2138-13	9.98654	Tumor
TCGA-A3-3387-01A-01R-1540-13	8.83248	Tumor
TCGA-DV-5567-01A-01R-1540-13	7.83705	Tumor
TCGA-B0-4844-01A-01R-1276-13	8.63327	Tumor
TCGA-KN-8418-01A-11R-2314-13	10.8033	Tumor
TCGA-BP-4803-01A-01R-1304-13	8.76379	Tumor
TCGA-CJ-4643-01A-01R-1187-13	9.31929	Tumor
TCGA-A3-A6NN-01A-12R-A33A-13	9.52315	Tumor
TCGA-BQ-5882-01A-11R-1591-13	11.1964	Tumor
TCGA-BQ-7046-01A-11R-1964-13	9.30252	Tumor
TCGA-A3-A8OV-01A-11R-A37P-13	9.41987	Tumor
TCGA-A3-A6NL-01A-11R-A33A-13	9.06444	Tumor
TCGA-BP-5195-01A-02R-1425-13	9.17992	Tumor
TCGA-IZ-8196-01A-11R-2401-13	10.3606	Tumor
TCGA-2Z-A9JG-01A-11R-A42U-13	9.56154	Tumor
TCGA-A3-3380-01A-01T-0860-13	10.1935	Tumor
TCGA-BP-4335-01A-01R-1288-13	9.66371	Tumor
TCGA-A3-3308-01A-01T-0860-13	9.49318	Tumor
TCGA-AK-3453-01A-01T-0860-13	10.3579	Tumor
TCGA-A3-A8OX-01A-11R-A37P-13	10.5545	Tumor
TCGA-B1-A654-01A-11R-A31S-13	9.88967	Tumor
TCGA-KN-8419-01A-11R-2314-13	12.7314	Tumor
TCGA-A3-3313-01A-02R-1324-13	10.4747	Tumor
TCGA-G7-6796-01A-11R-1964-13	10.0912	Tumor
TCGA-CJ-4640-01A-01R-1187-13	9.35809	Tumor
TCGA-A3-A6NI-01A-11R-A33A-13	10.1841	Tumor
TCGA-BP-4345-01A-01R-1288-13	8.60591	Tumor
TCGA-2K-A9WE-01A-11R-A38N-13	9.55725	Tumor
TCGA-B0-4842-01A-02R-1419-13	9.12006	Tumor
TCGA-G7-6795-01A-11R-1964-13	9.62456	Tumor
TCGA-KM-8440-01A-11R-2314-13	11.1702	Tumor
TCGA-BQ-5885-01A-11R-1591-13	9.66829	Tumor
TCGA-CJ-4891-01A-01R-1762-13	9.14742	Tumor
TCGA-BP-4353-01A-02R-1288-13	9.08593	Tumor
TCGA-DV-5568-01A-01R-1540-13	8.63163	Tumor
TCGA-CJ-5680-01A-11R-1540-13	9.4901	Tumor
TCGA-B0-4818-01A-01R-1502-13	9.50956	Tumor
TCGA-B0-5095-01A-01R-1419-13	8.48798	Tumor
TCGA-DZ-6135-01A-11R-1964-13	10.0468	Tumor
TCGA-BP-4973-01A-01R-1333-13	9.37572	Tumor
TCGA-KO-8409-01A-11R-2314-13	12.2229	Tumor
TCGA-V9-A7HT-01A-11R-A342-13	10.0559	Tumor
TCGA-CJ-4873-01A-01R-1304-13	9.01837	Tumor
TCGA-BP-4347-01A-01R-1288-13	10.0041	Tumor
TCGA-CJ-4893-01A-01R-1304-13	9.73121	Tumor
TCGA-BP-4177-01A-02R-1419-13	7.8217	Tumor
TCGA-KL-8346-01A-11R-2314-13	11.164	Tumor
TCGA-A3-3331-01A-02R-1324-13	9.91712	Tumor
TCGA-CJ-4634-01A-01R-1187-13	10.3015	Tumor
TCGA-KL-8345-01A-11R-2314-13	11.3402	Tumor
TCGA-A3-3372-01A-02R-1324-13	9.32082	Tumor
TCGA-B8-5549-01A-01R-1540-13	8.38795	Tumor
TCGA-B9-7268-01A-11R-2138-13	9.2976	Tumor
TCGA-KL-8337-01A-11R-2314-13	12.3131	Tumor
TCGA-IZ-A6M9-01A-11R-A31S-13	9.27504	Tumor
TCGA-A4-8310-01A-11R-2401-13	10.4651	Tumor
TCGA-B8-5553-01A-01R-1540-13	10.1903	Tumor
TCGA-B0-4839-01A-01R-1304-13	9.35115	Tumor
TCGA-BP-5201-01A-01R-1425-13	10.1469	Tumor
TCGA-B4-5832-01A-11R-1671-13	10.2122	Tumor
TCGA-B0-5713-01A-11R-1671-13	10.0789	Tumor
TCGA-UZ-A9PV-01A-11R-A42U-13	8.94366	Tumor
TCGA-P4-A5ED-01A-11R-A28L-13	8.16094	Tumor
TCGA-AK-3428-01A-02R-1276-13	8.15295	Tumor
TCGA-P4-A5E7-01A-31R-A28L-13	9.6784	Tumor
TCGA-A3-3382-01A-01T-0860-13	10.5023	Tumor
TCGA-BP-4326-01A-01R-1288-13	8.26888	Tumor
TCGA-B8-A8YJ-01A-13R-A39B-13	10.0856	Tumor
TCGA-BP-4987-01A-01R-1762-13	9.29982	Tumor
TCGA-BP-4983-01A-01R-1333-13	8.98535	Tumor
TCGA-4A-A93Y-01A-11R-A37G-13	9.14893	Tumor
TCGA-DV-5565-01A-01R-1540-13	9.0165	Tumor
TCGA-CJ-4892-01A-01R-1304-13	9.26434	Tumor
TCGA-HE-A5NL-01A-11R-A26Y-13	9.9154	Tumor
TCGA-AL-3468-01A-02R-1350-13	9.36914	Tumor
TCGA-AK-3458-01A-01R-1502-13	9.75855	Tumor
TCGA-MW-A4EC-01A-11R-A25Z-13	10.7313	Tumor
TCGA-KV-A6GE-01A-11R-A31S-13	9.03632	Tumor
TCGA-SX-A7SS-01A-11R-A36A-13	10.0228	Tumor
TCGA-2Z-A9J8-01A-11R-A42U-13	9.73659	Tumor
TCGA-A3-3374-01A-01T-0860-13	10.374	Tumor
TCGA-B9-A44B-01A-11R-A25B-13	8.62929	Tumor
TCGA-A3-3313-01A-01T-0860-13	10.8104	Tumor
TCGA-CW-5581-01A-02R-1540-13	8.71471	Tumor
TCGA-UZ-A9PS-01A-11R-A42U-13	9.14343	Tumor
TCGA-DV-5574-01A-01R-1540-13	8.92513	Tumor
TCGA-BQ-5881-01A-11R-1591-13	9.59169	Tumor
TCGA-MM-A84U-01A-11R-A37P-13	9.2328	Tumor
TCGA-B0-4718-01A-01R-1276-13	8.67727	Tumor
TCGA-BP-4337-01A-01R-1288-13	8.66994	Tumor
TCGA-B0-5701-01A-11R-1540-13	9.6611	Tumor
TCGA-B0-5690-01A-11R-1540-13	8.88107	Tumor
TCGA-WN-A9G9-01A-12R-A37G-13	9.80598	Tumor
TCGA-BP-4766-01A-01R-1288-13	10.2476	Tumor
TCGA-B2-3924-01A-02R-1324-13	8.80082	Tumor
TCGA-AK-3450-01A-02R-1276-13	9.98527	Tumor
TCGA-AK-3453-01A-02R-1276-13	9.4977	Tumor
TCGA-BQ-7048-01A-11R-1964-13	10.0483	Tumor
TCGA-BQ-7053-01A-11R-1964-13	10.8588	Tumor
TCGA-B0-4821-01A-01R-1502-13	7.96402	Tumor
TCGA-DW-7838-01A-11R-2138-13	9.76303	Tumor
TCGA-BP-4759-01A-01R-1762-13	8.67072	Tumor
TCGA-B3-8121-01A-21R-2401-13	9.39905	Tumor
TCGA-CJ-4905-01A-02R-1425-13	9.23519	Tumor
TCGA-B0-5400-01A-01R-1502-13	9.15122	Tumor
TCGA-B8-5162-01A-01R-1419-13	8.95654	Tumor
TCGA-CW-6090-01A-11R-1671-13	8.80087	Tumor
TCGA-P4-A5EB-01A-11R-A28L-13	10.3128	Tumor
TCGA-BP-4163-01A-02R-1324-13	8.55382	Tumor
TCGA-5P-A9KE-01A-11R-A42U-13	9.9	Tumor
TCGA-B0-5705-01A-11R-1540-13	9.98215	Tumor
TCGA-BP-4974-01A-01R-1333-13	8.80892	Tumor
TCGA-4A-A93X-01A-11R-A37G-13	9.15362	Tumor
TCGA-DW-7839-01A-11R-2138-13	9.81217	Tumor
TCGA-CJ-4899-01A-01R-1762-13	9.44486	Tumor
TCGA-B0-4714-01A-01R-1276-13	9.72895	Tumor
TCGA-AK-3455-01A-01T-0860-13	10.1559	Tumor
TCGA-B0-5119-01A-02R-1419-13	9.37892	Tumor
TCGA-AK-3465-01A-01T-0860-13	10.2762	Tumor
TCGA-KN-8432-01A-11R-2314-13	10.3587	Tumor
TCGA-B4-5377-01A-01R-1502-13	9.51183	Tumor
TCGA-BP-4976-01A-01R-1333-13	9.90468	Tumor
TCGA-BP-5175-01A-01R-1425-13	8.6613	Tumor
TCGA-CZ-4861-01A-01R-1304-13	8.49457	Tumor
TCGA-B0-4845-01A-01R-1276-13	8.59274	Tumor
TCGA-AK-3425-01A-02R-1276-13	8.42213	Tumor
TCGA-B0-4814-01A-01R-1276-13	8.82568	Tumor
TCGA-B9-4617-01A-01R-1192-13	9.68753	Tumor
TCGA-BP-4998-01A-01R-1333-13	8.67293	Tumor
TCGA-EV-5901-01A-11R-1591-13	8.94768	Tumor
TCGA-A3-3373-01A-02R-1419-13	9.65821	Tumor
TCGA-BP-4982-01A-01R-1762-13	8.944	Tumor
TCGA-CJ-4637-01A-01R-1187-13	9.12127	Tumor
TCGA-BP-5202-01A-02R-1425-13	9.47137	Tumor
TCGA-B9-4115-01A-01T-1192-13	10.0069	Tumor
TCGA-HE-A5NI-01A-11R-A26Y-13	9.23443	Tumor
TCGA-KO-8407-01A-11R-2314-13	11.2131	Tumor
TCGA-B8-4153-01B-11R-1671-13	9.00975	Tumor
TCGA-CJ-4881-01A-01R-1762-13	8.22866	Tumor
TCGA-B8-A54J-01A-11R-A33A-13	9.72163	Tumor
TCGA-B0-4811-01A-01R-1502-13	9.07166	Tumor
TCGA-AK-3436-01A-02R-1324-13	9.03485	Tumor
TCGA-B0-4843-01A-01R-1276-13	8.55802	Tumor
TCGA-DW-7834-01A-11R-2138-13	9.9565	Tumor
TCGA-MH-A857-01A-11R-A359-13	12.4548	Tumor
TCGA-CJ-4897-01A-03R-1425-13	9.82528	Tumor
TCGA-B8-4619-01A-01R-1187-13	10.1338	Tumor
TCGA-G6-A5PC-01A-11R-A33A-13	9.84853	Tumor
TCGA-P4-AAVL-01A-11R-A42U-13	9.11884	Tumor
TCGA-BP-4768-01A-01R-1288-13	7.69015	Tumor
TCGA-AL-3471-01A-02R-1350-13	10.0623	Tumor
TCGA-DV-5573-01A-01R-1540-13	9.98096	Tumor
TCGA-B9-A69E-01A-11R-A31S-13	10.6236	Tumor
TCGA-B0-4852-01A-01R-1502-13	10.1525	Tumor
TCGA-EU-5906-01A-11R-1671-13	9.86407	Tumor
TCGA-MH-A55Z-01A-11R-A26Y-13	10.3158	Tumor
TCGA-A3-3358-01A-01R-1540-13	9.0596	Tumor
TCGA-B0-4713-01A-01R-1276-13	8.43885	Tumor
TCGA-HE-7129-01A-11R-1964-13	8.77432	Tumor
TCGA-5P-A9KC-01A-11R-A42U-13	9.74122	Tumor
TCGA-A3-3363-01A-01T-0860-13	10.205	Tumor
TCGA-B0-4837-01A-01R-1304-13	8.66442	Tumor
TCGA-BP-4989-01A-01R-1333-13	10.0354	Tumor
TCGA-KN-8436-01A-11R-2314-13	11.9248	Tumor
TCGA-B8-4148-01A-02R-1324-13	9.5923	Tumor
TCGA-Y8-A895-01A-11R-A36A-13	8.42846	Tumor
TCGA-CJ-4884-01A-01R-1304-13	9.34576	Tumor
TCGA-BP-4977-01A-01R-1333-13	8.73862	Tumor
TCGA-B0-4699-01A-01R-1276-13	9.20465	Tumor
TCGA-J7-8537-01A-11R-2401-13	10.6484	Tumor
TCGA-A3-3383-01A-01T-0860-13	8.65058	Tumor
TCGA-2Z-A9JJ-01A-11R-A42U-13	7.67581	Tumor
TCGA-A3-3382-01A-02R-1324-13	9.74193	Tumor
TCGA-AL-3466-01A-02R-1350-13	9.79895	Tumor
TCGA-BP-4807-01A-01R-1304-13	9.1039	Tumor
TCGA-CW-5583-01A-02R-1540-13	8.75735	Tumor
TCGA-SX-A71W-01A-12R-A359-13	8.84744	Tumor
TCGA-CZ-5460-01A-01R-1502-13	9.45414	Tumor
TCGA-B0-4838-01A-01R-1304-13	9.92699	Tumor
TCGA-DV-5566-01A-01R-1540-13	9.51103	Tumor
TCGA-A4-A4ZT-01A-11R-A26Y-13	9.97981	Tumor
TCGA-B2-5641-01A-01R-1540-13	9.06703	Tumor
TCGA-B3-A6W5-01A-12R-A342-13	10.356	Tumor
TCGA-BP-4968-01A-01R-1333-13	9.41175	Tumor
TCGA-BP-4981-01A-01R-1762-13	9.17042	Tumor
TCGA-CZ-5459-01A-01R-1502-13	9.07591	Tumor
TCGA-B2-4099-01A-02T-1187-13	9.30971	Tumor
TCGA-BP-4781-01A-01R-1304-13	8.71058	Tumor
TCGA-DV-A4VX-01A-11R-A25Z-13	9.23901	Tumor
TCGA-B0-5709-01A-11R-1540-13	9.08671	Tumor
TCGA-BQ-7061-01A-11R-1964-13	10.1581	Tumor
TCGA-B0-5691-01A-11R-1540-13	9.62173	Tumor
TCGA-BP-4965-01A-01R-1762-13	9.93507	Tumor
TCGA-B3-4104-01A-02R-1350-13	9.82823	Tumor
TCGA-CJ-4642-01B-02R-1409-13	9.02833	Tumor
TCGA-A3-3322-01A-01T-0860-13	9.74634	Tumor
TCGA-MH-A55W-01A-11R-A26Y-13	10.2452	Tumor
TCGA-BP-4160-01A-02R-1288-13	8.77322	Tumor
TCGA-A4-A57E-01A-11R-A26Y-13	10.0221	Tumor
TCGA-CJ-6031-01A-11R-1671-13	8.65314	Tumor
TCGA-SX-A71U-01A-12R-A342-13	9.88879	Tumor
TCGA-BP-4343-01A-02R-1288-13	8.5629	Tumor
TCGA-B0-5113-01A-01R-1419-13	9.28114	Tumor
TCGA-B0-5110-01A-01R-1419-13	9.54171	Tumor
TCGA-AK-3431-01A-02R-1276-13	8.61442	Tumor
TCGA-AK-3456-01A-02R-1324-13	10.6921	Tumor
TCGA-KL-8332-01A-11R-2314-13	11.781	Tumor
TCGA-B0-4706-01A-01R-1502-13	8.22495	Tumor
TCGA-CJ-4878-01A-01R-1304-13	9.91902	Tumor
TCGA-B2-3923-01B-10R-A27D-13	10.6043	Tumor
TCGA-P4-AAVK-01A-11R-A42U-13	11.2356	Tumor
TCGA-B0-4816-01A-01R-1502-13	9.26223	Tumor
TCGA-UZ-A9PM-01A-21R-A38N-13	9.25007	Tumor
TCGA-B0-4846-01A-01R-1276-13	9.39533	Tumor
TCGA-B0-5699-01A-11R-1540-13	8.55597	Tumor
TCGA-CZ-5465-01A-01R-1502-13	9.74176	Tumor
TCGA-Y8-A898-01A-11R-A359-13	9.85926	Tumor
TCGA-CJ-4895-01A-01R-1304-13	8.84581	Tumor
TCGA-BP-4993-01A-02R-1419-13	10.3319	Tumor
TCGA-CZ-5464-01A-01R-1502-13	8.89409	Tumor
TCGA-B8-A54G-01A-11R-A25Z-13	10.1036	Tumor
TCGA-MH-A560-01A-11R-A26Y-13	10.5427	Tumor
TCGA-B2-3924-01A-02R-A27D-13	10.0532	Tumor
TCGA-B8-5550-01A-01R-1540-13	9.19796	Tumor
TCGA-DV-5576-01A-01R-1540-13	8.42296	Tumor
TCGA-BP-4330-01A-01R-1288-13	8.89144	Tumor
TCGA-5P-A9K2-01A-11R-A42U-13	8.84811	Tumor
TCGA-A3-3324-01A-02R-1324-13	9.94755	Tumor
TCGA-B1-A657-01A-11R-A31S-13	9.1842	Tumor
TCGA-AK-3454-01A-02R-1276-13	9.69806	Tumor
TCGA-G7-6790-01A-11R-1964-13	9.79822	Tumor
TCGA-CJ-5678-01A-11R-1540-13	9.63635	Tumor
TCGA-B1-A47M-01A-11R-A25B-13	9.01774	Tumor
TCGA-EU-5904-01A-11R-1671-13	9.24546	Tumor
TCGA-KO-8405-01A-11R-2314-13	11.4487	Tumor
TCGA-B0-4848-01A-01R-1276-13	9.01189	Tumor
TCGA-HE-A5NK-01A-11R-A26Y-13	9.396	Tumor
TCGA-CJ-5675-01A-11R-1540-13	9.78433	Tumor
TCGA-CJ-4870-01A-01R-1762-13	8.64442	Tumor
TCGA-BP-5170-01A-01R-1425-13	8.88005	Tumor
TCGA-B9-4116-01A-02R-1350-13	10.1014	Tumor
TCGA-A4-7288-01A-11R-2138-13	10.7072	Tumor
TCGA-KL-8340-01A-11R-2314-13	11.4573	Tumor
TCGA-B1-A47N-01A-11R-A25B-13	9.57929	Tumor
TCGA-5P-A9JV-01A-12R-A42U-13	8.90608	Tumor
TCGA-G7-6789-01A-11R-1964-13	8.60625	Tumor
TCGA-EV-5903-01A-11R-1591-13	9.04503	Tumor
TCGA-PJ-A5Z8-01A-11R-A28L-13	9.71466	Tumor
TCGA-KO-8414-01A-11R-2314-13	10.4723	Tumor
TCGA-B0-4701-01A-01R-1276-13	9.51674	Tumor
TCGA-GL-A4EM-01A-11R-A25B-13	10.5035	Tumor
TCGA-AK-3447-01A-01T-0860-13	11.503	Tumor
TCGA-CJ-4918-01A-01R-1425-13	8.82318	Tumor
TCGA-BP-4795-01A-02R-1419-13	8.89505	Tumor
TCGA-GL-A9DC-01A-11R-A37G-13	9.83422	Tumor
TCGA-AL-3473-01A-01T-1192-13	9.47535	Tumor
TCGA-CJ-4872-01A-01R-1304-13	8.53498	Tumor
TCGA-BP-4985-01A-01R-1333-13	9.25283	Tumor
TCGA-A3-3385-01A-02R-1419-13	10.4182	Tumor
TCGA-BP-4797-01A-01R-1762-13	9.44341	Tumor
TCGA-BP-4765-01A-01R-1288-13	8.95008	Tumor
TCGA-AK-3445-01A-02R-1276-13	9.95893	Tumor
TCGA-2Z-A9JM-01A-12R-A42U-13	9.73992	Tumor
TCGA-BQ-7059-01A-11R-1964-13	10.11	Tumor
TCGA-F9-A8NY-01A-11R-A36A-13	9.45965	Tumor
TCGA-A4-8311-01A-11R-2401-13	8.89939	Tumor
TCGA-BP-4960-01A-01R-1762-13	8.33057	Tumor
TCGA-B8-A54H-01A-11R-A33A-13	10.203	Tumor
TCGA-DZ-6133-01A-11R-1964-13	9.72951	Tumor
TCGA-DV-A4W0-05A-11R-A25Z-13	9.48103	Tumor
TCGA-B2-4101-01A-02R-1276-13	8.78291	Tumor
TCGA-A3-3367-01A-02R-1419-13	8.95828	Tumor
TCGA-B0-4688-01A-01R-1276-13	8.00267	Tumor
TCGA-AK-3443-01A-02R-1324-13	10.9521	Tumor
TCGA-B2-5635-01A-01R-A27D-13	10.4007	Tumor
TCGA-P4-AAVO-01A-11R-A42U-13	10.1254	Tumor
TCGA-B0-4697-01A-01R-1276-13	7.89575	Tumor
TCGA-B0-4690-01A-01R-1276-13	8.87784	Tumor
TCGA-CZ-4857-01A-01R-1762-13	8.08781	Tumor
TCGA-KL-8330-01A-11R-2314-13	11.8494	Tumor
TCGA-G7-7501-01A-11R-2203-13	11.9022	Tumor
TCGA-IA-A83V-01A-11R-A359-13	10.0054	Tumor
TCGA-MH-A855-01A-11R-A359-13	10.5979	Tumor
TCGA-BQ-7055-01A-11R-1964-13	10.9376	Tumor
TCGA-BP-4334-01A-01R-1288-13	9.82915	Tumor
TCGA-BP-4770-01A-01R-1502-13	10.7057	Tumor
TCGA-Y8-A8RZ-01A-11R-A37G-13	8.93698	Tumor
TCGA-BQ-5890-01A-11R-1591-13	9.28273	Tumor
TCGA-B0-5077-01A-01R-1333-13	8.54824	Tumor
TCGA-CJ-5671-01A-11R-1540-13	8.72664	Tumor
TCGA-Y8-A8RY-01A-11R-A37G-13	9.69514	Tumor
TCGA-CZ-4862-01A-01R-1304-13	8.70454	Tumor
TCGA-CZ-5455-01A-01R-1502-13	10.4775	Tumor
TCGA-BP-4777-01A-01R-1288-13	10.0544	Tumor
TCGA-CJ-5683-01A-11R-1540-13	9.63412	Tumor
TCGA-CZ-4865-01A-02R-1502-13	9.12706	Tumor
TCGA-B8-5545-01A-01R-1671-13	8.74875	Tumor
TCGA-BP-4969-01A-01R-1762-13	9.9381	Tumor
TCGA-DZ-6131-01A-11R-1964-13	13.2142	Tumor
TCGA-BP-4173-01A-02R-1762-13	9.03016	Tumor
TCGA-MM-A563-01A-11R-A25Z-13	9.8195	Tumor
TCGA-CJ-6030-01A-11R-1671-13	9.7012	Tumor
TCGA-2Z-A9J3-01A-12R-A38N-13	9.13673	Tumor
TCGA-KL-8329-01A-11R-2314-13	10.5903	Tumor
TCGA-2Z-A9JL-01A-11R-A42U-13	9.98847	Tumor
TCGA-B9-A5W9-01A-11R-A28L-13	9.37269	Tumor
TCGA-A3-3374-01A-02R-1324-13	10.1058	Tumor
TCGA-KM-8442-01A-11R-2314-13	12.6545	Tumor
TCGA-P4-AAVM-01A-11R-A42U-13	9.47747	Tumor
TCGA-AK-3430-01A-01T-1187-13	9.05773	Tumor
TCGA-CZ-5986-01A-11R-1671-13	9.4084	Tumor
TCGA-B0-4822-01A-01R-1276-13	8.7853	Tumor
TCGA-KN-8425-01A-11R-2314-13	10.9282	Tumor
TCGA-KM-8438-01A-11R-2314-13	11.2554	Tumor
TCGA-BP-4332-01A-01R-1288-13	8.40117	Tumor
TCGA-MH-A854-01A-11R-A359-13	9.83895	Tumor
TCGA-B0-4836-01A-01R-1762-13	8.99519	Tumor
TCGA-CW-6097-01A-11R-1671-13	9.1807	Tumor
TCGA-Q2-A5QZ-01A-11R-A28L-13	10.1691	Tumor
TCGA-B0-5092-01A-01R-1419-13	9.68159	Tumor
TCGA-GL-A59T-01A-21R-A28L-13	9.33547	Tumor
TCGA-BQ-5893-01A-11R-1591-13	8.59135	Tumor
TCGA-BP-4760-01A-02R-1419-13	8.18289	Tumor
TCGA-KO-8417-01A-11R-2314-13	10.8181	Tumor
TCGA-5P-A9JZ-01A-11R-A42U-13	10.2364	Tumor
TCGA-CJ-6032-01A-11R-1671-13	10.0132	Tumor
TCGA-B0-5107-01A-01R-1419-13	8.90915	Tumor
TCGA-AL-3467-01A-02R-1350-13	9.23645	Tumor
TCGA-AK-3443-01A-01T-0860-13	11.9616	Tumor
TCGA-A3-3347-01A-02R-1324-13	8.90349	Tumor
TCGA-CJ-5682-01A-11R-1540-13	9.09504	Tumor
TCGA-BP-4166-01A-02R-1288-13	9.15579	Tumor
TCGA-B8-5552-01B-11R-1671-13	8.9825	Tumor
TCGA-B0-4698-01A-01R-1502-13	9.5403	Tumor
TCGA-UZ-A9Q0-01A-12R-A42U-13	8.96692	Tumor
TCGA-AK-3440-01A-02R-1276-13	9.29043	Tumor
TCGA-DW-5561-01A-01R-1591-13	9.2384	Tumor
TCGA-A4-A5DU-01A-11R-A28L-13	9.43945	Tumor
TCGA-CJ-4894-01A-01R-1304-13	9.65293	Tumor
TCGA-AK-3461-01A-02R-1276-13	9.38759	Tumor
TCGA-A4-7286-01A-11R-2138-13	10.5775	Tumor
TCGA-B3-3925-01A-02R-1350-13	9.65703	Tumor
TCGA-B0-4700-01A-02R-1540-13	9.34297	Tumor
TCGA-KN-8435-01A-11R-2314-13	10.2054	Tumor
TCGA-A4-A7UZ-01A-12R-A359-13	7.75442	Tumor
TCGA-CZ-5454-01A-01R-1502-13	8.83749	Tumor
TCGA-KN-8422-01A-11R-2314-13	10.194	Tumor
TCGA-BP-4787-01A-01R-1304-13	9.01502	Tumor
TCGA-A3-3357-01A-02R-1419-13	9.14229	Tumor
TCGA-DW-5560-01A-01R-1591-13	9.25789	Tumor
TCGA-CJ-4904-01A-02R-1425-13	9.55021	Tumor
TCGA-WN-AB4C-01A-11R-A42U-13	11.9074	Tumor
TCGA-BQ-7062-01A-11R-1964-13	10.1685	Tumor
TCGA-AK-3465-01A-02R-1324-13	9.79893	Tumor
TCGA-2Z-A9JD-01A-11R-A42U-13	10.3464	Tumor
TCGA-BP-5168-01A-01R-1419-13	6.29981	Tumor
TCGA-BP-4971-01A-01R-1762-13	9.02114	Tumor
TCGA-HE-7128-01A-11R-1964-13	10.142	Tumor
TCGA-KL-8344-01A-11R-2314-13	10.7383	Tumor
TCGA-B4-5834-01A-11R-1671-13	8.7946	Tumor
TCGA-B0-4833-01A-01R-1304-13	10.017	Tumor
TCGA-IA-A83S-01A-11R-A359-13	9.78459	Tumor
TCGA-B8-5158-01A-01R-1419-13	9.03556	Tumor
TCGA-B8-4621-01A-01R-1502-13	10.5	Tumor
TCGA-B0-5121-01A-02R-1419-13	9.40746	Tumor
TCGA-UZ-A9PK-01A-11R-A38N-13	9.37693	Tumor
TCGA-MH-A561-01A-11R-A26Y-13	9.69015	Tumor
TCGA-BP-5169-01A-01R-1425-13	8.50231	Tumor
TCGA-BP-4338-01A-01R-1288-13	8.05382	Tumor
TCGA-CZ-5453-01A-01R-1502-13	9.14266	Tumor
TCGA-SX-A7SQ-01A-12R-A36A-13	9.68405	Tumor
TCGA-B2-5633-01A-01R-A27D-13	10.8171	Tumor
TCGA-2Z-A9JS-01A-21R-A42U-13	8.94145	Tumor
TCGA-KM-8639-01A-11R-2401-13	13.2555	Tumor
TCGA-AL-7173-01A-11R-2138-13	10.5781	Tumor
TCGA-BP-5177-01A-01R-1425-13	8.48899	Tumor
TCGA-G6-A8L8-01A-21R-A37P-13	9.77337	Tumor
TCGA-CW-6093-01A-11R-1671-13	9.52575	Tumor
TCGA-BP-4756-01A-01R-1288-13	11.8573	Tumor
TCGA-CZ-5470-01A-01R-1502-13	10.0528	Tumor
TCGA-B0-5695-01A-11R-1540-13	9.28686	Tumor
TCGA-BP-4775-01A-01R-1288-13	9.56254	Tumor
TCGA-BP-4325-01A-02R-1288-13	9.8252	Tumor
TCGA-CZ-5985-01A-11R-1671-13	9.14118	Tumor
TCGA-B4-5843-01A-11R-1671-13	9.91083	Tumor
TCGA-EU-5905-01A-11R-1671-13	8.7035	Tumor
TCGA-CJ-4635-01A-02R-1304-13	8.41061	Tumor
TCGA-B0-5120-01A-01R-1419-13	8.78134	Tumor
TCGA-CZ-4853-01A-01R-1425-13	9.2623	Tumor
TCGA-CJ-6033-01A-11R-1671-13	9.39686	Tumor
TCGA-A4-A5XZ-01A-11R-A31S-13	10.1686	Tumor
TCGA-B2-3924-01B-03R-A27D-13	9.95143	Tumor
TCGA-A3-3326-01A-01T-0860-13	10.4801	Tumor
TCGA-BP-4967-01A-01R-1333-13	8.43989	Tumor
TCGA-UZ-A9PU-01A-11R-A42U-13	8.94329	Tumor
TCGA-KL-8338-01A-11R-2314-13	12.4137	Tumor
TCGA-KM-8476-01A-11R-2314-13	10.8877	Tumor
TCGA-CZ-4864-01A-01R-1502-13	10.235	Tumor
TCGA-CW-5584-01A-01R-1540-13	9.16597	Tumor
TCGA-CJ-5672-01A-11R-1540-13	9.42839	Tumor
TCGA-B4-5836-01A-11R-1671-13	10.0506	Tumor
TCGA-KL-8326-01A-11R-2314-13	11.0505	Tumor
TCGA-B2-4098-01A-02R-1324-13	9.18834	Tumor
TCGA-BP-4340-01A-01R-1762-13	9.09076	Tumor
TCGA-A3-3378-01A-01T-0860-13	10.3154	Tumor
TCGA-CW-5588-01A-01R-1540-13	8.73084	Tumor
TCGA-CJ-5677-01A-11R-1540-13	9.64183	Tumor
TCGA-CJ-4916-01A-01R-1425-13	9.29167	Tumor
TCGA-KN-8430-01A-11R-2314-13	11.3169	Tumor
TCGA-BP-4176-01A-02R-1288-13	8.84465	Tumor
