# Supplementary material for: MiR-532-5p suppresses renal cancer cell proliferation by disrupting the ETS1-mediated positive feedback loop with the KRAS-NAP1L1/P-ERK axis
Source: Br J Cancer. 2018 Aug 7;119(5):591–604. doi: 10.1038/s41416-018-0196-5 (PMC6162242; doi:10.1038/s41416-018-0196-5)
Supplement: Supplementary file 8 — TS5 [file 41416_2018_196_MOESM8_ESM.xlsx]

## Sheet: Sheet1
	Table S5 Clinical characteristics of 83 RCC patients according to miRNA-532-5p expression levels.
	Parameter		N	miRNA-532 expression	X2	p value
				low high
	All cases		83	42 41
	Age				2.047	0.152
		<60	34	14 20
		≥60	49	28 21
	Gender				1.446	0.229
		Female	37	16 21
		Male	46	26 20
	Tumor Size(cm)				7.332	0.007**
		≤4	55	22 33
		>4	28	20 8
	T stage				5.256	0.022*
		T1-2	57	24 33
		T3-4	26	18 8
	Fuhrman				6.33	0.012*
		I-II	68	30 38
		III-IV	15	12 3
	Tumor Side				0.579	0.447
		Left	35	16 19
		Right	48	26 22
	Metastasis				0.372	0.542
		Negative	67	35 32
		Positive	16	7 9
	* P<0.05, ** P<0.01
