# Supplementary material for: MiR-532-5p suppresses renal cancer cell proliferation by disrupting the ETS1-mediated positive feedback loop with the KRAS-NAP1L1/P-ERK axis
Source: Br J Cancer. 2018 Aug 7;119(5):591–604. doi: 10.1038/s41416-018-0196-5 (PMC6162242; doi:10.1038/s41416-018-0196-5)
Supplement: Supplementary file 9 — TS6 [file 41416_2018_196_MOESM9_ESM.xlsx]

## Sheet: Sheet1
Table S6. Univariate and Multivariate Cox Regression Analyses of miR-532-5p Expression Levels and Overall
Cancer Survival in Subjects with RCC.
	Univariate Analysis				Multivariate Analysis
	P Value	HR	95% CI		P Value	HR	95% CI
miR-532 expression
low		1.0 (Reference)				1.0 (Reference)
high	0.001*	0.323	0.018-0.639		0.036*	0.702	0.339-0.953
Tumor size
<4cm		1.0 (Reference)				1.0 (Reference)
≥4cm	0.013*	1.599	1.297-4.209		0.019*	1.839	1.534-3.459
T Stage
I-II		1.0 (Reference)				1.0 (Reference)
III-IV	0.026*	1.965	1.533-3.746		0.083	1.393	1.242-2.206
Age
<60		1.0 (Reference)				1.0 (Reference)
≥60	0.542	1.201	0.667-2.162		0.898	1.957	0.487-3.881
Sex
Women		1.0 (Reference)				1.0 (Reference)
Men	0.443	0.796	0.444-1.427		0.657	0.859	0.441-1.677
Metastasis
No		1.0 (Reference)				1.0 (Reference)
Yes	0.057	1.616	1.313-2.716		0.172	1.155	0.808-1.893
Furhman
I-II		1.0 (Reference)				1.0 (Reference)
III-IV	0.111	2.469	0.785-4.189		0.575	1.754	1.475-2.851
Abbreviations: CI, confidence interval; HR, hazard ratio.
*Statistically significant (p < 0.05)
p value from Cox regression analyses.
