# Supplementary material for: MiR-532-5p suppresses renal cancer cell proliferation by disrupting the ETS1-mediated positive feedback loop with the KRAS-NAP1L1/P-ERK axis
Source: Br J Cancer. 2018 Aug 7;119(5):591–604. doi: 10.1038/s41416-018-0196-5 (PMC6162242; doi:10.1038/s41416-018-0196-5)
Supplement: Supplementary file 10 — TS7 [file 41416_2018_196_MOESM10_ESM.xlsx]

## Sheet: Sheet1
Table S7. miR-532-5p expression and paitients′ survival time from TCGA RCC dataset
id	futime	fustat	hsa-miR-532-5p
TCGA-SX-A7SO	3.44384	0	3776.95
TCGA-UZ-A9PP	8.24658	0	919.994
TCGA-DV-5565	3.6411	0	517.888
TCGA-DW-7840	0.312329	0	1146.98
TCGA-CJ-4887	2.55342	1	1176.1
TCGA-UZ-A9PZ	1.8	0	628.335
TCGA-BP-4965	5.12603	0	978.937
TCGA-A3-3308	0.0438356	0	720.663
TCGA-CZ-4857	3.92329	1	272.066
TCGA-BP-4782	0.969863	0	546.429
TCGA-EV-5903	2.07397	0	528.232
TCGA-5P-A9K6	5.24384	0	1099.73
TCGA-UZ-A9PM	10.4411	0	608.902
TCGA-B0-5699	10.5233	0	376.36
TCGA-CZ-4866	8.95068	0	1418.82
TCGA-EU-5905	0.326027	0	416.884
TCGA-B0-4837	3.77534	1	405.741
TCGA-A3-3370	6.23014	0	751.385
TCGA-A3-3382	1.5726	0	856.276
TCGA-BP-4972	4.11507	0	409.466
TCGA-BP-4762	3.67945	1	670.19
TCGA-B0-5692	10.8055	0	512.037
TCGA-BP-5169	0.528767	0	362.619
TCGA-A3-A8CQ	0.00821918	0	1404.05
TCGA-G7-6793	0.920548	1	465.069
TCGA-B8-5546	1.38356	0	3091.94
TCGA-KL-8330	9.05205	0	3689.97
TCGA-CJ-4907	4.10685	0	436.661
TCGA-BP-4801	3.07945	0	824.485
TCGA-B3-4103	2.54795	0	500.898
TCGA-B0-4698	0.115068	1	744.59
TCGA-KN-8422	2.12329	0	1171.35
TCGA-CJ-5671	10.9233	0	423.625
TCGA-CW-5580	5.38082	1	522.144
TCGA-BP-4968	4.78356	0	681.114
TCGA-CZ-4862	8.96164	0	417.183
TCGA-CZ-5466	1.87671	0	870.508
TCGA-B1-A654	1.68767	0	948.61
TCGA-A3-3385	5.46027	0	1368.31
TCGA-B0-5085	2.10959	1	830.193
TCGA-BP-5192	1.95616	0	635.659
TCGA-CW-5583	6.81918	0	432.738
TCGA-BP-4768	1.09589	0	206.521
TCGA-B3-4104	2.87397	0	909.062
TCGA-2Z-A9JT	1.87397	0	1200.27
TCGA-CJ-4638	1.18082	1	399.933
TCGA-B8-A54G	0.145205	0	1100.21
TCGA-UZ-A9PO	5.23562	0	1218.5
TCGA-EU-5907	0.347945	0	855.353
TCGA-BP-5183	3.53699	0	957.282
TCGA-BQ-5881	3.98356	0	771.591
TCGA-BQ-5875	7.23014	0	637.583
TCGA-KL-8342	6.1589	0	1591.69
TCGA-CJ-4905	4.09863	0	602.656
TCGA-CZ-5463	1.8137	0	711.282
TCGA-UZ-A9PJ	2.18356	1	949.852
TCGA-BP-4325	8.12055	0	907.154
TCGA-5P-A9JZ	7.51781	0	1206.35
TCGA-KO-8416	7.53973	0	2680.45
TCGA-GL-6846	16.2329	0	1071.82
TCGA-CZ-4864	7.75342	1	1205.14
TCGA-AK-3428	10.2137	0	284.631
TCGA-G7-A4TM	2.10411	0	596.074
TCGA-CJ-4878	5.98904	0	968.102
TCGA-CJ-4902	4.16438	0	414.896
TCGA-KL-8327	11.4219	0	2325.96
TCGA-A4-A5Y1	1.08219	1	1180.31
TCGA-BQ-5893	0.660274	1	385.703
TCGA-KN-8435	9.58356	0	1180.68
TCGA-CJ-4899	4.1863	0	696.925
TCGA-CZ-5453	6.6274	1	565.216
TCGA-B0-4712	3.66301	1	519.849
TCGA-BP-4351	2.65753	0	468.165
TCGA-BP-5186	1.89863	0	1157.36
TCGA-BP-4998	2.55342	0	408.143
TCGA-P4-A5E8	3.57808	1	507.791
TCGA-CZ-4861	1.22192	1	360.679
TCGA-B0-4846	3.28767	1	673.406
TCGA-WN-AB4C	3.25479	0	3841.38
TCGA-DZ-6132	6.73973	0	963.613
TCGA-IA-A40Y	0.169863	0	838.674
TCGA-CJ-5680	2.10411	1	719.126
TCGA-BP-5199	3.71233	0	367.113
TCGA-BQ-7050	5.10685	0	4557.22
TCGA-KO-8404	0.890411	1	904.798
TCGA-CZ-5469	2.59178	1	278.714
TCGA-BP-5194	1.11781	0	516.523
TCGA-DW-7963	3.39726	0	831.823
TCGA-A3-3326	3.11507	0	1428.33
TCGA-CZ-5986	1.02192	0	679.532
TCGA-B2-4098	0.139726	1	583.399
TCGA-BP-4795	1.69863	0	476.076
TCGA-DV-A4W0	6.76712	0	714.62
TCGA-A4-8517	1.63562	0	1410.08
TCGA-B3-8121	1.03836	0	675.141
TCGA-A4-7996	1.3863	0	1502.59
TCGA-CJ-4871	6.63836	0	440.083
TCGA-6D-AA2E	0.991781	0	1551.7
TCGA-B0-4691	0.380822	1	250.931
TCGA-CZ-5458	7.6411	0	805.34
TCGA-B4-5378	0.479452	0	270.354
TCGA-BQ-7044	10.3014	0	1307.97
TCGA-A4-7732	1.59452	0	974.681
TCGA-PJ-A5Z9	1.47945	0	694.224
TCGA-KO-8406	8.61644	0	2912.37
TCGA-5P-A9K3	1.29041	1	1609.1
TCGA-BP-4766	4.00548	0	1215.75
TCGA-CJ-4901	3.9726	0	420.061
TCGA-B0-5108	4.88219	0	487.029
TCGA-B0-5698	9.94795	0	948.3
TCGA-B9-4114	2.34795	0	720.661
TCGA-2Z-A9JS	1.34795	1	491.636
TCGA-BP-4769	5.13973	0	261.569
TCGA-B2-4099	2.66301	0	634.601
TCGA-A3-3346	0.375342	1	711.355
TCGA-F9-A97G	0.0356164	0	1634.93
TCGA-BP-4993	0.484932	0	1288.85
TCGA-5P-A9KH	5.61918	0	3501.71
TCGA-B0-4845	5.4411	1	386.076
TCGA-B0-5697	7.20548	0	883.665
TCGA-KL-8333	8.19452	0	2431.96
TCGA-BP-4771	0.443836	1	575.602
TCGA-BP-4761	0.49863	0	220.716
TCGA-GL-A9DE	1.3589	0	1657.69
TCGA-DW-7839	1.14795	0	898.992
TCGA-CJ-4892	4.16712	0	614.956
TCGA-BQ-7046	8.07671	0	631.449
TCGA-B0-4714	0.271233	1	848.603
TCGA-BP-4982	2.77808	0	492.506
TCGA-A3-A6NJ	1.28219	0	1312.08
TCGA-KN-8424	5.43288	0	1940.91
TCGA-CW-6088	8.8274	0	680.331
TCGA-B4-5844	0.0191781	0	889.976
TCGA-KV-A6GE	2.42466	0	525.054
TCGA-CZ-5989	5.21918	0	938.224
TCGA-A3-A6NN	0.00821918	0	735.789
TCGA-SX-A7SM	0.994521	1	1186.73
TCGA-AK-3445	6.55342	0	995.262
TCGA-MH-A562	1.68767	0	1065.02
TCGA-BP-4335	1.30137	1	811.087
TCGA-B9-4617	0.0958904	0	824.591
TCGA-MH-A856	2.59452	0	767.7
TCGA-A4-A6HP	1.03836	0	895.462
TCGA-BP-4776	1.12603	0	467.716
TCGA-B8-A7U6	1.35616	0	955.916
TCGA-HE-A5NF	7.07397	0	1023.95
TCGA-KL-8336	2.52055	1	3180.38
TCGA-AK-3434	5.71781	0	389.848
TCGA-KL-8338	7.2137	0	5456.24
TCGA-BP-4161	7.52329	0	658.461
TCGA-J7-A8I2	0.841096	0	704.606
TCGA-BP-4987	3.07945	0	630.267
TCGA-P4-A5E6	8.31507	0	623.762
TCGA-B0-4945	5.87671	1	573.414
TCGA-CJ-4882	5.1589	0	363.019
TCGA-KN-8429	7.26027	0	1115.19
TCGA-A3-3317	4.08493	0	486.739
TCGA-CJ-4885	9.45479	0	372.027
TCGA-KO-8410	8.59178	0	2433.44
TCGA-BP-4330	5.1726	0	474.888
TCGA-CJ-4908	4.19452	0	510.82
TCGA-2Z-A9J3	4.85205	1	562.899
TCGA-BQ-5887	2.11233	0	6205.37
TCGA-A3-A6NL	1.88767	0	535.387
TCGA-B0-5399	3.86575	0	558.95
TCGA-A4-7915	0.0191781	0	519.695
TCGA-F9-A4JJ	0.890411	1	566.358
TCGA-UN-AAZ9	1.50137	0	584.066
TCGA-B0-4822	3.04384	1	441.204
TCGA-DZ-6134	5.08493	0	1113.5
TCGA-B8-5549	0.531507	0	334.985
TCGA-B0-4701	0.652055	1	732.527
TCGA-KO-8409	8.71233	0	4780.23
TCGA-A3-3376	4.64658	1	718.479
TCGA-CZ-5468	0.161644	1	1043.59
TCGA-A4-8515	1.94247	0	800.51
TCGA-G7-A8LD	1.40822	1	315.602
TCGA-CJ-5676	11.1425	0	617.727
TCGA-CW-6087	0.112329	1	900.588
TCGA-IA-A40X	1.66575	0	3528.43
TCGA-SX-A71R	3.99178	0	710.489
TCGA-CJ-4872	0.893151	0	370.923
TCGA-KM-8442	3.93699	0	6447.59
TCGA-B0-4706	0.178082	1	299.196
TCGA-B0-5693	11.1616	0	555.841
TCGA-B0-5107	2.53973	1	480.753
TCGA-B0-4813	0.0493151	1	434.861
TCGA-CJ-4895	3.28767	1	460.102
TCGA-A4-A5Y0	0.690411	0	1105.4
TCGA-G7-A8LC	1.92329	0	1351.89
TCGA-AL-3473	5.22192	0	711.811
TCGA-SX-A71U	3.71781	0	948.029
TCGA-A3-3362	4.27123	0	1083.05
TCGA-MH-A855	1.01096	0	1549.81
TCGA-CZ-4865	0.454795	1	559.138
TCGA-DW-7834	10.8219	0	993.583
TCGA-2Z-A9JN	2.0274	0	833.453
TCGA-BP-4355	2.61096	1	426.369
TCGA-CJ-6032	9.96986	0	1033.44
TCGA-SX-A7SR	2.20548	0	1468.9
TCGA-KL-8326	9.10137	0	2120.91
TCGA-AK-3456	3.13151	0	1654.46
TCGA-5P-A9K8	3.5863	0	2824.23
TCGA-B9-A5W9	0.0136986	0	662.917
TCGA-BQ-5876	1.60548	0	486.966
TCGA-AK-3454	2.39452	0	830.628
TCGA-CZ-5988	1.89863	0	443.369
TCGA-B0-4847	2.1726	1	944.704
TCGA-A3-A8OV	0.931507	0	684.956
TCGA-KO-8415	8.05205	0	2784.57
TCGA-IZ-8196	1.77808	0	1314.76
TCGA-B0-5115	4.39452	0	815.295
TCGA-Y8-A898	1.30137	0	928.824
TCGA-B0-4834	5.72603	1	1069.9
TCGA-BP-4760	6.46849	0	290.599
TCGA-CZ-4856	0.0493151	0	672.931
TCGA-CJ-4918	0.254795	1	452.941
TCGA-B2-4102	2.60822	0	1133.97
TCGA-B9-5155	1.82192	0	417.961
TCGA-CJ-5684	6.11233	0	738.593
TCGA-B0-4833	6.53699	1	1036.13
TCGA-CJ-5683	5.17534	0	794.62
TCGA-B0-5713	7.62192	0	1081.56
TCGA-A4-A5XZ	1.31233	0	1150.96
TCGA-G7-6796	5.95342	0	1090.83
TCGA-O9-A75Z	1.29041	0	556.51
TCGA-A3-3347	4.41096	1	478.869
TCGA-DW-7841	1.21918	0	246.085
TCGA-A4-A7UZ	0	0	215.931
TCGA-BP-4341	4.35342	1	781.475
TCGA-BP-4337	0.00547945	1	407.298
TCGA-AK-3426	2.42466	1	473.742
TCGA-BP-4159	7.12603	1	422.485
TCGA-B0-5400	4.74795	0	568.579
TCGA-BP-5187	1.11233	0	510.094
TCGA-BQ-5877	0.739726	1	1245.66
TCGA-KN-8432	0.208219	0	1313
TCGA-B2-4101	1.77534	0	440.474
TCGA-5P-A9JU	1.02192	0	921.139
TCGA-CZ-4858	5.76712	1	441.97
TCGA-DV-5576	1.99178	1	343.213
TCGA-MH-A854	1.46849	0	915.838
TCGA-KL-8346	5.19726	0	2294.55
TCGA-2Z-A9J9	6.28493	0	521.618
TCGA-B8-A54D	2.27397	0	860.675
TCGA-UZ-A9PR	7.19726	0	987.058
TCGA-DV-5573	3.09589	0	1010.57
TCGA-CW-5590	2.94521	1	474.587
TCGA-BQ-7059	0.635616	0	1105.1
TCGA-BQ-5879	1.90959	1	207.281
TCGA-A3-3320	4.13151	0	714.437
TCGA-CW-5581	7.66849	0	420.135
TCGA-A3-3378	1.72603	0	1274.2
TCGA-GL-8500	2.30411	0	703.914
TCGA-Y8-A8S0	0.50137	0	542.22
TCGA-2Z-A9JO	2.6	0	3033.14
TCGA-BP-4790	3.04384	1	524.806
TCGA-KO-8417	7.71233	0	1805.45
TCGA-BQ-7048	7.77808	0	1058.86
TCGA-KN-8427	0.0821918	0	535.826
TCGA-2Z-A9JQ	2.13151	0	1203.84
TCGA-B0-5695	5.89041	0	624.629
TCGA-UZ-A9PU	2.55616	1	492.264
TCGA-CJ-4897	9.15342	0	907.201
TCGA-KL-8328	8.56712	0	1132.37
TCGA-BP-5181	4.09589	0	516.38
TCGA-AK-3458	3.2	0	866.195
TCGA-BP-4974	0.578082	1	448.485
TCGA-GL-A59T	1.49589	0	646.037
TCGA-BP-4781	5.69863	0	418.935
TCGA-B0-4836	3.39178	1	510.296
TCGA-KN-8425	8.70959	0	1948.61
TCGA-BP-4973	3.79178	0	664.314
TCGA-B0-4821	3.36986	1	249.694
TCGA-B3-3926	2.41918	0	1028.65
TCGA-BQ-7060	0.586301	0	1020.5
TCGA-MH-A560	2.53151	0	1491.61
TCGA-CJ-4893	2.05479	0	849.934
TCGA-B8-A8YJ	1.18082	0	1086.6
TCGA-B1-A655	1.39726	0	2088.88
TCGA-CZ-4863	5.28219	0	1079.32
TCGA-P4-AAVO	6.57534	0	1117.01
TCGA-BP-4975	3.92603	0	527.204
TCGA-KN-8426	0.29589	0	3452.98
TCGA-P4-A5EA	0.550685	1	424.616
TCGA-CZ-4860	0.564384	1	296.078
TCGA-IA-A83T	7.35342	1	1212.08
TCGA-BQ-7058	0.939726	1	1173.71
TCGA-BP-4756	1.02466	0	3710.19
TCGA-F9-A7Q0	1.09041	0	498.293
TCGA-Y8-A897	1.50411	0	1011.28
TCGA-DW-7837	3.12877	0	799.161
TCGA-B0-4819	0.50137	1	340.268
TCGA-A3-A8OX	0	0	1503.93
TCGA-B0-5696	7.14795	0	634.506
TCGA-2Z-A9JG	4.55342	0	755.633
TCGA-AL-3467	5.84932	0	603.181
TCGA-B0-4824	4.53973	1	750.488
TCGA-BP-4169	1.92055	1	460.897
TCGA-B0-4827	2.42466	1	642.56
TCGA-A4-A4ZT	1.4137	0	1009.77
TCGA-BP-4765	5.98356	0	494.588
TCGA-BQ-5886	2.16986	0	419.163
TCGA-BQ-5882	1.80274	1	2346.68
TCGA-B0-4816	3.75616	1	614.058
TCGA-BQ-5890	0.638356	0	622.845
TCGA-B0-5120	3.20274	0	439.995
TCGA-IZ-A6M8	1.36164	0	907.174
TCGA-KO-8411	10.8438	0	1897.74
TCGA-AK-3461	6.07397	0	669.804
TCGA-SX-A7SN	1.58356	0	851.028
TCGA-DV-5569	0.972603	0	518.726
TCGA-MH-A561	2.30411	0	826.087
TCGA-BP-4986	2.15068	0	222.31
TCGA-CZ-5984	5.66301	0	605.585
TCGA-A4-7585	2.93151	1	1163.02
TCGA-KL-8325	1.9863	1	4587.03
TCGA-B1-A47M	1.80548	0	518.334
TCGA-CZ-5455	1.53699	1	1425.78
TCGA-A4-8630	1.19452	0	927.812
TCGA-B9-A5W8	1.43562	0	713.309
TCGA-DW-7836	2.99452	0	719.427
TCGA-B0-5706	8.78082	0	250.416
TCGA-B8-5552	2.86575	0	505.828
TCGA-BP-4969	4.91507	0	980.993
TCGA-B9-4115	2.2	0	1028.92
TCGA-B0-4848	2.41918	1	516.236
TCGA-B0-4849	0.189041	1	869.878
TCGA-G6-A8L6	0.857534	1	568.655
TCGA-5P-A9K2	6.55342	0	460.835
TCGA-CZ-4859	4.89589	0	912.678
TCGA-AK-3460	6.87123	0	638.543
TCGA-CJ-5689	4.43836	1	647.491
TCGA-WN-A9G9	2.16712	0	895.147
TCGA-5P-A9KE	2.25753	0	955.427
TCGA-5P-A9JV	5.59726	0	479.73
TCGA-CW-5587	6.09863	0	1173.23
TCGA-KO-8413	8.32329	0	2813.19
TCGA-BP-5180	6.2	0	277.383
TCGA-B0-4852	3.07123	1	1138.16
TCGA-BP-4803	0.558904	0	434.675
TCGA-BP-4345	4.15342	0	389.617
TCGA-2Z-A9J7	0.380822	1	333.877
TCGA-B4-5832	0.424658	0	1186.28
TCGA-UZ-A9PL	8.63562	0	989.358
TCGA-BP-4331	6.72329	1	708.485
TCGA-B9-4113	4.20822	1	1059.2
TCGA-BQ-5878	5.30959	0	683.161
TCGA-AS-3777	3.39178	0	3085.52
TCGA-A4-7583	0.00821918	0	1035.93
TCGA-BQ-5884	2.16986	0	6172.82
TCGA-5P-A9K9	1.6137	1	1238.66
TCGA-B3-A6W5	0.846575	0	1310.63
TCGA-A3-3363	0.873973	0	1180.35
TCGA-B2-3923	2.71781	0	1556.74
TCGA-IA-A83W	5.59726	1	735.11
TCGA-B2-3924	2.99178	0	990.099
TCGA-P4-A5ED	7.71507	0	286.213
TCGA-2Z-A9JD	2.90411	0	1301.91
TCGA-DW-5561	1.13425	0	603.999
TCGA-B0-5691	9.4	0	787.823
TCGA-B8-A54H	0.70137	0	1178.72
TCGA-P4-AAVL	1.33425	1	555.962
TCGA-BP-5190	2.76986	0	503.843
TCGA-KL-8341	2.06575	1	5794.6
TCGA-DV-5575	4.73699	0	497.25
TCGA-CJ-5672	6	1	689.015
TCGA-BQ-7049	3.73699	1	411.253
TCGA-CJ-4636	5.27123	0	466.059
TCGA-G7-6789	0.334247	1	389.707
TCGA-B0-5712	7.45753	0	512.933
TCGA-CZ-5457	7.54521	0	586.889
TCGA-B0-5088	1.54247	1	591.213
TCGA-DV-A4VZ	1	0	337.085
TCGA-CJ-6033	0.613699	1	674.118
TCGA-KN-8421	7.32603	0	6855.17
TCGA-BQ-7051	4.2	0	705.852
TCGA-B4-5835	0.0438356	0	2415.1
TCGA-BP-5168	4.00822	1	78.7828
TCGA-GL-A9DD	0.934247	0	770.849
TCGA-CJ-4869	6.99726	0	487.113
TCGA-BP-4160	7.89315	0	437.524
TCGA-CJ-4890	9.6411	0	519.37
TCGA-B0-5700	4.90411	0	546.644
TCGA-BP-4343	5.23836	1	378.171
TCGA-A3-3383	2.3589	0	401.867
TCGA-B8-4148	4.16438	0	771.918
TCGA-CZ-5462	0.852055	1	511.912
TCGA-CJ-4876	5.35616	0	694.932
TCGA-BP-5185	3.10137	0	669.68
TCGA-CJ-5686	5.58356	0	824.413
TCGA-A3-3313	2.0137	1	1795.82
TCGA-BQ-7045	4.02192	1	1042.6
TCGA-B0-5110	5.50411	0	745.317
TCGA-A3-3380	1.55342	0	1171
TCGA-BQ-7053	4.15342	0	1857.05
TCGA-KL-8343	5.95068	1	7928.3
TCGA-KV-A6GD	1.53425	0	613.97
TCGA-G6-A8L8	2.98904	1	875.142
TCGA-BP-5176	4.35616	1	935.633
TCGA-KN-8418	10.7808	0	1786.96
TCGA-BP-4177	4.57534	0	226.239
TCGA-B0-4843	0.876712	1	376.895
TCGA-CZ-4853	2.12055	0	614.089
TCGA-G7-A8LE	6.72055	0	734.932
TCGA-CJ-4639	8.84658	0	481.895
TCGA-CJ-4884	4.81918	0	650.66
TCGA-B0-5109	1.60822	1	429.29
TCGA-B9-A8YI	1.02466	0	1578.38
TCGA-AK-3465	1.01096	0	890.784
TCGA-SX-A7SU	3.64658	0	941.825
TCGA-P4-A5EB	8.26027	0	1271.93
TCGA-BP-5009	2.99178	1	504.469
TCGA-KO-8408	1.38904	1	2401.59
TCGA-B0-5100	5.2411	1	167.797
TCGA-B0-5099	1.32877	1	455.483
TCGA-IZ-8195	1.85479	0	1201.56
TCGA-SX-A71V	2.4	0	898.789
TCGA-BP-4344	4.56438	0	601.119
TCGA-HE-A5NK	6.10411	0	673.718
TCGA-CJ-4891	2.24384	1	567.085
TCGA-BP-4162	8.42192	0	627.342
TCGA-B8-4146	1.4	0	1034.61
TCGA-B0-5098	4.33973	1	777.584
TCGA-BQ-7062	0.317808	0	1150.85
TCGA-CW-5585	7.14795	0	1158.06
TCGA-P4-AAVK	4.35616	0	2411.25
TCGA-A3-3311	3.26301	1	525.027
TCGA-2Z-A9J5	8.35616	0	661.266
TCGA-AK-3440	7.84932	0	626.179
TCGA-B8-4151	3.5589	0	676.115
TCGA-BP-4759	6.49863	0	407.517
TCGA-B0-5075	1.74521	1	770.098
TCGA-B0-5102	7.5726	1	1042.36
TCGA-A4-8312	1.93973	0	1558.47
TCGA-DZ-6131	6.65479	0	9503.23
TCGA-2Z-A9JL	2.75616	0	1015.85
TCGA-CZ-4854	3.84658	1	487.918
TCGA-UZ-A9Q1	4.27945	0	2290.51
TCGA-BP-5195	2.05205	0	580.006
TCGA-BP-4334	1.76712	1	909.641
TCGA-BP-5000	1.54247	0	142.41
TCGA-B0-5707	10.2575	0	612.35
TCGA-EV-5902	1.58356	0	374.89
TCGA-BQ-5883	3.40274	0	659.109
TCGA-BP-4164	2.71781	1	644.128
TCGA-B1-A47N	3.0411	0	764.988
TCGA-CZ-5452	4.90137	0	1178.65
TCGA-CZ-5456	6.63562	0	362.546
TCGA-BP-4166	0.0356164	0	570.386
TCGA-G7-6797	2.09589	0	579.433
TCGA-A3-3323	3.03014	0	437.953
TCGA-SX-A7SS	4.42466	0	1040.29
TCGA-BP-5196	2.78904	0	349.145
TCGA-BQ-5889	0.90137	1	813.533
TCGA-KL-8329	7.53973	0	1541.7
TCGA-CJ-4873	6.18904	0	518.56
TCGA-CJ-6028	4.45205	1	540.279
TCGA-IA-A83V	8.05753	1	1027.87
TCGA-A3-3374	3.6	0	1101.93
TCGA-B0-4814	0.460274	1	453.728
TCGA-BP-5201	2.60548	0	1133.77
TCGA-3Z-A93Z	1.05479	0	931.438
TCGA-CW-6093	8.61918	0	737.116
TCGA-B8-4622	4.17808	0	330.309
TCGA-AK-3425	9.1589	0	343.016
TCGA-B8-5162	0.0986301	0	496.806
TCGA-BP-4758	6.04932	0	496.606
TCGA-B9-A8YH	1.45753	0	743.98
TCGA-KO-8407	7.72603	0	2374.05
TCGA-BQ-5885	2.52329	0	813.667
TCGA-B0-5702	5.95068	0	763.21
TCGA-Y8-A8S1	1.10685	0	1391.57
TCGA-GL-7773	1.07671	0	1014.49
TCGA-CJ-4888	4.29315	1	1374.98
TCGA-SX-A71W	2.94795	0	460.621
TCGA-CJ-4904	9.04658	0	749.72
TCGA-MM-A564	1.66301	0	845.565
TCGA-PJ-A8JU	1.0411	0	2221.82
TCGA-5P-A9KA	1.08219	0	885.559
TCGA-A3-3319	3.09589	0	484.18
TCGA-B0-5694	1.31507	1	295.272
TCGA-CZ-5982	6.68219	0	889.497
TCGA-B0-4828	0.841096	1	554.71
TCGA-A3-3324	3.24932	0	987.441
TCGA-5P-A9JY	4.13151	1	419.27
TCGA-B8-5550	4.04384	0	587.303
TCGA-CJ-4643	4.91233	0	638.831
TCGA-A3-3351	2.49315	0	863.973
TCGA-2Z-A9JK	3.24932	0	573.241
TCGA-BP-4789	4.07945	0	480.15
TCGA-B0-4696	2.3726	1	3191.94
TCGA-B8-A54I	0.410959	0	517.955
TCGA-A4-7828	0.652055	0	486.252
TCGA-B8-5165	2.01918	0	816.033
TCGA-DW-7842	0.252055	0	816.055
TCGA-BP-4787	1.31507	1	517.36
TCGA-BQ-7055	2.18904	0	1961.32
TCGA-B8-4621	2.1589	0	1448.17
TCGA-BP-4176	5.35616	0	459.733
TCGA-BP-4981	3.00548	1	576.199
TCGA-B8-5158	3.33699	0	524.776
TCGA-DW-5560	4.07123	0	612.212
TCGA-B2-5633	2.63836	0	1804.1
TCGA-BP-4976	4.47123	0	958.528
TCGA-EU-5904	1.50959	0	606.96
TCGA-KL-8335	7.71233	0	1339.89
TCGA-P4-A5E7	7.25753	0	819.386
TCGA-B9-A44B	0.989041	0	395.983
TCGA-AL-A5DJ	4.10411	1	1236.92
TCGA-CJ-4903	4.27123	0	782.191
TCGA-J7-6720	1.06301	0	1317.91
TCGA-2Z-A9J6	4.74247	0	677.159
TCGA-A4-A772	0	0	830.524
TCGA-CW-5584	0.449315	1	574.425
TCGA-BP-4985	2.60822	1	610.069
TCGA-T7-A92I	0.975342	0	3205.73
TCGA-BP-4332	3.10411	0	338.069
TCGA-B4-5843	0.030137	0	962.622
TCGA-CZ-5985	5.47123	0	564.638
TCGA-KN-8428	4.35616	1	3025.53
TCGA-KM-8439	1.93973	0	4766.74
TCGA-A3-3349	3.79452	0	563.696
TCGA-HE-A5NH	2.16712	0	1022.94
TCGA-B4-5377	1	0	730.041
TCGA-B0-4823	1.24384	1	581.604
TCGA-DV-5568	1.0137	0	396.625
TCGA-AK-3427	9.81644	0	1392.97
TCGA-B0-5710	6.65753	0	535.523
TCGA-HE-A5NJ	4.72877	0	419.198
TCGA-2Z-A9JM	2.5589	0	855.081
TCGA-B8-A54J	1.44658	0	844.311
TCGA-B1-A656	1.69315	0	910.746
TCGA-CJ-6031	5.22192	0	402.582
TCGA-A4-A57E	0.706849	1	1039.8
TCGA-KM-8441	2.4	0	3294.4
TCGA-CJ-5682	10.2356	0	546.864
TCGA-AK-3451	7.85753	0	637.676
TCGA-B8-4154	3.78082	0	893.348
TCGA-KL-8331	8.24658	0	2019.78
TCGA-CJ-4920	0.380822	1	373.661
TCGA-BQ-7061	0.59726	0	1142.56
TCGA-A3-3365	2.39178	0	915.991
TCGA-BP-5004	3.08493	0	653.371
TCGA-A3-3322	4.04932	0	858.895
TCGA-CW-6097	1.56438	1	580.319
TCGA-B3-3925	2.81918	0	807.338
TCGA-BP-4173	5.1863	0	522.814
TCGA-A4-7288	5.08767	0	1671.77
TCGA-2Z-A9J1	6.29589	0	605.935
TCGA-CZ-5465	7.02466	1	856.173
TCGA-KM-8443	4.16438	0	2073.18
TCGA-5P-A9JW	8.87945	0	1027.32
TCGA-BP-4994	3.58356	0	3386.41
TCGA-BP-4798	0.915068	1	594.39
TCGA-CJ-4875	9.73699	1	538.952
TCGA-CJ-4640	9.53425	0	656.243
TCGA-KN-8431	1.61096	0	2660.61
TCGA-2Z-A9J2	4.91781	0	812.462
TCGA-BP-4352	0.942466	1	319.414
TCGA-KM-8639	2.61096	0	9779.3
TCGA-UZ-A9PV	3.95616	0	492.391
TCGA-CJ-5675	10.7836	0	881.812
TCGA-CJ-4637	6.10137	1	556.897
TCGA-B0-5709	10.8877	0	543.715
TCGA-CZ-5467	0.2	1	363.835
TCGA-B8-5163	2.25205	0	351.776
TCGA-B0-4703	0.49863	1	364.32
TCGA-KL-8332	7.07397	0	3519.24
TCGA-BP-5200	2.91233	0	539.106
TCGA-AK-3433	9.33973	0	2084.31
TCGA-2Z-A9JP	2.44658	0	1558.52
TCGA-SX-A71S	4.12055	0	1091.3
TCGA-KN-8434	4.92329	0	2166.91
TCGA-B2-5635	2.06849	0	1351.84
TCGA-B0-5096	0.186301	1	267.451
TCGA-HE-A5NL	2.10137	0	965.677
TCGA-4A-A93X	1.06849	0	569.526
TCGA-BP-5010	2.40548	1	392.048
TCGA-BP-5175	2.55342	0	404.864
TCGA-BQ-7056	1.67671	0	1877.84
TCGA-BP-4959	7.28767	0	703.952
TCGA-AK-3450	4.87397	0	1013.59
TCGA-B0-4697	1.58356	1	238.154
TCGA-BP-5178	5.23836	1	428.595
TCGA-F9-A7VF	0.2	0	645.449
TCGA-SX-A7SQ	3.46849	0	822.601
TCGA-B9-4117	0.0383562	0	767.756
TCGA-A4-8098	2.45479	0	465.37
TCGA-B0-5690	9.29315	0	471.487
TCGA-CJ-4644	0.920548	1	1121.92
TCGA-B0-5095	0.671233	1	359.035
TCGA-B0-4838	2.28493	1	973.47
TCGA-B0-5097	1.82192	0	521.765
TCGA-BQ-5891	0.0794521	0	1356.47
TCGA-BP-5008	2.93425	0	610.112
TCGA-CZ-5460	7.87123	0	701.422
TCGA-4A-A93Y	0.964384	0	567.677
TCGA-KL-8337	3.73699	0	5088.65
TCGA-F9-A8NY	0.0986301	0	704.107
TCGA-B0-5106	4.37808	1	505.614
TCGA-2Z-A9J8	7.64384	0	853.113
TCGA-CZ-5454	1.97808	1	457.456
TCGA-BP-4327	0.29863	1	484.095
TCGA-GK-A6C7	0.167123	0	1089.92
TCGA-KN-8419	1.95616	0	6800.34
TCGA-BP-4995	3.75616	0	401.87
TCGA-BP-4165	8.32055	0	641.345
TCGA-P4-AAVM	4.21644	0	712.858
TCGA-B0-5092	1.25753	1	821.198
TCGA-AK-3447	3.33425	0	2902.41
TCGA-2Z-A9JI	4.29315	0	1302
TCGA-CZ-5459	4.61096	0	539.661
TCGA-DZ-6133	4.26575	1	848.937
TCGA-DV-5567	5.49041	0	228.659
TCGA-A3-3307	3.93425	0	832.345
TCGA-BP-4346	4.09041	1	806.805
TCGA-G6-A8L7	5.84384	0	1509.55
TCGA-BP-4977	1.24384	0	427.158
TCGA-B4-5834	0.0712329	0	444.058
TCGA-G7-6790	4.31507	0	890.342
TCGA-B1-7332	3.12603	0	1439.62
TCGA-B9-4116	1.71781	0	1098.55
TCGA-B4-5838	0.454795	0	750.314
TCGA-CZ-5470	1.05753	0	1062.14
TCGA-AL-3471	4.10959	1	1069.17
TCGA-5P-A9KC	1.03288	0	855.851
TCGA-BP-4353	1.0274	1	543.424
TCGA-B0-4810	1.30959	1	495.878
TCGA-BQ-5894	0.230137	0	323.968
TCGA-B8-A54F	1.42192	0	364.292
TCGA-KN-8433	0.934247	0	2223.69
TCGA-B2-5641	1.79726	0	536.349
TCGA-B0-4688	0.276712	1	256.473
TCGA-BP-5174	6.18356	0	1064.64
TCGA-AK-3453	6.93425	0	722.925
TCGA-BQ-5892	0.99726	0	299.175
TCGA-BP-5198	1.65205	0	406.076
TCGA-CJ-5677	2.14247	1	798.877
TCGA-KM-8477	4.25479	0	5018.43
TCGA-CJ-4634	9.58356	0	1262.05
TCGA-CJ-4641	4.55068	1	561.067
TCGA-B0-4815	4.35068	1	804.68
TCGA-A4-8310	2.13699	0	1413.58
TCGA-BP-5177	0.80274	0	359.287
TCGA-IZ-A6M9	1.03014	0	619.533
TCGA-B0-5104	7.53973	1	566.176
TCGA-Y8-A896	1.55342	0	921.513
TCGA-BP-4163	7.77808	0	375.8
TCGA-BP-4347	3.74521	0	1026.89
TCGA-BP-4340	1.53973	1	545.246
TCGA-BP-4967	0.561644	0	347.263
TCGA-MH-A857	2.43836	0	5614.13
TCGA-B8-5164	0.0712329	0	1225.01
TCGA-BP-5184	3.10411	0	611.134
TCGA-AK-3431	6.13973	1	391.922
TCGA-AL-3466	0.80274	1	890.794
TCGA-CJ-6027	9.90411	1	582.839
TCGA-KL-8344	2.4	0	1708.27
TCGA-CJ-4870	4.10411	0	400.157
TCGA-KO-8414	8.8	0	1420.57
TCGA-A4-7584	1.78082	0	1744.99
TCGA-MW-A4EC	1.36438	0	1699.95
TCGA-CJ-4923	1.56712	1	612.138
TCGA-AL-7173	5.64384	0	1528.67
TCGA-HE-7130	4.84932	0	445.335
TCGA-B9-7268	1.83836	0	629.3
TCGA-BP-4970	1.1863	0	998.572
TCGA-BP-4992	1.3726	0	3024.99
TCGA-B0-4811	3.88219	1	538.072
TCGA-B0-5081	0.991781	1	582.276
TCGA-B0-4718	4.87123	0	409.372
TCGA-BP-4971	4.07397	0	519.557
TCGA-B0-5705	12.4301	0	1011.41
TCGA-KO-8403	8.78904	0	1657.42
TCGA-G7-7502	2.15342	0	1965.76
TCGA-Y8-A8RY	2.10685	0	828.947
TCGA-B1-5398	3.4274	0	1166.26
TCGA-BP-4770	0.90137	1	1670.08
TCGA-B0-5084	0.608219	1	767.645
TCGA-CZ-5987	1.21918	1	1035.53
TCGA-A4-7286	1.51781	0	1528.04
TCGA-B8-5551	0.0438356	0	495.466
TCGA-5P-A9KF	2.31507	0	721.586
TCGA-SX-A7SP	1.3589	1	1003.93
TCGA-BQ-5880	3.6	1	1141.18
TCGA-CJ-6030	6.29863	1	832.44
TCGA-DZ-6135	6.21644	0	1057.73
TCGA-2K-A9WE	0.586301	0	753.389
TCGA-KL-8340	5.54521	0	2811.92
TCGA-IA-A40U	1.4	0	1528.97
TCGA-B9-A5W7	1.60274	0	706.186
TCGA-B8-A54E	2.49041	0	2774.52
TCGA-B1-A47O	2.30685	0	800.19
TCGA-Q2-A5QZ	1.1726	0	1151.31
TCGA-B0-5080	0.936986	1	424.792
TCGA-CJ-4881	5.51781	0	299.967
TCGA-CW-5589	6.51507	0	459.964
TCGA-BP-4338	7.83288	0	265.73
TCGA-A4-A48D	1.03836	0	1205.15
TCGA-BP-4777	4.74247	0	1063.38
TCGA-BP-5001	3.22466	0	706.264
TCGA-B8-5545	4.17808	0	430.166
TCGA-B0-5116	3.49041	0	319.145
TCGA-BP-5007	3.12329	0	444.342
TCGA-CJ-4894	2.30411	1	805.047
TCGA-IA-A83S	7.14795	1	881.973
TCGA-GL-A9DC	1.07397	0	912.841
TCGA-BP-4167	7.44658	0	341.273
TCGA-B0-5812	10.5041	0	581.228
TCGA-BP-4797	3.03288	0	696.224
TCGA-B8-5159	1.97808	0	766.247
TCGA-G7-A8LB	1.49863	0	689.121
TCGA-CJ-4635	3.87945	0	340.288
TCGA-PJ-A5Z8	1.64384	0	840.242
TCGA-BP-4799	3.10411	1	405.508
TCGA-2Z-A9JJ	3.32329	0	204.479
TCGA-BQ-5888	1.10411	0	392.994
TCGA-KM-8440	3.74247	0	2304.49
TCGA-DV-5574	5.52329	0	486.106
TCGA-AK-3443	3.89863	0	3988.36
TCGA-A3-A6NI	2.78904	0	1163.4
TCGA-G7-7501	1.70959	1	3827.48
TCGA-DV-A4VX	4.45479	1	604.252
TCGA-5P-A9K0	1.85479	0	1219.68
TCGA-CJ-4912	4.53973	0	264.031
TCGA-B0-5121	4.06849	0	679.089
TCGA-BP-5202	0.0794521	0	709.851
TCGA-CZ-5451	5.28493	0	1075.85
TCGA-BP-4342	6.18082	1	422.404
TCGA-A4-8516	0.0630137	0	858.626
TCGA-BP-4989	0.323288	0	1049.44
TCGA-GL-7966	0.306849	0	453.433
TCGA-B0-5711	10.9288	0	1167.76
TCGA-BP-4988	2.26849	1	598.469
TCGA-B0-5703	6.15342	0	942.485
TCGA-A3-3316	4.09041	0	857.021
TCGA-G7-6795	3.27123	0	789.373
TCGA-G7-6792	7.57534	0	1676.85
TCGA-A4-7287	1.63562	1	1490.31
TCGA-CW-5591	6.22192	0	653.089
TCGA-UZ-A9PQ	7.18904	1	1037.27
TCGA-BP-4807	0.578082	0	550.232
TCGA-CW-6090	6.99178	0	445.992
TCGA-B8-4153	2.08767	0	515.472
TCGA-MH-A55Z	2.31507	0	1274.58
TCGA-BP-4963	5.02466	0	389.605
TCGA-V9-A7HT	2.64384	0	1064.44
TCGA-A3-3367	6.21918	0	497.405
TCGA-CJ-4642	8.78082	0	522.152
TCGA-B0-5402	3.53425	0	425.103
TCGA-BP-5182	3.19178	0	454.697
TCGA-B8-4620	2.12877	0	321.765
TCGA-SX-A7SL	2.25479	0	471.211
TCGA-A3-3387	1.69041	0	455.871
TCGA-4A-A93W	0.0109589	0	800.138
TCGA-BP-5189	2.25205	1	561.508
TCGA-BP-4158	9.25205	0	804.768
TCGA-GL-A4EM	0.0876712	0	1451.63
TCGA-KN-8436	3.52877	0	3887.9
TCGA-EV-5901	2.84932	0	493.765
TCGA-UZ-A9PS	5.93699	0	565.516
TCGA-B0-5113	3.21918	0	622.161
TCGA-AK-3430	1.31507	1	532.902
TCGA-5P-A9K4	5.98356	0	330.366
TCGA-A3-A8OU	0	0	1302.59
TCGA-BP-4961	5.30137	0	377.317
TCGA-AK-3455	1.87123	1	1140.82
TCGA-HE-A5NI	0.986301	0	602.338
TCGA-B9-5156	3.66575	0	727.35
TCGA-B0-4818	1.39726	1	728.892
TCGA-2Z-A9JE	4.73425	0	497.272
TCGA-AK-3436	9.12603	0	524.519
TCGA-G6-A5PC	0.663014	1	921.942
TCGA-A3-3331	4.06849	0	966.834
TCGA-KL-8323	3.1726	1	2716.28
TCGA-CZ-5464	5.83014	0	475.759
TCGA-A4-7997	2.53973	0	691.267
TCGA-BP-4329	2.31507	1	497.382
TCGA-MH-A55W	2.85753	0	1213.72
TCGA-EU-5906	0.564384	0	931.927
TCGA-B0-4694	0.290411	1	500.203
TCGA-KL-8339	2.34247	1	3204.55
TCGA-KM-8438	12.663	0	2444.68
TCGA-MM-A563	1.61918	0	903.577
TCGA-B8-4619	1.43288	0	1123.49
TCGA-MM-A84U	1.91781	0	601.66
TCGA-B8-4143	1.94247	1	318.866
TCGA-CZ-5461	0.90411	1	624.192
TCGA-UZ-A9Q0	9.2274	0	500.393
TCGA-B0-5117	4.40548	0	2158.74
TCGA-KL-8334	8.07945	0	3079.96
TCGA-CJ-4889	5.33151	0	573.936
TCGA-B9-A69E	1.23836	0	1577.68
TCGA-KV-A74V	0.950685	0	723.356
TCGA-B0-4842	4.72329	1	556.43
TCGA-BP-4983	3.87123	0	506.826
TCGA-UZ-A9PK	9.78356	0	664.869
TCGA-B8-A54K	1.28493	0	381.558
TCGA-B2-A4SR	1.38904	0	535.957
TCGA-B0-4699	0.30137	1	590.034
TCGA-BP-4174	5.14795	0	647.699
TCGA-B0-4844	0.857534	1	397.076
TCGA-A4-A5DU	1.3589	0	694.317
TCGA-Y8-A8RZ	0.306849	0	490.117
TCGA-B0-4841	0.558904	1	377.255
TCGA-KO-8405	8.3726	0	2795.06
TCGA-A3-3372	2.0137	0	639.507
TCGA-2Z-A9JR	0.441096	0	928.167
TCGA-CJ-5679	1.86027	1	1059.49
TCGA-AK-3444	4.03014	0	1297.3
TCGA-DW-7838	2.03836	0	868.891
TCGA-A4-7734	0.0739726	0	795.726
TCGA-B1-A657	1.75616	0	581.728
TCGA-Y8-A895	1.32603	0	344.524
TCGA-BP-5191	2.64932	0	421.353
TCGA-B0-5077	3.60822	1	374.349
TCGA-BP-4804	3.99726	0	390.526
TCGA-CJ-5678	1.5726	1	795.848
TCGA-AL-3472	5.5589	0	1099.94
TCGA-CJ-4916	3.76164	0	626.717
TCGA-KM-8476	10.2603	0	1894.66
TCGA-UZ-A9PX	5.4274	0	1109.56
TCGA-B0-5083	2.86301	1	1142.91
TCGA-A3-3373	4.4411	0	807.999
TCGA-B4-5836	0.386301	0	1060.55
TCGA-B2-5636	2.51781	0	239.494
TCGA-GL-A59R	1.03562	0	695.007
TCGA-Y8-A894	1.55342	0	1948.54
TCGA-B0-4710	4.80822	0	431.17
TCGA-DV-5566	3.83014	0	729.637
TCGA-AL-3468	6.3863	1	661.292
TCGA-BP-5173	0.169863	1	736.373
TCGA-BP-4775	5.04932	0	756.158
TCGA-A3-3357	7.36438	0	565.072
TCGA-B0-4707	1.64384	1	492.108
TCGA-UZ-A9PN	3.11233	1	788.097
TCGA-B2-5639	2.74795	1	1159.9
TCGA-CJ-4886	5.34795	0	507.897
TCGA-B0-4713	0.553425	1	347.013
TCGA-B8-5553	1.19178	0	1168.39
TCGA-HE-7129	6.8274	0	437.857
TCGA-J7-8537	0.879452	1	1605.09
TCGA-AK-3429	9.11781	0	1139.78
TCGA-BP-4962	4.89041	0	463.313
TCGA-KL-8324	12.811	0	3369.27
TCGA-B0-4700	5.42466	1	649.403
TCGA-CJ-5681	1.51233	1	3564.88
TCGA-BP-5170	6.60822	0	471.153
TCGA-B0-4839	4.49041	1	653.096
TCGA-BP-4960	5.95068	0	321.923
TCGA-B0-4690	0.117808	1	470.431
TCGA-A3-3358	3.58082	0	533.594
TCGA-KN-8423	2.1589	0	3834.45
TCGA-A3-A8OW	0.884932	0	890.564
TCGA-BP-4763	3.47945	1	495.109
TCGA-B0-5094	0.912329	1	407.099
TCGA-A4-8311	1.99726	0	477.509
TCGA-B0-5701	6.74247	0	809.622
TCGA-KN-8437	8.40548	0	3397.91
TCGA-B0-4817	2.79178	1	240.007
TCGA-CW-5588	5.52603	0	424.859
TCGA-BP-4354	2.83288	1	550.413
TCGA-B0-5119	4.25205	0	665.787
TCGA-BP-4991	3.87123	0	333.644
TCGA-B0-4693	0.210959	1	703.959
TCGA-BP-4326	4.45205	1	308.447
TCGA-KL-8345	4.56164	0	2592.64
TCGA-A4-8518	1.64384	0	1151.12
TCGA-CJ-4900	4.69589	1	1183.92
TCGA-AT-A5NU	0.183562	0	448.882
