# Supplementary material for: MiR-532-5p suppresses renal cancer cell proliferation by disrupting the ETS1-mediated positive feedback loop with the KRAS-NAP1L1/P-ERK axis
Source: Br J Cancer. 2018 Aug 7;119(5):591–604. doi: 10.1038/s41416-018-0196-5 (PMC6162242; doi:10.1038/s41416-018-0196-5)
Supplement: Supplementary file 11 — TS8 [file 41416_2018_196_MOESM11_ESM.xlsx]

## Sheet: Sheet1
Table S8. NAP1L1 expression in RCC and normal renal samples from TCGA RCC dataset
ID	expression	Type
TCGA-B0-5703-11A-01R-1541-07	16.8067	Normal
TCGA-KL-8326-11A-01R-2315-07	14.3998	Normal
TCGA-B9-4115-11A-01R-1758-07	11.2963	Normal
TCGA-KL-8329-11A-01R-2315-07	13.2976	Normal
TCGA-P4-A5E8-11A-12R-A28H-07	15.4567	Normal
TCGA-CW-5580-11A-02R-1672-07	12.747	Normal
TCGA-CW-5591-11A-01R-1541-07	16.3908	Normal
TCGA-KN-8431-11A-01R-2315-07	13.2183	Normal
TCGA-DZ-6134-11A-01R-1965-07	10.791	Normal
TCGA-BQ-5877-11A-01R-1592-07	9.05948	Normal
TCGA-CZ-5467-11A-01R-1503-07	11.3894	Normal
TCGA-GL-A9DE-11A-11R-A37K-07	10.5382	Normal
TCGA-KN-8437-11A-01R-2315-07	16.3499	Normal
TCGA-CZ-5466-11A-01R-1503-07	16.478	Normal
TCGA-BQ-7045-11A-01R-1965-07	10.8897	Normal
TCGA-CW-5584-11A-01R-1541-07	18.9529	Normal
TCGA-CZ-5454-11A-01R-1503-07	13.5684	Normal
TCGA-B0-5696-11A-01R-1541-07	10.9556	Normal
TCGA-CW-5585-11A-01R-1541-07	11.9895	Normal
TCGA-CW-6087-11A-01R-1672-07	11.2126	Normal
TCGA-CZ-5468-11A-01R-1503-07	16.4506	Normal
TCGA-B0-5706-11A-01R-1541-07	14.7204	Normal
TCGA-CZ-5457-11A-01R-1503-07	17.1374	Normal
TCGA-BQ-5884-11A-01R-1592-07	8.34991	Normal
TCGA-CZ-5455-11A-01R-1503-07	19.272	Normal
TCGA-BQ-7059-11A-01R-1965-07	9.4746	Normal
TCGA-KN-8430-11A-01R-2315-07	10.1547	Normal
TCGA-BQ-5879-11A-01R-1592-07	8.14442	Normal
TCGA-Y8-A8RY-11A-11R-A37K-07	13.5078	Normal
TCGA-CZ-5988-11A-01R-1672-07	10.8925	Normal
TCGA-CJ-5672-11A-01R-1541-07	13.0108	Normal
TCGA-CZ-5984-11A-01R-1672-07	11.2081	Normal
TCGA-B0-5690-11A-01R-1541-07	10.8614	Normal
TCGA-B0-5699-11A-01R-1541-07	10.0676	Normal
TCGA-CZ-5461-11A-01R-1503-07	13.7911	Normal
TCGA-CZ-5986-11A-01R-1672-07	11.265	Normal
TCGA-BQ-5891-11A-01R-1592-07	9.47118	Normal
TCGA-CJ-6030-11A-01R-1672-07	12.1162	Normal
TCGA-KN-8426-11A-01R-2315-07	14.9645	Normal
TCGA-B8-5549-11A-01R-1541-07	12.656	Normal
TCGA-B0-5694-11A-01R-1541-07	14.7846	Normal
TCGA-CZ-5465-11A-01R-1503-07	18.3247	Normal
TCGA-CZ-4863-11A-01R-1503-07	25.1456	Normal
TCGA-DZ-6131-11A-01R-1965-07	9.05873	Normal
TCGA-CW-5581-11A-01R-1541-07	9.76512	Normal
TCGA-BQ-5887-11A-01R-1965-07	9.05523	Normal
TCGA-B0-5697-11A-01R-1541-07	10.651	Normal
TCGA-KO-8403-11A-01R-2315-07	13.4118	Normal
TCGA-B2-5636-11A-01R-1541-07	12.3672	Normal
TCGA-KN-8432-11A-01R-2315-07	21.8747	Normal
TCGA-CZ-5453-11A-01R-1503-07	19.32	Normal
TCGA-CW-6088-11A-01R-1672-07	11.8163	Normal
TCGA-BQ-7046-11A-01R-1965-07	9.78403	Normal
TCGA-CJ-5678-11A-01R-1541-07	11.3155	Normal
TCGA-GL-6846-11A-01R-1965-07	8.2658	Normal
TCGA-BQ-7044-11A-01R-1965-07	14.0284	Normal
TCGA-KN-8419-11A-01R-2315-07	11.2006	Normal
TCGA-KN-8428-11A-01R-2315-07	14.1011	Normal
TCGA-CJ-5676-11A-01R-1541-07	14.586	Normal
TCGA-KN-8424-11A-01R-2315-07	14.6313	Normal
TCGA-CZ-5451-11A-01R-1503-07	9.89282	Normal
TCGA-B0-5711-11A-01R-1672-07	14.223	Normal
TCGA-DZ-6133-11A-01R-1965-07	9.12835	Normal
TCGA-KL-8336-11A-01R-2315-07	17.1974	Normal
TCGA-CJ-5679-11A-01R-1541-07	16.8861	Normal
TCGA-B0-5402-11A-01R-1503-07	13.4838	Normal
TCGA-KN-8423-11A-01R-2315-07	24.324	Normal
TCGA-P4-A5ED-11A-11R-A28H-07	17.3515	Normal
TCGA-CW-6090-11A-01R-1672-07	10.0811	Normal
TCGA-KN-8427-11A-01R-2315-07	12.3634	Normal
TCGA-CJ-5677-11A-01R-1541-07	11.1188	Normal
TCGA-GL-A59R-11A-11R-A26U-07	12.3574	Normal
TCGA-DZ-6132-11A-01R-1965-07	15.7471	Normal
TCGA-CZ-4865-11A-01R-1503-07	21.3211	Normal
TCGA-CZ-5452-11A-01R-1503-07	15.209	Normal
TCGA-A4-A4ZT-11A-11R-A26U-07	11.2782	Normal
TCGA-B0-5709-11A-01R-1541-07	11.6172	Normal
TCGA-CZ-5987-11A-01R-1672-07	20.6831	Normal
TCGA-KN-8422-11A-01R-2315-07	12.8535	Normal
TCGA-CZ-5470-11A-01R-1503-07	21.6418	Normal
TCGA-KN-8436-11A-01R-2315-07	14.2084	Normal
TCGA-CW-5589-11A-01R-1541-07	12.4363	Normal
TCGA-B8-4622-11A-01R-1758-07	20.1947	Normal
TCGA-KN-8429-11A-01R-2315-07	16.794	Normal
TCGA-GL-7966-11A-01R-2204-07	25.0838	Normal
TCGA-BQ-5878-11A-01R-1592-07	8.31272	Normal
TCGA-A4-A57E-11A-11R-A26U-07	14.3058	Normal
TCGA-BQ-5890-11A-01R-1592-07	12.8838	Normal
TCGA-BQ-7061-11A-01R-1965-07	18.1567	Normal
TCGA-KN-8435-11A-01R-2315-07	12.2762	Normal
TCGA-CJ-5689-11A-01R-1541-07	16.0729	Normal
TCGA-B8-5552-11A-01R-1672-07	35.9374	Normal
TCGA-BQ-5894-11A-01R-1592-07	8.27595	Normal
TCGA-CZ-5982-11A-01R-1672-07	9.63296	Normal
TCGA-KL-8339-11A-01R-2315-07	13.4037	Normal
TCGA-B0-4700-11A-01R-1541-07	9.19339	Normal
TCGA-CZ-4864-11A-01R-1503-07	9.1008	Normal
TCGA-KN-8425-11A-01R-2315-07	11.8851	Normal
TCGA-B0-5705-11A-01R-1541-07	12.2922	Normal
TCGA-B0-5701-11A-01R-1541-07	13.7702	Normal
TCGA-BQ-5888-11A-01R-1592-07	12.8546	Normal
TCGA-B0-4712-11A-02R-1503-07	15.3512	Normal
TCGA-CZ-5456-11A-02R-1503-07	13.4303	Normal
TCGA-B0-5691-11A-01R-1541-07	14.3808	Normal
TCGA-B0-5712-11A-01R-1672-07	20.283	Normal
TCGA-CJ-5680-11A-01R-1541-07	16.3812	Normal
TCGA-CZ-5985-11A-01R-1672-07	9.73571	Normal
TCGA-BQ-7055-11A-01R-1965-07	10.6976	Normal
TCGA-CZ-5462-11A-01R-1503-07	16.4633	Normal
TCGA-A3-3387-11A-01R-1541-07	7.95724	Normal
TCGA-CJ-5681-11A-01R-1541-07	16.1854	Normal
TCGA-KN-8434-11A-01R-2315-07	13.2224	Normal
TCGA-B8-4620-11A-01R-1758-07	18.0554	Normal
TCGA-BQ-5875-11A-01R-1592-07	14.958	Normal
TCGA-CZ-5989-11A-01R-1672-07	22.7482	Normal
TCGA-A3-3358-11A-01R-1541-07	10.3859	Normal
TCGA-KL-8324-11A-01R-2315-07	11.7897	Normal
TCGA-CJ-6033-11A-01R-1858-07	12.397	Normal
TCGA-B8-4619-11A-01R-1758-07	10.7889	Normal
TCGA-BQ-5882-11A-01R-1592-07	7.59569	Normal
TCGA-KN-8433-11A-01R-2315-07	11.4645	Normal
TCGA-CZ-5463-11A-01R-1503-07	14.3315	Normal
TCGA-CZ-5469-11A-01R-1503-07	16.7357	Normal
TCGA-BQ-7051-11A-02R-1965-07	10.0872	Normal
TCGA-B2-5641-11A-01R-1541-07	14.8961	Normal
TCGA-CZ-5458-11A-01R-1503-07	17.249	Normal
TCGA-KO-8415-11A-01R-2315-07	15.6416	Normal
TCGA-CW-5587-11A-01R-1541-07	10.819	Normal
TCGA-CW-6090-01A-11R-1672-07	70.1123	Tumor
TCGA-KO-8414-01A-11R-2315-07	12.6405	Tumor
TCGA-CJ-5679-01A-11R-1541-07	15.4321	Tumor
TCGA-KL-8329-01A-11R-2315-07	11.1463	Tumor
TCGA-CZ-4861-01A-01R-1305-07	31.1082	Tumor
TCGA-CJ-4886-01A-01R-1305-07	21.569	Tumor
TCGA-B9-A5W7-01A-11R-A31O-07	16.6632	Tumor
TCGA-BQ-7061-01A-11R-1965-07	17.0502	Tumor
TCGA-BP-4771-01A-01R-1289-07	21.1253	Tumor
TCGA-KO-8408-01A-11R-2315-07	6.9912	Tumor
TCGA-BP-4329-01A-02R-1289-07	32.4755	Tumor
TCGA-CZ-5459-01A-01R-1503-07	30.4144	Tumor
TCGA-BP-4326-01A-01R-1289-07	23.3224	Tumor
TCGA-B2-5635-01A-01R-A277-07	11.655	Tumor
TCGA-DV-5566-01A-01R-1541-07	16.5663	Tumor
TCGA-KN-8423-01A-11R-2315-07	15.9381	Tumor
TCGA-CJ-4869-01A-02R-1426-07	21.4013	Tumor
TCGA-P4-A5ED-01A-11R-A28H-07	10.4034	Tumor
TCGA-CJ-6030-01A-11R-1672-07	23.6415	Tumor
TCGA-B2-3924-01A-02R-A277-07	17.0544	Tumor
TCGA-B0-4710-01A-01R-1503-07	22.058	Tumor
TCGA-CW-6097-01A-11R-1672-07	34.1579	Tumor
TCGA-BP-5200-01A-01R-1426-07	16.5187	Tumor
TCGA-CZ-4866-01A-01R-1503-07	15.8536	Tumor
TCGA-AK-3428-01A-02R-1277-07	30.3526	Tumor
TCGA-2Z-A9JO-01A-11R-A42S-07	10.6872	Tumor
TCGA-IA-A83W-01A-11R-A355-07	18.8669	Tumor
TCGA-BP-5183-01A-01R-1426-07	18.0416	Tumor
TCGA-GK-A6C7-01A-11R-A33J-07	13.7907	Tumor
TCGA-AL-3468-01A-02R-1351-07	13.0233	Tumor
TCGA-DV-A4W0-01A-11R-A266-07	16.2781	Tumor
TCGA-AK-3434-01A-02R-1277-07	20.5098	Tumor
TCGA-BP-5187-01A-01R-1426-07	35.4621	Tumor
TCGA-KL-8341-01A-11R-2315-07	8.12028	Tumor
TCGA-SX-A7SN-01A-11R-A355-07	13.0657	Tumor
TCGA-A4-7915-01A-11R-2204-07	21.5037	Tumor
TCGA-5P-A9KH-01A-11R-A42S-07	11.971	Tumor
TCGA-CZ-5453-01A-01R-1503-07	14.2891	Tumor
TCGA-CZ-5986-01A-11R-1672-07	23.1083	Tumor
TCGA-KL-8337-01A-11R-2315-07	7.51021	Tumor
TCGA-CW-5583-01A-02R-1541-07	17.2003	Tumor
TCGA-BP-4995-01A-01R-1334-07	24.0182	Tumor
TCGA-BQ-7059-01A-11R-1965-07	17.7947	Tumor
TCGA-B2-4099-01A-02R-1188-07	21.4979	Tumor
TCGA-DZ-6133-01A-11R-1965-07	8.73881	Tumor
TCGA-AL-3471-01A-02R-1351-07	12.6877	Tumor
TCGA-A3-3325-01A-01R-0864-07	22.9589	Tumor
TCGA-BP-4801-01A-02R-1420-07	20.2517	Tumor
TCGA-B8-5546-01A-01R-1541-07	14.9991	Tumor
TCGA-IA-A40Y-01A-11R-A24Z-07	27.796	Tumor
TCGA-B8-5553-01A-01R-1541-07	19.5655	Tumor
TCGA-A4-7732-01A-11R-2139-07	18.0877	Tumor
TCGA-B0-4700-01A-02R-1541-07	22.3827	Tumor
TCGA-PJ-A5Z9-01A-11R-A28H-07	14.2377	Tumor
TCGA-BP-4960-01A-01R-1334-07	16.5163	Tumor
TCGA-KN-8418-01A-11R-2315-07	11.7448	Tumor
TCGA-G7-A4TM-01A-11R-A31O-07	14.0288	Tumor
TCGA-B3-A6W5-01A-12R-A33Z-07	15.2582	Tumor
TCGA-CZ-5982-01A-11R-1672-07	16.7566	Tumor
TCGA-B3-4104-01A-02R-1351-07	21.4107	Tumor
TCGA-SX-A7SQ-01A-12R-A36F-07	15.0957	Tumor
TCGA-B0-4816-01A-01R-1503-07	16.9744	Tumor
TCGA-CJ-4884-01A-01R-1305-07	23.3366	Tumor
TCGA-A4-A5XZ-01A-11R-A31O-07	11.1336	Tumor
TCGA-B8-4621-01A-01R-1503-07	11.885	Tumor
TCGA-B1-A47M-01A-11R-A24Z-07	10.474	Tumor
TCGA-AK-3436-01A-02R-1325-07	52.934	Tumor
TCGA-BP-4983-01A-01R-1334-07	32.4979	Tumor
TCGA-B0-4690-01A-01R-1277-07	28.3842	Tumor
TCGA-A3-3335-01A-01R-0864-07	18.838	Tumor
TCGA-B8-5165-01A-01R-1420-07	23.4746	Tumor
TCGA-CZ-5987-01A-11R-1672-07	23.9484	Tumor
TCGA-CW-5581-01A-02R-1541-07	12.5473	Tumor
TCGA-CJ-4891-01A-01R-1305-07	19.046	Tumor
TCGA-BP-5201-01A-01R-1426-07	17.8324	Tumor
TCGA-CZ-4863-01A-01R-1503-07	15.8175	Tumor
TCGA-A4-7996-01A-11R-2204-07	11.739	Tumor
TCGA-A4-7287-01A-11R-2139-07	23.2734	Tumor
TCGA-CZ-5466-01A-01R-1503-07	29.291	Tumor
TCGA-2Z-A9JD-01A-11R-A42S-07	7.42889	Tumor
TCGA-B9-5155-01A-01R-1592-07	9.13922	Tumor
TCGA-A4-A4ZT-01A-11R-A26U-07	11.7299	Tumor
TCGA-BQ-7046-01A-11R-1965-07	7.71036	Tumor
TCGA-B9-A8YH-01A-11R-A37K-07	13.0259	Tumor
TCGA-B0-4811-01A-01R-1503-07	20.8429	Tumor
TCGA-BP-4169-01A-02R-1289-07	32.2966	Tumor
TCGA-A3-3367-01A-02R-1420-07	28.9786	Tumor
TCGA-CJ-4870-01A-01R-1305-07	19.7411	Tumor
TCGA-B4-5844-01A-11R-1672-07	16.2913	Tumor
TCGA-Y8-A895-01A-11R-A36F-07	9.07133	Tumor
TCGA-A3-3329-01A-01R-0864-07	17.5787	Tumor
TCGA-B0-4698-01A-01R-1503-07	37.2609	Tumor
TCGA-2Z-A9J5-01A-21R-A38C-07	17.4185	Tumor
TCGA-5P-A9K9-01A-11R-A42S-07	27.337	Tumor
TCGA-KM-8443-01A-11R-2315-07	8.30099	Tumor
TCGA-BP-4173-01A-02R-1289-07	21.3183	Tumor
TCGA-B2-5639-01A-01R-1541-07	16.9507	Tumor
TCGA-B0-5712-01A-11R-1672-07	17.8774	Tumor
TCGA-B8-4619-01A-02R-1325-07	13.4313	Tumor
TCGA-G7-6793-01A-11R-1965-07	21.3208	Tumor
TCGA-B0-4813-01A-01R-1277-07	23.1661	Tumor
TCGA-BP-5191-01A-01R-1426-07	23.2551	Tumor
TCGA-G7-A8LD-01A-11R-A36F-07	43.3418	Tumor
TCGA-KN-8433-01A-11R-2315-07	3.43524	Tumor
TCGA-B0-5698-01A-11R-1672-07	17.4993	Tumor
TCGA-BP-4975-01A-01R-1334-07	18.7457	Tumor
TCGA-KO-8411-01A-11R-2315-07	17.2353	Tumor
TCGA-SX-A71R-01A-12R-A33Z-07	7.20247	Tumor
TCGA-Y8-A8RY-01A-11R-A37K-07	12.2492	Tumor
TCGA-A4-7288-01A-11R-A32Z-07	7.54561	Tumor
TCGA-B0-5109-01A-02R-1420-07	43.0409	Tumor
TCGA-BP-4964-01A-01R-1334-07	26.6024	Tumor
TCGA-B0-5700-01A-11R-1541-07	16.9459	Tumor
TCGA-5P-A9KF-01A-11R-A42S-07	6.33343	Tumor
TCGA-PJ-A5Z8-01A-11R-A28H-07	33.2565	Tumor
TCGA-CJ-4901-01A-01R-1426-07	31.0192	Tumor
TCGA-CJ-5689-01A-11R-1541-07	18.3716	Tumor
TCGA-KN-8427-01A-11R-2315-07	63.6444	Tumor
TCGA-BQ-5880-01A-11R-1592-07	12.2949	Tumor
TCGA-CZ-5467-01A-01R-1503-07	26.9762	Tumor
TCGA-CJ-6028-01A-11R-1672-07	31.183	Tumor
TCGA-B0-5701-01A-11R-1541-07	25.4708	Tumor
TCGA-2Z-A9J3-01A-12R-A38C-07	9.95222	Tumor
TCGA-KM-8476-01A-11R-2315-07	5.36601	Tumor
TCGA-P4-A5EA-01A-11R-A28H-07	24.7534	Tumor
TCGA-CZ-5462-01A-01R-1503-07	18.4362	Tumor
TCGA-CZ-5985-01A-11R-1672-07	23.6563	Tumor
TCGA-BP-4976-01A-01R-1334-07	18.6796	Tumor
TCGA-CJ-4639-01A-02R-1325-07	21.7867	Tumor
TCGA-CJ-4907-01A-01R-1426-07	26.1059	Tumor
TCGA-BP-4347-01A-01R-1289-07	18.8001	Tumor
TCGA-A3-3324-01A-02R-1325-07	22.0176	Tumor
TCGA-2Z-A9JK-01A-11R-A42S-07	27.3107	Tumor
TCGA-B0-4706-01A-01R-1503-07	22.2664	Tumor
TCGA-B0-4703-01A-01R-1277-07	37.2319	Tumor
TCGA-BP-4775-01A-01R-1289-07	16.2875	Tumor
TCGA-BP-5176-01A-01R-1426-07	13.3754	Tumor
TCGA-BQ-7049-01A-11R-1965-07	16.8115	Tumor
TCGA-BP-4986-01A-01R-1334-07	29.5326	Tumor
TCGA-BQ-7055-01A-11R-1965-07	12.511	Tumor
TCGA-B9-4117-01A-02R-1351-07	14.1391	Tumor
TCGA-DW-7963-01B-11R-A28H-07	9.85015	Tumor
TCGA-DZ-6132-01A-11R-1965-07	21.8014	Tumor
TCGA-B0-4845-01A-01R-1277-07	23.4232	Tumor
TCGA-CJ-4868-01A-01R-1305-07	22.0251	Tumor
TCGA-KL-8343-01A-11R-2315-07	11.513	Tumor
TCGA-BP-5182-01A-01R-1426-07	21.2341	Tumor
TCGA-BP-4165-01A-02R-1289-07	15.7448	Tumor
TCGA-BP-4354-01A-02R-1289-07	37.8396	Tumor
TCGA-BP-4346-01A-01R-1289-07	16.9787	Tumor
TCGA-Y8-A898-01A-11R-A355-07	13.9651	Tumor
TCGA-2Z-A9J9-01A-11R-A42S-07	26.5451	Tumor
TCGA-BQ-5883-01A-11R-1592-07	12.9536	Tumor
TCGA-BP-4987-01A-01R-1334-07	16.0558	Tumor
TCGA-B0-5117-01A-01R-1420-07	8.2065	Tumor
TCGA-A3-3378-01A-02R-1325-07	13.8712	Tumor
TCGA-EU-5906-01A-11R-1672-07	16.5821	Tumor
TCGA-BP-5010-01A-02R-1420-07	15.2371	Tumor
TCGA-B3-4103-01A-02R-1351-07	8.19759	Tumor
TCGA-CJ-4905-01A-02R-1426-07	21.4627	Tumor
TCGA-BP-4803-01A-01R-1305-07	27.6756	Tumor
TCGA-BP-4774-01A-01R-1289-07	14.541	Tumor
TCGA-CJ-6033-01A-11R-1672-07	21.532	Tumor
TCGA-B0-5102-01A-01R-1420-07	19.7516	Tumor
TCGA-IZ-A6M9-01A-11R-A31O-07	9.99196	Tumor
TCGA-BQ-5889-01A-11R-1592-07	18.9466	Tumor
TCGA-CJ-4918-01A-01R-1426-07	28.5435	Tumor
TCGA-CW-5587-01A-01R-1541-07	15.932	Tumor
TCGA-B3-8121-01A-21R-2404-07	17.3312	Tumor
TCGA-KL-8342-01A-11R-2315-07	3.96804	Tumor
TCGA-CJ-5683-01A-11R-1541-07	15.0692	Tumor
TCGA-BP-4337-01A-01R-1289-07	20.241	Tumor
TCGA-BP-5173-01A-01R-1426-07	24.869	Tumor
TCGA-CZ-4857-01A-01R-1305-07	33.6377	Tumor
TCGA-B8-A54I-01A-21R-A33J-07	15.1442	Tumor
TCGA-A3-3326-01A-01R-0864-07	18.0294	Tumor
TCGA-AL-3467-01A-02R-1351-07	19.1214	Tumor
TCGA-CJ-4635-01A-02R-1305-07	27.0012	Tumor
TCGA-2Z-A9JS-01A-21R-A42S-07	11.8158	Tumor
TCGA-BQ-7062-01A-11R-1965-07	10.7018	Tumor
TCGA-CJ-4912-01A-01R-1426-07	15.8365	Tumor
TCGA-AL-3473-01A-01R-1193-07	18.4034	Tumor
TCGA-V9-A7HT-01A-11R-A33Z-07	18.4994	Tumor
TCGA-AK-3425-01A-02R-1277-07	28.2926	Tumor
TCGA-B2-3923-01A-02R-1325-07	13.2928	Tumor
TCGA-DW-7834-01A-11R-2139-07	12.3491	Tumor
TCGA-B2-3923-01A-02R-A277-07	10.9002	Tumor
TCGA-P4-A5E7-01A-31R-A28H-07	10.984	Tumor
TCGA-5P-A9K3-01A-11R-A42S-07	23.6628	Tumor
TCGA-B0-4822-01A-01R-1277-07	17.1807	Tumor
TCGA-BP-5004-01A-01R-1334-07	20.2621	Tumor
TCGA-KL-8330-01A-11R-2315-07	7.54455	Tumor
TCGA-IZ-A6M8-01A-11R-A31O-07	10.1787	Tumor
TCGA-B0-5696-01A-11R-1541-07	24.0276	Tumor
TCGA-DW-7837-01A-11R-2139-07	16.3249	Tumor
TCGA-B8-4151-01A-01R-1188-07	16.316	Tumor
TCGA-BP-5009-01A-01R-1334-07	27.2606	Tumor
TCGA-6D-AA2E-01A-11R-A37O-07	9.77787	Tumor
TCGA-BP-4177-01A-02R-1420-07	32.9895	Tumor
TCGA-B9-7268-01A-11R-A32Z-07	11.641	Tumor
TCGA-B0-5096-01A-01R-1420-07	36.1894	Tumor
TCGA-UZ-A9PM-01A-21R-A38C-07	11.9994	Tumor
TCGA-B2-5633-01B-04R-A277-07	25.7336	Tumor
TCGA-F9-A7Q0-01A-11R-A36F-07	34.1106	Tumor
TCGA-BP-4325-01A-02R-1289-07	12.7289	Tumor
TCGA-DV-5565-01A-01R-1541-07	14.5366	Tumor
TCGA-A4-A5Y1-01A-11R-A28H-07	14.2178	Tumor
TCGA-BP-5198-01A-01R-1426-07	23.2152	Tumor
TCGA-B2-5633-01A-01R-1541-07	21.9865	Tumor
TCGA-B4-5843-01A-11R-1672-07	21.6322	Tumor
TCGA-KN-8419-01A-11R-2315-07	8.17404	Tumor
TCGA-GL-A59T-01A-21R-A28H-07	14.1806	Tumor
TCGA-BP-4159-01A-02R-1289-07	24.66	Tumor
TCGA-G7-7502-01A-11R-2204-07	14.0676	Tumor
TCGA-BP-4963-01A-01R-1334-07	20.6943	Tumor
TCGA-B4-5378-01A-01R-1503-07	21.7696	Tumor
TCGA-AL-A5DJ-01A-11R-A26U-07	31.2711	Tumor
TCGA-CJ-5681-01A-11R-1541-07	11.1332	Tumor
TCGA-BP-5170-01A-01R-1426-07	36.7508	Tumor
TCGA-SX-A71V-01A-11R-A33Z-07	12.1039	Tumor
TCGA-BQ-5892-01A-11R-1592-07	12.3207	Tumor
TCGA-B8-A54D-01A-21R-A266-07	15.9793	Tumor
TCGA-KO-8406-01A-11R-2315-07	10.917	Tumor
TCGA-HE-7128-01A-11R-1965-07	16.518	Tumor
TCGA-BP-4164-01A-02R-1325-07	18.7606	Tumor
TCGA-KO-8415-01A-11R-2315-07	4.97256	Tumor
TCGA-EU-5907-01A-11R-1672-07	13.586	Tumor
TCGA-BP-4166-01A-02R-1289-07	29.5316	Tumor
TCGA-CJ-6031-01A-11R-1672-07	28.8875	Tumor
TCGA-CJ-4897-01A-03R-1426-07	19.6596	Tumor
TCGA-CZ-5451-01A-01R-1503-07	14.8789	Tumor
TCGA-CJ-5675-01A-11R-1541-07	21.9296	Tumor
TCGA-2Z-A9JP-01A-11R-A42S-07	8.90922	Tumor
TCGA-A4-A57E-01A-11R-A26U-07	20.3393	Tumor
TCGA-BQ-5891-01A-11R-1592-07	18.4342	Tumor
TCGA-CJ-4900-01A-01R-1334-07	24.0391	Tumor
TCGA-B0-4718-01A-01R-1277-07	19.9287	Tumor
TCGA-B0-5699-01A-11R-1541-07	17.6209	Tumor
TCGA-B0-5705-01A-11R-1541-07	13.9148	Tumor
TCGA-IA-A40U-01A-11R-A24Z-07	23.0131	Tumor
TCGA-BP-5189-01A-02R-1426-07	24.1276	Tumor
TCGA-BP-5181-01A-01R-1426-07	18.2509	Tumor
TCGA-CJ-4637-01A-02R-1325-07	32.054	Tumor
TCGA-B0-4823-01A-02R-1420-07	32.0711	Tumor
TCGA-BP-4759-01A-01R-1289-07	26.4789	Tumor
TCGA-Y8-A8S0-01A-11R-A37K-07	10.8711	Tumor
TCGA-IA-A40X-01A-11R-A24Z-07	13.4007	Tumor
TCGA-DV-5568-01A-01R-1541-07	24.1454	Tumor
TCGA-B8-5158-01A-01R-1420-07	22.0533	Tumor
TCGA-B0-4847-01A-01R-1277-07	12.8742	Tumor
TCGA-A3-3352-01A-01R-0864-07	21.2854	Tumor
TCGA-KO-8403-01A-11R-2315-07	12.1877	Tumor
TCGA-DW-7841-01A-11R-A32Z-07	18.969	Tumor
TCGA-DV-A4VZ-01A-11R-A266-07	23.6676	Tumor
TCGA-B8-5162-01A-01R-1420-07	24.6372	Tumor
TCGA-A3-3323-01A-02R-1325-07	24.9489	Tumor
TCGA-UZ-A9Q0-01A-12R-A42S-07	5.62003	Tumor
TCGA-B0-5084-01A-01R-1334-07	45.1469	Tumor
TCGA-2Z-A9J8-01A-11R-A42S-07	13.9296	Tumor
TCGA-AK-3447-01A-01R-1766-07	3.42502	Tumor
TCGA-SX-A71W-01A-12R-A355-07	14.3829	Tumor
TCGA-BP-5196-01A-01R-1426-07	28.9433	Tumor
TCGA-J7-A8I2-01A-12R-A36F-07	9.10493	Tumor
TCGA-AK-3460-01A-02R-1277-07	20.1947	Tumor
TCGA-CJ-4878-01A-01R-1305-07	14.3552	Tumor
TCGA-CZ-4860-01A-01R-1305-07	82.657	Tumor
TCGA-A4-8515-01A-11R-2404-07	8.26725	Tumor
TCGA-KL-8331-01A-11R-2315-07	4.66894	Tumor
TCGA-2Z-A9JE-01A-11R-A42S-07	16.0991	Tumor
TCGA-BQ-5893-01A-11R-1592-07	25.5313	Tumor
TCGA-B0-4713-01A-01R-1277-07	18.8142	Tumor
TCGA-CW-5591-01A-01R-1541-07	17.9431	Tumor
TCGA-A3-3320-01A-02R-1325-07	14.1673	Tumor
TCGA-AK-3427-01A-01R-0864-07	20.2252	Tumor
TCGA-B0-5104-01A-01R-1420-07	14.0324	Tumor
TCGA-B0-5115-01A-01R-1420-07	23.2549	Tumor
TCGA-B8-A54F-01A-11R-A266-07	43.6858	Tumor
TCGA-BP-4341-01A-01R-1289-07	13.6808	Tumor
TCGA-Y8-A8RZ-01A-11R-A37K-07	17.3322	Tumor
TCGA-UZ-A9PS-01A-11R-A42S-07	12.7904	Tumor
TCGA-GL-8500-01A-11R-2404-07	10.3586	Tumor
TCGA-BQ-5887-01A-11R-1965-07	11.169	Tumor
TCGA-BQ-5876-01A-11R-1592-07	10.6004	Tumor
TCGA-AL-3466-01A-02R-1351-07	28.0095	Tumor
TCGA-BQ-5878-01A-11R-1592-07	18.0875	Tumor
TCGA-B0-5080-01A-01R-1503-07	25.4088	Tumor
TCGA-BQ-5875-01A-11R-1592-07	10.9469	Tumor
TCGA-DW-7842-01A-11R-A32Z-07	8.98737	Tumor
TCGA-EV-5903-01A-11R-1592-07	12.635	Tumor
TCGA-KN-8425-01A-11R-2315-07	9.49574	Tumor
TCGA-B0-4848-01A-01R-1277-07	31.4976	Tumor
TCGA-B0-5697-01A-11R-1541-07	15.7745	Tumor
TCGA-B0-5706-01A-11R-1541-07	20.2224	Tumor
TCGA-BP-4776-01A-01R-1289-07	16.0804	Tumor
TCGA-B2-5635-01B-04R-A277-07	18.7519	Tumor
TCGA-BP-4807-01A-01R-1305-07	21.481	Tumor
TCGA-KL-8338-01A-11R-2315-07	6.27513	Tumor
TCGA-KL-8335-01A-11R-2315-07	6.8529	Tumor
TCGA-2K-A9WE-01A-11R-A38C-07	20.7899	Tumor
TCGA-HE-A5NF-01A-11R-A26U-07	11.8468	Tumor
TCGA-A3-3306-01A-01R-0864-07	15.2435	Tumor
TCGA-CZ-4854-01A-01R-1305-07	49.8788	Tumor
TCGA-DW-7838-01A-11R-2139-07	14.4792	Tumor
TCGA-CJ-4640-01A-02R-1325-07	20.8725	Tumor
TCGA-T7-A92I-01A-11R-A37O-07	7.48764	Tumor
TCGA-G7-A8LE-01A-11R-A36F-07	12.4076	Tumor
TCGA-B8-5159-01A-01R-1420-07	18.6244	Tumor
TCGA-BQ-5884-01A-11R-1592-07	6.03943	Tumor
TCGA-BP-4351-01A-01R-1289-07	24.0351	Tumor
TCGA-F9-A8NY-01A-11R-A36F-07	31.0765	Tumor
TCGA-KM-8438-01A-11R-2315-07	2.96854	Tumor
TCGA-CJ-5686-01A-11R-1672-07	24.0833	Tumor
TCGA-AS-3777-01A-01R-0864-07	8.45776	Tumor
TCGA-KL-8336-01A-11R-2315-07	9.44626	Tumor
TCGA-CZ-5456-01A-01R-1503-07	29.1233	Tumor
TCGA-GL-7966-01A-11R-2204-07	49.8373	Tumor
TCGA-BP-4994-01A-01R-1334-07	25.859	Tumor
TCGA-2Z-A9JL-01A-11R-A42S-07	16.8424	Tumor
TCGA-B8-4143-01A-01R-1188-07	40.8289	Tumor
TCGA-B9-5156-01A-01R-1592-07	14.8659	Tumor
TCGA-B8-5551-01A-01R-1541-07	26.6144	Tumor
TCGA-KL-8340-01A-11R-2315-07	4.81567	Tumor
TCGA-B0-5116-01A-02R-1420-07	31.2684	Tumor
TCGA-5P-A9K6-01A-11R-A42S-07	9.83716	Tumor
TCGA-KM-8477-01A-11R-2315-07	6.1124	Tumor
TCGA-DV-A4W0-05A-11R-A266-07	21.9489	Tumor
TCGA-G6-A8L7-01A-11R-A37O-07	13.4525	Tumor
TCGA-B0-5083-01A-02R-1420-07	19.4019	Tumor
TCGA-CJ-4882-01A-02R-1426-07	26.1013	Tumor
TCGA-CJ-4644-01A-02R-1325-07	15.4885	Tumor
TCGA-CJ-4876-01A-01R-1305-07	16.0618	Tumor
TCGA-CZ-5989-01A-11R-1672-07	40.34	Tumor
TCGA-4A-A93Y-01A-11R-A37K-07	19.6972	Tumor
TCGA-A4-8518-01A-11R-2404-07	9.17033	Tumor
TCGA-DV-A4VX-01A-11R-A266-07	13.7604	Tumor
TCGA-IA-A83V-01A-11R-A355-07	17.4625	Tumor
TCGA-GL-A9DD-01A-11R-A37K-07	13.4654	Tumor
TCGA-A3-3373-01A-02R-1420-07	13.3032	Tumor
TCGA-B0-4827-01A-02R-1420-07	17.1269	Tumor
TCGA-P4-A5EB-01A-11R-A28H-07	12.96	Tumor
TCGA-A4-7286-01A-11R-A32Z-07	10.4088	Tumor
TCGA-BP-4343-01A-02R-1289-07	41.9919	Tumor
TCGA-A3-3316-01A-01R-0864-07	25.7634	Tumor
TCGA-B2-3924-01A-02R-1325-07	20.9671	Tumor
TCGA-2Z-A9J7-01A-11R-A38C-07	19.2178	Tumor
TCGA-F9-A4JJ-01A-11R-A24Z-07	28.8034	Tumor
TCGA-CW-6093-01A-11R-1672-07	19.1976	Tumor
TCGA-B9-4617-01A-01R-1193-07	14.8753	Tumor
TCGA-CJ-5684-01A-11R-1541-07	24.1804	Tumor
TCGA-BQ-7058-01A-11R-1965-07	6.14084	Tumor
TCGA-KM-8440-01A-11R-2315-07	13.3483	Tumor
TCGA-A4-A5DU-01A-11R-A28H-07	17.2164	Tumor
TCGA-BP-4766-01A-01R-1289-07	10.8947	Tumor
TCGA-CJ-4889-01A-01R-1305-07	23.4562	Tumor
TCGA-KL-8346-01A-11R-2315-07	4.06197	Tumor
TCGA-CJ-4636-01A-02R-1325-07	23.7708	Tumor
TCGA-EU-5904-01A-11R-1672-07	16.9633	Tumor
TCGA-CW-5589-01A-01R-1541-07	20.1454	Tumor
TCGA-B0-5094-01A-01R-1420-07	44.7666	Tumor
TCGA-CW-6087-01A-11R-1672-07	31.4673	Tumor
TCGA-AK-3455-01A-01R-0864-07	15.71	Tumor
TCGA-CJ-5677-01A-11R-1541-07	18.5068	Tumor
TCGA-5P-A9K0-01A-11R-A42S-07	13.572	Tumor
TCGA-GL-A9DE-01A-11R-A37K-07	8.42982	Tumor
TCGA-IZ-8195-01A-31R-2404-07	19.3162	Tumor
TCGA-B0-5075-01A-01R-1334-07	22.2832	Tumor
TCGA-CJ-4890-01A-01R-1305-07	28.3556	Tumor
TCGA-G7-6795-01A-11R-1965-07	6.18291	Tumor
TCGA-BP-4973-01A-01R-1334-07	17.1365	Tumor
TCGA-BP-4335-01A-01R-1289-07	17.306	Tumor
TCGA-2Z-A9JN-01A-21R-A42S-07	15.0531	Tumor
TCGA-SX-A71U-01A-12R-A33Z-07	17.3388	Tumor
TCGA-B8-A54E-01A-11R-A266-07	5.72186	Tumor
TCGA-GL-A59R-01A-11R-A26U-07	14.207	Tumor
TCGA-B4-5836-01A-11R-1672-07	16.3646	Tumor
TCGA-HE-7130-01A-11R-1965-07	11.4531	Tumor
TCGA-BP-4972-01A-01R-1334-07	19.2697	Tumor
TCGA-B0-4819-01A-01R-1277-07	23.6126	Tumor
TCGA-BP-5177-01A-01R-1426-07	23.7961	Tumor
TCGA-CJ-4916-01A-01R-1426-07	18.1035	Tumor
TCGA-BP-5168-01A-01R-1420-07	17.2062	Tumor
TCGA-MH-A561-01A-11R-A26U-07	14.2412	Tumor
TCGA-B0-4841-01A-01R-1277-07	11.5549	Tumor
TCGA-B0-4691-01A-01R-1277-07	28.4697	Tumor
TCGA-2Z-A9J6-01A-11R-A38C-07	10.8274	Tumor
TCGA-A4-8630-01A-11R-2404-07	7.55182	Tumor
TCGA-BP-4338-01A-01R-1289-07	31.6207	Tumor
TCGA-UZ-A9PZ-01A-11R-A42S-07	8.85318	Tumor
TCGA-DW-7836-01A-11R-2139-07	10.0771	Tumor
TCGA-BQ-7050-01A-11R-1965-07	12.7292	Tumor
TCGA-B0-5113-01A-01R-1420-07	34.6153	Tumor
TCGA-BQ-5885-01A-11R-1592-07	14.7606	Tumor
TCGA-A3-3317-01A-02R-1325-07	24.3288	Tumor
TCGA-A4-A772-01A-11R-A33Z-07	12.2101	Tumor
TCGA-BP-4974-01A-01R-1334-07	21.6505	Tumor
TCGA-B0-5077-01A-01R-1334-07	17.257	Tumor
TCGA-CJ-4920-01A-01R-1426-07	20.7549	Tumor
TCGA-A3-3385-01A-02R-1420-07	14.381	Tumor
TCGA-CJ-6027-01A-11R-1672-07	30.8073	Tumor
TCGA-BQ-5894-01A-11R-1592-07	23.5907	Tumor
TCGA-A4-A6HP-01A-11R-A31O-07	16.3763	Tumor
TCGA-MM-A84U-01A-11R-A37O-07	18.2519	Tumor
TCGA-KO-8410-01A-11R-2315-07	13.4098	Tumor
TCGA-BP-4982-01A-01R-1334-07	16.9304	Tumor
TCGA-BP-4804-01A-02R-1305-07	22.0289	Tumor
TCGA-UZ-A9PX-01A-11R-A42S-07	10.7934	Tumor
TCGA-DV-5569-01A-01R-1541-07	23.7614	Tumor
TCGA-CJ-4895-01A-01R-1305-07	20.8024	Tumor
TCGA-G7-6789-01A-11R-1965-07	41.1999	Tumor
TCGA-A3-A8OX-01A-11R-A37O-07	18.756	Tumor
TCGA-B1-A654-01A-11R-A31O-07	16.0657	Tumor
TCGA-B0-5710-01A-11R-1672-07	18.9086	Tumor
TCGA-G6-A5PC-01A-11R-A33J-07	12.5138	Tumor
TCGA-BP-4770-01A-01R-1503-07	35.9498	Tumor
TCGA-A3-3376-01A-02R-1420-07	23.375	Tumor
TCGA-BP-4971-01A-01R-1334-07	18.1593	Tumor
TCGA-BQ-7060-01A-11R-1965-07	5.74095	Tumor
TCGA-B8-5549-01A-01R-1541-07	21.9309	Tumor
TCGA-B8-4154-01A-01R-1188-07	18.9494	Tumor
TCGA-CJ-4903-01A-01R-1426-07	18.7326	Tumor
TCGA-IA-A83S-01A-11R-A355-07	15.2156	Tumor
TCGA-CJ-4892-01A-01R-1305-07	17.7346	Tumor
TCGA-5P-A9JV-01A-12R-A42S-07	19.1326	Tumor
TCGA-CZ-5463-01A-01R-1503-07	31.1275	Tumor
TCGA-CJ-4885-01A-01R-1305-07	22.4212	Tumor
TCGA-AK-3429-01A-02R-1325-07	21.7152	Tumor
TCGA-A4-A48D-01A-11R-A24Z-07	6.34299	Tumor
TCGA-BP-4790-01A-01R-1305-07	30.809	Tumor
TCGA-B9-A5W8-01A-11R-A28H-07	14.0822	Tumor
TCGA-B0-4945-01A-01R-1420-07	18.9043	Tumor
TCGA-B8-5552-01B-11R-1672-07	20.9182	Tumor
TCGA-B0-4849-01A-01R-1277-07	18.4659	Tumor
TCGA-MM-A563-01A-11R-A266-07	26.8016	Tumor
TCGA-KL-8333-01A-11R-2315-07	15.4958	Tumor
TCGA-CJ-4902-01A-01R-1426-07	23.0079	Tumor
TCGA-2Z-A9JQ-01A-11R-A42S-07	15.8487	Tumor
TCGA-KL-8344-01A-11R-2315-07	15.6207	Tumor
TCGA-WN-AB4C-01A-11R-A42S-07	8.71886	Tumor
TCGA-BQ-7045-01A-31R-1965-07	9.67427	Tumor
TCGA-B8-4148-01A-02R-1325-07	15.0231	Tumor
TCGA-KO-8404-01A-11R-2315-07	13.0588	Tumor
TCGA-BP-4355-01A-01R-1289-07	21.0311	Tumor
TCGA-G7-6797-01A-11R-1965-07	10.1346	Tumor
TCGA-A3-3358-01A-01R-1541-07	27.7199	Tumor
TCGA-A4-8312-01A-11R-2404-07	12.4505	Tumor
TCGA-BP-4993-01A-02R-1420-07	19.6296	Tumor
TCGA-CJ-4874-01A-01R-1305-07	17.5241	Tumor
TCGA-2Z-A9JR-01A-12R-A42S-07	11.138	Tumor
TCGA-CJ-5678-01A-11R-1541-07	22.5457	Tumor
TCGA-BQ-5890-01A-11R-1592-07	9.15985	Tumor
TCGA-DZ-6135-01A-11R-1965-07	11.3062	Tumor
TCGA-B2-4101-01A-02R-1277-07	23.1706	Tumor
TCGA-CZ-5988-01A-11R-1672-07	23.6682	Tumor
TCGA-A3-3311-01A-02R-1325-07	24.1513	Tumor
TCGA-HE-A5NH-01A-11R-A26U-07	11.0604	Tumor
TCGA-CJ-4887-01A-01R-1305-07	14.3736	Tumor
TCGA-KN-8421-01A-11R-2315-07	10.6788	Tumor
TCGA-A3-3322-01A-02R-1325-07	19.3747	Tumor
TCGA-B4-5834-01A-11R-1672-07	23.8097	Tumor
TCGA-KN-8429-01A-11R-2315-07	21.6438	Tumor
TCGA-B4-5832-01A-11R-1672-07	61.658	Tumor
TCGA-B4-5835-01A-11R-1672-07	12.2893	Tumor
TCGA-KN-8437-01A-11R-2315-07	7.49937	Tumor
TCGA-A3-A6NN-01A-12R-A33J-07	22.9917	Tumor
TCGA-CJ-4638-01A-02R-1325-07	14.6712	Tumor
TCGA-B9-A69E-01A-11R-A31O-07	14.6801	Tumor
TCGA-UZ-A9PK-01A-11R-A38C-07	9.23666	Tumor
TCGA-2Z-A9JT-01A-11R-A42S-07	9.66119	Tumor
TCGA-KL-8324-01A-11R-2315-07	9.37927	Tumor
TCGA-KL-8326-01A-11R-2315-07	8.08716	Tumor
TCGA-B1-5398-01A-02R-1592-07	7.96819	Tumor
TCGA-B9-4115-01A-01R-1193-07	11.4449	Tumor
TCGA-A3-3359-01A-01R-0864-07	13.9215	Tumor
TCGA-B8-5545-01A-01R-1672-07	25.5983	Tumor
TCGA-A3-3331-01A-02R-1325-07	16.1948	Tumor
TCGA-CJ-4899-01A-01R-1334-07	19.8285	Tumor
TCGA-A3-3307-01A-01R-0864-07	17.6172	Tumor
TCGA-B0-4846-01A-01R-1277-07	17.756	Tumor
TCGA-B0-5690-01A-11R-1541-07	15.8324	Tumor
TCGA-A4-7584-01A-11R-2139-07	9.99851	Tumor
TCGA-BP-4789-01A-01R-1305-07	23.4845	Tumor
TCGA-KL-8334-01A-11R-2315-07	15.162	Tumor
TCGA-B0-5812-01A-11R-1672-07	29.0562	Tumor
TCGA-CJ-5682-01A-11R-1541-07	19.2362	Tumor
TCGA-Y8-A897-01A-11R-A36F-07	11.9388	Tumor
TCGA-KL-8339-01A-11R-2315-07	22.9601	Tumor
TCGA-BQ-7051-01A-12R-1965-07	10.1225	Tumor
TCGA-B0-5694-01A-11R-1541-07	18.3338	Tumor
TCGA-AK-3426-01A-02R-1325-07	27.945	Tumor
TCGA-P4-AAVK-01A-11R-A42S-07	12.1974	Tumor
TCGA-SX-A7SL-01A-11R-A355-07	9.68564	Tumor
TCGA-B0-4842-01A-02R-1420-07	11.5859	Tumor
TCGA-B0-4837-01A-01R-1305-07	20.8168	Tumor
TCGA-SX-A7SU-01A-11R-A36F-07	9.79796	Tumor
TCGA-A4-7734-01A-11R-A32Z-07	12.8437	Tumor
TCGA-BP-4161-01A-02R-1325-07	20.7254	Tumor
TCGA-BQ-5879-01A-11R-1592-07	19.2399	Tumor
TCGA-P4-A5E8-01A-11R-A28H-07	24.1396	Tumor
TCGA-BQ-5886-01A-11R-1592-07	6.28179	Tumor
TCGA-A3-3347-01A-02R-1325-07	31.9855	Tumor
TCGA-CW-5584-01A-01R-1541-07	13.5882	Tumor
TCGA-DW-7839-01A-11R-2139-07	15.4582	Tumor
TCGA-BP-4760-01A-02R-1420-07	26.6919	Tumor
TCGA-B0-5702-01A-11R-1541-07	21.7206	Tumor
TCGA-IZ-8196-01A-11R-2404-07	9.94901	Tumor
TCGA-B0-5120-01A-01R-1420-07	38.1984	Tumor
TCGA-P4-AAVL-01A-11R-A42S-07	24.2208	Tumor
TCGA-DV-5576-01A-01R-1541-07	18.7684	Tumor
TCGA-2Z-A9JI-01A-11R-A42S-07	41.4663	Tumor
TCGA-B1-A656-01A-11R-A31O-07	15.4298	Tumor
TCGA-B0-5695-01A-11R-1541-07	16.9839	Tumor
TCGA-AK-3443-01A-02R-1325-07	11.7864	Tumor
TCGA-BP-4352-01A-01R-1289-07	29.1338	Tumor
TCGA-F9-A7VF-01A-11R-A33Z-07	13.991	Tumor
TCGA-B0-5099-01A-01R-1420-07	14.9939	Tumor
TCGA-B0-5110-01A-01R-1420-07	19.3398	Tumor
TCGA-HE-A5NJ-01A-11R-A26U-07	15.7627	Tumor
TCGA-A3-3328-01A-01R-0864-07	9.72787	Tumor
TCGA-AK-3450-01A-02R-1277-07	13.6983	Tumor
TCGA-KN-8426-01A-11R-2315-07	8.54264	Tumor
TCGA-BP-4799-01A-01R-1305-07	21.8838	Tumor
TCGA-WN-A9G9-01A-12R-A37K-07	14.7849	Tumor
TCGA-G6-A8L6-01A-11R-A37O-07	24.8597	Tumor
TCGA-AK-3465-01A-02R-1325-07	7.99022	Tumor
TCGA-BP-4331-01A-01R-1289-07	16.8016	Tumor
TCGA-MW-A4EC-01A-11R-A266-07	17.8739	Tumor
TCGA-KN-8430-01A-11R-2315-07	7.88524	Tumor
TCGA-B0-5098-01A-01R-1420-07	39.5852	Tumor
TCGA-B2-A4SR-01A-11R-A266-07	20.1445	Tumor
TCGA-B8-5163-01A-01R-1420-07	31.3442	Tumor
TCGA-B8-4146-01B-11R-1672-07	36.6807	Tumor
TCGA-BP-5195-01A-02R-1426-07	25.0929	Tumor
TCGA-CJ-4634-01A-02R-1325-07	15.2775	Tumor
TCGA-HE-A5NK-01A-11R-A26U-07	23.6112	Tumor
TCGA-G7-6790-01A-11R-1965-07	7.62244	Tumor
TCGA-B0-4828-01A-01R-1277-07	20.5283	Tumor
TCGA-KV-A6GE-01A-11R-A31O-07	10.7672	Tumor
TCGA-BP-5199-01A-01R-1426-07	25.9499	Tumor
TCGA-5P-A9JY-01A-11R-A42S-07	9.20934	Tumor
TCGA-A3-3383-01A-02R-1325-07	23.8487	Tumor
TCGA-B0-5709-01A-11R-1541-07	17.801	Tumor
TCGA-B8-4153-01B-11R-1672-07	14.4958	Tumor
TCGA-A4-7828-01A-11R-2139-07	21.2945	Tumor
TCGA-CZ-4865-01A-02R-1503-07	23.0052	Tumor
TCGA-BP-4167-01A-02R-1325-07	23.2686	Tumor
TCGA-MH-A855-01A-11R-A355-07	14.1766	Tumor
TCGA-AK-3456-01A-02R-1325-07	17.7228	Tumor
TCGA-BP-4992-01A-01R-1334-07	13.0731	Tumor
TCGA-2Z-A9J2-01A-11R-A38C-07	17.9087	Tumor
TCGA-B0-5399-01A-01R-1503-07	26.1078	Tumor
TCGA-UZ-A9PN-01A-11R-A38C-07	17.3746	Tumor
TCGA-KL-8323-01A-21R-2315-07	7.0937	Tumor
TCGA-BP-4782-01A-02R-1420-07	21.9001	Tumor
TCGA-B0-4694-01A-01R-1277-07	20.6387	Tumor
TCGA-B0-4814-01A-01R-1277-07	18.3533	Tumor
TCGA-SX-A7SR-01A-12R-A36F-07	13.2934	Tumor
TCGA-B8-A54G-01A-11R-A266-07	24.5659	Tumor
TCGA-A3-3382-01A-02R-1325-07	65.9114	Tumor
TCGA-B9-A8YI-01A-21R-A37K-07	7.87147	Tumor
TCGA-CJ-4894-01A-01R-1305-07	21.6752	Tumor
TCGA-BP-4763-01A-01R-1289-07	37.5192	Tumor
TCGA-A4-8311-01A-11R-2404-07	7.48598	Tumor
TCGA-BP-5194-01A-02R-1426-07	20.9394	Tumor
TCGA-BP-4342-01A-01R-1289-07	21.1967	Tumor
TCGA-B0-5703-01A-11R-1541-07	11.9572	Tumor
TCGA-B9-A5W9-01A-11R-A28H-07	20.6446	Tumor
TCGA-BP-5000-01A-01R-1334-07	14.1621	Tumor
TCGA-BP-4330-01A-01R-1289-07	24.844	Tumor
TCGA-A3-A8OU-01A-11R-A37O-07	15.556	Tumor
TCGA-Y8-A896-01A-11R-A36F-07	21.8672	Tumor
TCGA-CZ-4864-01A-01R-1503-07	14.691	Tumor
TCGA-BP-4756-01A-01R-1289-07	9.88656	Tumor
TCGA-B3-3926-01A-02R-1351-07	37.8058	Tumor
TCGA-A3-A6NL-01A-11R-A33J-07	17.6775	Tumor
TCGA-CW-5585-01A-01R-1541-07	14.0824	Tumor
TCGA-CZ-4856-01A-02R-1426-07	18.3856	Tumor
TCGA-SX-A71S-01A-11R-A33Z-07	10.6311	Tumor
TCGA-B0-4693-01A-01R-1277-07	25.3249	Tumor
TCGA-B1-7332-01A-11R-A32Z-07	9.70604	Tumor
TCGA-BP-5186-01A-01R-1426-07	16.8993	Tumor
TCGA-B1-A655-01A-11R-A31O-07	11.8692	Tumor
TCGA-A4-8098-01A-11R-2404-07	40.2898	Tumor
TCGA-MH-A55Z-01A-11R-A26U-07	13.0847	Tumor
TCGA-B0-5081-01A-01R-1334-07	21.3532	Tumor
TCGA-BP-4777-01A-01R-1289-07	18.3886	Tumor
TCGA-BP-5202-01A-02R-1426-07	15.5665	Tumor
TCGA-KL-8332-01A-11R-2315-07	9.9073	Tumor
TCGA-BP-4761-01A-01R-1289-07	18.149	Tumor
TCGA-F9-A97G-01A-11R-A38C-07	11.6832	Tumor
TCGA-BP-4981-01A-01R-1334-07	13.4217	Tumor
TCGA-B2-5636-01A-02R-1541-07	19.2185	Tumor
TCGA-UZ-A9PQ-01A-11R-A42S-07	13.8134	Tumor
TCGA-BP-4797-01A-01R-1305-07	20.0973	Tumor
TCGA-BP-5006-01A-01R-1334-07	16.0488	Tumor
TCGA-BP-4998-01A-01R-1334-07	22.8202	Tumor
TCGA-B0-5088-01A-01R-1334-07	14.794	Tumor
TCGA-B3-3925-01A-02R-1351-07	20.709	Tumor
TCGA-B0-5713-01A-11R-1672-07	17.8885	Tumor
TCGA-BP-4769-01A-01R-1289-07	25.8512	Tumor
TCGA-BQ-7053-01A-11R-1965-07	12.3741	Tumor
TCGA-B0-5097-01A-01R-1420-07	31.7785	Tumor
TCGA-BP-4968-01A-01R-1334-07	23.8065	Tumor
TCGA-A3-3308-01A-02R-1325-07	23.275	Tumor
TCGA-B4-5838-01A-11R-1672-07	26.5168	Tumor
TCGA-5P-A9KA-01A-11R-A42S-07	15.1319	Tumor
TCGA-BP-4768-01A-01R-1289-07	30.7498	Tumor
TCGA-B0-5108-01A-01R-1420-07	28.1695	Tumor
TCGA-G7-6796-01A-11R-1965-07	11.3488	Tumor
TCGA-CJ-4642-01B-01R-1305-07	13.5846	Tumor
TCGA-KM-8639-01A-11R-2403-07	5.39565	Tumor
TCGA-B0-4699-01A-01R-1277-07	25.5222	Tumor
TCGA-G7-6792-01A-21R-1965-07	11.4187	Tumor
TCGA-BQ-7044-01A-11R-1965-07	12.0392	Tumor
TCGA-3Z-A93Z-01A-11R-A37O-07	18.9488	Tumor
TCGA-DW-5560-01A-01R-1592-07	9.27646	Tumor
TCGA-A3-3370-01A-02R-1420-07	17.6541	Tumor
TCGA-CZ-5458-01A-01R-1503-07	19.9222	Tumor
TCGA-BP-4795-01A-02R-1420-07	29.2139	Tumor
TCGA-AT-A5NU-01A-11R-A28H-07	6.01677	Tumor
TCGA-B0-5100-01A-01R-1420-07	27.1958	Tumor
TCGA-B0-4839-01A-01R-1305-07	20.5124	Tumor
TCGA-KV-A74V-01A-11R-A33Z-07	12.4015	Tumor
TCGA-BQ-5882-01A-11R-1592-07	15.7559	Tumor
TCGA-BP-4170-01A-02R-1289-07	20.4472	Tumor
TCGA-4A-A93W-01A-11R-A37K-07	16.2292	Tumor
TCGA-CZ-5465-01A-01R-1503-07	34.8095	Tumor
TCGA-B0-4852-01A-01R-1503-07	26.3903	Tumor
TCGA-A4-8517-01A-11R-2404-07	8.36707	Tumor
TCGA-BQ-5888-01A-11R-1592-07	10.5728	Tumor
TCGA-B0-5692-01A-11R-1541-07	15.9337	Tumor
TCGA-DW-7840-01A-11R-A32Z-07	11.3378	Tumor
TCGA-B2-5641-01A-01R-1541-07	19.4048	Tumor
TCGA-UZ-A9PP-01A-11R-A42S-07	19.156	Tumor
TCGA-CW-6088-01A-11R-1672-07	15.7045	Tumor
TCGA-CJ-5680-01A-11R-1541-07	17.95	Tumor
TCGA-BP-4353-01A-02R-1289-07	34.81	Tumor
TCGA-DV-5573-01A-01R-1541-07	20.1951	Tumor
TCGA-BP-5008-01A-01R-1334-07	22.6678	Tumor
TCGA-BP-4989-01A-01R-1334-07	18.9663	Tumor
TCGA-A4-A7UZ-01A-12R-A355-07	22.4988	Tumor
TCGA-B0-4836-01A-01R-1305-07	25.5994	Tumor
TCGA-B0-4688-01A-01R-1277-07	30.0674	Tumor
TCGA-B0-5693-01A-11R-1541-07	19.5531	Tumor
TCGA-KL-8325-01A-11R-2315-07	8.15361	Tumor
TCGA-CZ-4858-01A-01R-1305-07	28.9883	Tumor
TCGA-Y8-A894-01A-11R-A36F-07	10.0407	Tumor
TCGA-5P-A9K4-01A-11R-A42S-07	12.423	Tumor
TCGA-B0-4697-01A-01R-1277-07	20.9249	Tumor
TCGA-2Z-A9JM-01A-12R-A42S-07	19.3271	Tumor
TCGA-B0-5707-01A-11R-1541-07	12.1885	Tumor
TCGA-B2-5633-01A-01R-A277-07	18.2833	Tumor
TCGA-BP-5180-01A-01R-1426-07	23.7679	Tumor
TCGA-A3-3346-01A-01R-1766-07	23.9287	Tumor
TCGA-CJ-4881-01A-01R-1305-07	23.4118	Tumor
TCGA-AK-3458-01A-01R-1503-07	19.7785	Tumor
TCGA-DZ-6134-01A-11R-1965-07	11.077	Tumor
TCGA-UZ-A9PS-05A-11R-A42S-07	7.43035	Tumor
TCGA-B0-4844-01A-01R-1277-07	12.9815	Tumor
TCGA-BP-5185-01A-01R-1426-07	9.85696	Tumor
TCGA-CJ-4873-01A-01R-1305-07	35.892	Tumor
TCGA-CJ-5676-01A-11R-1541-07	20.1038	Tumor
TCGA-B0-4821-01A-01R-1503-07	27.0992	Tumor
TCGA-MH-A857-01A-11R-A355-07	7.5875	Tumor
TCGA-GL-A4EM-01A-11R-A24Z-07	10.1649	Tumor
TCGA-CJ-4888-01A-01R-1305-07	22.7691	Tumor
TCGA-KO-8416-01A-11R-2315-07	8.84139	Tumor
TCGA-KM-8439-01A-11R-2315-07	7.1443	Tumor
TCGA-CZ-5455-01A-01R-1503-07	19.7183	Tumor
TCGA-B0-5106-01A-01R-1420-07	22.5167	Tumor
TCGA-BP-4965-01A-01R-1334-07	17.5082	Tumor
TCGA-BP-4959-01A-01R-1334-07	18.3064	Tumor
TCGA-KL-8345-01A-11R-2315-07	7.61934	Tumor
TCGA-KO-8407-01A-11R-2315-07	10.9047	Tumor
TCGA-DV-5575-01A-01R-1541-07	24.5428	Tumor
TCGA-AS-3778-01A-01R-A32Z-07	15.4304	Tumor
TCGA-Q2-A5QZ-01A-11R-A28H-07	23.8431	Tumor
TCGA-A3-3319-01A-02R-1325-07	23.6327	Tumor
TCGA-Y8-A8S1-01A-11R-A37K-07	7.85501	Tumor
TCGA-BP-5174-01A-01R-1426-07	11.5127	Tumor
TCGA-A3-3343-01A-01R-0864-07	18.298	Tumor
TCGA-5P-A9JU-01A-11R-A42S-07	10.4391	Tumor
TCGA-A3-3313-01A-02R-1325-07	16.5222	Tumor
TCGA-B2-3923-01B-10R-A277-07	21.0169	Tumor
TCGA-CW-5590-01A-01R-1541-07	29.2955	Tumor
TCGA-B1-A47O-01A-11R-A24Z-07	14.265	Tumor
TCGA-B0-4843-01A-01R-1277-07	16.3583	Tumor
TCGA-CZ-5457-01A-01R-1503-07	21.9951	Tumor
TCGA-AK-3451-01A-02R-1188-07	15.2424	Tumor
TCGA-KM-8442-01A-11R-2315-07	10.8881	Tumor
TCGA-CJ-4641-01A-02R-1325-07	22.8928	Tumor
TCGA-B0-5119-01A-02R-1420-07	14.8125	Tumor
TCGA-B0-4824-01A-01R-1277-07	13.7547	Tumor
TCGA-B2-5635-01A-01R-1541-07	13.2558	Tumor
TCGA-A3-A8OW-01A-11R-A37O-07	13.6383	Tumor
TCGA-B2-3924-01B-03R-A277-07	22.9615	Tumor
TCGA-B0-4712-01A-01R-1503-07	35.4376	Tumor
TCGA-B0-4707-01A-01R-1277-07	21.158	Tumor
TCGA-B0-4810-01A-01R-1503-07	17.9871	Tumor
TCGA-B9-A44B-01A-11R-A24Z-07	4.71991	Tumor
TCGA-5P-A9JZ-01A-11R-A42S-07	14.7669	Tumor
TCGA-MH-A856-01A-11R-A355-07	16.2506	Tumor
TCGA-CJ-4908-01A-01R-1426-07	20.9361	Tumor
TCGA-MH-A560-01A-11R-A26U-07	10.6188	Tumor
TCGA-BP-5178-01A-01R-1426-07	17.9174	Tumor
TCGA-A3-3380-01A-01R-0864-07	24.8661	Tumor
TCGA-P4-AAVM-01A-11R-A42S-07	6.95948	Tumor
TCGA-CJ-4871-01A-01R-1305-07	23.5662	Tumor
TCGA-KL-8327-01A-11R-2315-07	7.31994	Tumor
TCGA-B2-4102-01A-02R-1325-07	17.0286	Tumor
TCGA-GL-6846-01A-11R-1965-07	11.8995	Tumor
TCGA-BP-4765-01A-01R-1289-07	19.366	Tumor
TCGA-AK-3461-01A-02R-1277-07	19.3207	Tumor
TCGA-EV-5901-01A-11R-1592-07	12.3224	Tumor
TCGA-DW-5561-01A-01R-1592-07	11.37	Tumor
TCGA-B0-4817-01A-01R-1277-07	14.7712	Tumor
TCGA-A3-A6NJ-01A-12R-A33J-07	14.1416	Tumor
TCGA-DV-5574-01A-01R-1541-07	26.6046	Tumor
TCGA-B0-5711-01A-11R-1672-07	19.5186	Tumor
TCGA-BP-4977-01A-01R-1334-07	23.3599	Tumor
TCGA-A3-3349-01A-01R-1188-07	22.1821	Tumor
TCGA-B4-5377-01A-01R-1503-07	15.2006	Tumor
TCGA-A3-3363-01A-01R-0864-07	12.3997	Tumor
TCGA-BP-5192-01A-01R-1426-07	15.2049	Tumor
TCGA-5P-A9KE-01A-11R-A42S-07	8.84596	Tumor
TCGA-BP-5175-01A-01R-1426-07	14.0308	Tumor
TCGA-2Z-A9JJ-01A-11R-A42S-07	12.6934	Tumor
TCGA-DV-5567-01A-01R-1541-07	23.2305	Tumor
TCGA-BQ-5881-01A-11R-1592-07	5.83992	Tumor
TCGA-KN-8436-01A-11R-2315-07	27.3864	Tumor
TCGA-CZ-4862-01A-01R-1305-07	24.9124	Tumor
TCGA-CZ-5468-01A-01R-1503-07	16.7965	Tumor
TCGA-B9-4116-01A-02R-1351-07	21.1002	Tumor
TCGA-B0-5691-01A-11R-1541-07	17.5625	Tumor
TCGA-B1-A47N-01A-11R-A24Z-07	9.54833	Tumor
TCGA-B9-4113-01A-01R-1193-07	13.534	Tumor
TCGA-KO-8413-01A-11R-2315-07	8.11969	Tumor
TCGA-B8-4622-01A-02R-1277-07	28.1898	Tumor
TCGA-BP-4158-01A-02R-1289-07	20.1234	Tumor
TCGA-AK-3433-01A-02R-1277-07	21.337	Tumor
TCGA-BQ-7056-01A-11R-1965-07	9.64434	Tumor
TCGA-B0-5092-01A-01R-1420-07	26.2372	Tumor
TCGA-B1-A657-01A-11R-A31O-07	13.0498	Tumor
TCGA-J7-6720-01A-11R-2139-07	15.1581	Tumor
TCGA-SX-A7SS-01A-11R-A36F-07	8.20087	Tumor
TCGA-2Z-A9J1-01A-11R-A38C-07	10.7978	Tumor
TCGA-EV-5902-01A-11R-1592-07	14.7418	Tumor
TCGA-BP-4967-01A-01R-1334-07	23.4187	Tumor
TCGA-CW-5588-01A-01R-1541-07	45.7181	Tumor
TCGA-BP-4334-01A-01R-1289-07	4.50212	Tumor
TCGA-MH-A854-01A-11R-A355-07	18.9864	Tumor
TCGA-4A-A93X-01A-11R-A37K-07	33.1687	Tumor
TCGA-B0-4701-01A-01R-1277-07	26.8654	Tumor
TCGA-CW-5580-01A-01R-1672-07	23.0038	Tumor
TCGA-2Z-A9JG-01A-11R-A42S-07	25.8314	Tumor
TCGA-BP-4787-01A-01R-1305-07	23.038	Tumor
TCGA-UZ-A9PV-01A-11R-A42S-07	8.21634	Tumor
TCGA-UZ-A9PR-01A-11R-A42S-07	10.3319	Tumor
TCGA-BP-4174-01A-02R-1289-07	24.6123	Tumor
TCGA-BP-4969-01A-01R-1334-07	11.8018	Tumor
TCGA-BP-4327-01A-01R-1289-07	19.4266	Tumor
TCGA-GL-7773-01A-11R-A32Z-07	17.586	Tumor
TCGA-EU-5905-01A-11R-1672-07	49.0717	Tumor
TCGA-B0-5107-01A-01R-1420-07	31.5595	Tumor
TCGA-B2-4098-01A-02R-1325-07	20.9178	Tumor
TCGA-BP-4798-01A-01R-1305-07	20.9017	Tumor
TCGA-AK-3454-01A-02R-1277-07	15.5016	Tumor
TCGA-G7-7501-01A-11R-2204-07	21.938	Tumor
TCGA-BP-4176-01A-02R-1289-07	45.6924	Tumor
TCGA-G7-A8LC-01A-11R-A36F-07	19.2904	Tumor
TCGA-BP-4163-01A-02R-1325-07	26.6471	Tumor
TCGA-CZ-5461-01A-01R-1503-07	37.8508	Tumor
TCGA-A3-A8CQ-01A-11R-A37O-07	13.5458	Tumor
TCGA-P4-A5E6-01A-11R-A28H-07	9.63505	Tumor
TCGA-BP-4349-01A-01R-1289-07	15.0872	Tumor
TCGA-UN-AAZ9-01A-11R-A38C-07	38.0511	Tumor
TCGA-B0-5085-01A-01R-1334-07	9.29391	Tumor
TCGA-B0-4833-01A-01R-1305-07	13.8992	Tumor
TCGA-B8-A54H-01A-11R-A33J-07	14.8182	Tumor
TCGA-CZ-5454-01A-01R-1503-07	29.1561	Tumor
TCGA-BP-4991-01A-01R-1334-07	23.068	Tumor
TCGA-KM-8441-01A-11R-2315-07	7.78645	Tumor
TCGA-AL-3472-01A-01R-1193-07	9.00553	Tumor
TCGA-A3-3365-01A-01R-0864-07	29.2725	Tumor
TCGA-KO-8417-01A-11R-2315-07	12.3542	Tumor
TCGA-BQ-5877-01A-11R-1592-07	28.6662	Tumor
TCGA-CJ-4904-01A-02R-1426-07	20.0719	Tumor
TCGA-IA-A83T-01A-11R-A355-07	11.9112	Tumor
TCGA-KN-8432-01A-11R-2315-07	21.954	Tumor
TCGA-AL-7173-01A-11R-2139-07	28.5056	Tumor
TCGA-BP-4344-01A-01R-1289-07	23.5195	Tumor
TCGA-KN-8435-01A-11R-2315-07	4.80129	Tumor
TCGA-A3-3387-01A-01R-1541-07	28.9834	Tumor
TCGA-CJ-5671-01A-11R-1541-07	21.2517	Tumor
TCGA-BP-4961-01A-01R-1334-07	21.0888	Tumor
TCGA-CJ-6032-01A-11R-1672-07	9.86847	Tumor
TCGA-BP-4781-01A-01R-1305-07	41.0996	Tumor
TCGA-A3-3374-01A-02R-1325-07	8.34167	Tumor
TCGA-A3-A6NI-01A-11R-A33J-07	22.0952	Tumor
TCGA-CJ-5672-01A-11R-1541-07	16.3646	Tumor
TCGA-CZ-5452-01A-01R-1503-07	19.76	Tumor
TCGA-UZ-A9PJ-01A-11R-A38C-07	11.29	Tumor
TCGA-HE-A5NL-01A-11R-A26U-07	10.2813	Tumor
TCGA-B8-A8YJ-01A-13R-A39I-07	22.1316	Tumor
TCGA-BP-5007-01A-01R-1334-07	20.8025	Tumor
TCGA-5P-A9K2-01A-11R-A42S-07	6.9875	Tumor
TCGA-BP-4985-01A-01R-1334-07	38.6578	Tumor
TCGA-J7-8537-01A-11R-2404-07	17.2831	Tumor
TCGA-BP-4340-01A-01R-1289-07	12.5907	Tumor
TCGA-CZ-5984-01A-11R-1672-07	32.7629	Tumor
TCGA-G6-A8L8-01A-21R-A37O-07	14.4923	Tumor
TCGA-A4-8310-01A-11R-2404-07	16.2217	Tumor
TCGA-CJ-4643-01A-02R-1325-07	17.2124	Tumor
TCGA-B0-4714-01A-01R-1277-07	17.3653	Tumor
TCGA-A4-7997-01A-11R-2204-07	22.5794	Tumor
TCGA-KN-8428-01A-11R-2315-07	19.1579	Tumor
TCGA-CZ-5460-01A-01R-1503-07	16.8398	Tumor
TCGA-B8-A7U6-01A-12R-A37O-07	19.5673	Tumor
TCGA-MM-A564-01A-11R-A266-07	32.3643	Tumor
TCGA-B8-4620-01A-02R-1325-07	26.5129	Tumor
TCGA-CJ-4893-01A-01R-1305-07	15.0557	Tumor
TCGA-BP-4332-01A-01R-1289-07	25.1533	Tumor
TCGA-A3-3357-01A-02R-1420-07	17.8767	Tumor
TCGA-A4-7585-01A-11R-2139-07	14.8098	Tumor
TCGA-CZ-5464-01A-01R-1503-07	25.8033	Tumor
TCGA-KO-8405-01A-11R-2315-07	8.89062	Tumor
TCGA-UZ-A9PO-01A-11R-A38C-07	10.8937	Tumor
TCGA-BQ-7048-01A-11R-1965-07	13.7983	Tumor
TCGA-UZ-A9PU-01A-11R-A42S-07	8.8255	Tumor
TCGA-KN-8434-01A-11R-2315-07	5.71128	Tumor
TCGA-A4-7583-01A-11R-A32Z-07	12.348	Tumor
TCGA-A3-3362-01A-02R-1325-07	17.3546	Tumor
TCGA-AK-3440-01A-02R-1277-07	12.174	Tumor
TCGA-BP-5169-01A-01R-1426-07	16.038	Tumor
TCGA-SX-A7SM-01A-11R-A355-07	18.3454	Tumor
TCGA-AK-3453-01A-02R-1277-07	14.1655	Tumor
TCGA-5P-A9K8-01A-11R-A42S-07	11.9811	Tumor
TCGA-5P-A9KC-01A-11R-A42S-07	10.091	Tumor
TCGA-CJ-4872-01A-01R-1305-07	34.2534	Tumor
TCGA-UZ-A9PL-01A-11R-A38C-07	11.8734	Tumor
TCGA-HE-A5NI-01A-11R-A26U-07	10.4518	Tumor
TCGA-BP-4345-01A-01R-1289-07	26.6097	Tumor
TCGA-B8-A54K-01A-11R-A33J-07	24.3654	Tumor
TCGA-A4-A5Y0-01A-11R-A31O-07	17.9718	Tumor
TCGA-UZ-A9Q1-01A-11R-A42S-07	8.65741	Tumor
TCGA-O9-A75Z-01A-11R-A33Z-07	11.4727	Tumor
TCGA-A3-3351-01A-02R-1325-07	23.5398	Tumor
TCGA-CZ-4853-01A-01R-1426-07	16.1214	Tumor
TCGA-MH-A55W-01A-11R-A26U-07	12.4426	Tumor
TCGA-B8-5164-01A-01R-1420-07	18.0741	Tumor
TCGA-A3-3372-01A-02R-1325-07	30.9959	Tumor
TCGA-BP-5190-01A-01R-1426-07	11.4714	Tumor
TCGA-P4-AAVO-01A-11R-A42S-07	24.9046	Tumor
TCGA-BP-4758-01A-01R-1289-07	16.1797	Tumor
TCGA-CJ-4875-01A-01R-1305-07	14.1522	Tumor
TCGA-KN-8431-01A-11R-2315-07	4.23085	Tumor
TCGA-HE-7129-01A-11R-1965-07	8.19417	Tumor
TCGA-SX-A7SO-01A-11R-A355-07	10.8382	Tumor
TCGA-B0-5121-01A-02R-1420-07	17.4243	Tumor
TCGA-SX-A7SP-01A-11R-A355-07	10.7577	Tumor
TCGA-BP-5001-01A-01R-1334-07	8.34826	Tumor
TCGA-BP-4160-01A-02R-1289-07	21.1361	Tumor
TCGA-BP-4962-01A-01R-1334-07	19.167	Tumor
TCGA-BP-4162-01A-02R-1325-07	19.256	Tumor
TCGA-MH-A562-01A-11R-A26U-07	16.4178	Tumor
TCGA-B8-A54J-01A-11R-A33J-07	13.8312	Tumor
TCGA-BP-5184-01A-01R-1426-07	19.3914	Tumor
TCGA-B0-5402-01A-01R-1503-07	19.4399	Tumor
TCGA-B0-4815-01A-01R-1503-07	30.4177	Tumor
TCGA-B0-5095-01A-01R-1420-07	25.8768	Tumor
TCGA-B8-5550-01A-01R-1541-07	15.8667	Tumor
TCGA-B0-4838-01A-01R-1305-07	24.0538	Tumor
TCGA-CZ-5469-01A-01R-1503-07	27.1463	Tumor
TCGA-AK-3445-01A-02R-1277-07	29.9107	Tumor
TCGA-CZ-5470-01A-01R-1503-07	16.6514	Tumor
TCGA-B0-4696-01A-01R-1277-07	28.896	Tumor
TCGA-KV-A6GD-01A-11R-A31O-07	16.8323	Tumor
TCGA-G7-A8LB-01A-11R-A36F-07	8.83221	Tumor
TCGA-5P-A9JW-01A-11R-A42S-07	11.573	Tumor
TCGA-GL-A9DC-01A-11R-A37K-07	18.6264	Tumor
TCGA-AK-3431-01A-02R-1277-07	36.9559	Tumor
TCGA-KN-8424-01A-11R-2315-07	7.95511	Tumor
TCGA-A3-A8OV-01A-11R-A37O-07	14.5922	Tumor
TCGA-BP-4970-01A-01R-1334-07	22.7391	Tumor
TCGA-BP-4784-01A-01R-1305-07	32.8942	Tumor
TCGA-B0-4818-01A-01R-1503-07	12.5922	Tumor
TCGA-BP-4762-01A-02R-1289-07	29.1937	Tumor
TCGA-A4-8516-01A-11R-2404-07	13.7292	Tumor
TCGA-KO-8409-01A-11R-2315-07	9.64319	Tumor
TCGA-BP-4999-01A-01R-1334-07	19.2955	Tumor
TCGA-B0-5400-01A-01R-1503-07	12.7338	Tumor
TCGA-KL-8328-01A-11R-2315-07	14.9755	Tumor
TCGA-CZ-4859-01A-02R-1426-07	12.9237	Tumor
TCGA-B0-4834-01A-01R-1305-07	13.6084	Tumor
