# Supplementary material for: MiR-532-5p suppresses renal cancer cell proliferation by disrupting the ETS1-mediated positive feedback loop with the KRAS-NAP1L1/P-ERK axis
Source: Br J Cancer. 2018 Aug 7;119(5):591–604. doi: 10.1038/s41416-018-0196-5 (PMC6162242; doi:10.1038/s41416-018-0196-5)
Supplement: Supplementary file 12 — TS9 [file 41416_2018_196_MOESM12_ESM.xlsx]

## Sheet: Sheet1
Table S9. miR-532-5p expression and corresponding NAP1L1 expression in RCC and normal renal samples from TCGA RCC dataset
ID	hsa-miR-532-5p	NAP1L1
TCGA-IA-A83W-01A	781.961	18.8669
TCGA-A3-3385-01A	1545.25	14.381
TCGA-A3-3311-01A	575.533	24.1513
TCGA-CZ-5985-01A	621.312	23.6563
TCGA-DW-7842-01A	866.003	8.98737
TCGA-BP-5173-01A	817.017	24.869
TCGA-DV-5575-01A	541.924	24.5428
TCGA-CW-6087-01A	957.122	31.4673
TCGA-BP-4161-01A	738.718	20.7254
TCGA-A3-A8OW-01A	1006.55	13.6383
TCGA-UZ-A9Q0-01A	530.14	5.62003
TCGA-EV-5901-01A	544.551	12.3224
TCGA-BP-4337-01A	437.501	20.241
TCGA-F9-A7Q0-01A	525.392	34.1106
TCGA-B3-4103-01A	537.758	8.19759
TCGA-GL-A9DC-01A	1002.77	18.6264
TCGA-A4-7996-01A	1659.84	11.739
TCGA-BP-5201-01A	1251.35	17.8324
TCGA-CW-5587-01A	1295.92	15.932
TCGA-UN-AAZ9-01A	638.261	38.0511
TCGA-BP-5200-01A	589.843	16.5187
TCGA-CZ-4862-01A	452.516	24.9124
TCGA-BP-4962-01A	499.352	19.167
TCGA-CJ-4904-01A	817.062	20.0719
TCGA-B0-5102-01A	1116.82	19.7516
TCGA-B0-5705-01A	1141.58	13.9148
TCGA-CJ-4918-01A	483.825	28.5435
TCGA-B0-4691-01A	271.184	28.4697
TCGA-B8-4619-01A	1182.72	13.4313
TCGA-Y8-A8S1-01A	1483.36	7.85501
TCGA-MM-A84U-01A	660.271	18.2519
TCGA-UZ-A9PJ-01A	1025.22	11.29
TCGA-BP-5004-01A	700.62	20.2621
TCGA-B0-5119-01A	732	14.8125
TCGA-B1-A47N-01A	818.396	9.54833
TCGA-SX-A7SS-01A	1144.65	8.20087
TCGA-B0-5106-01A	546.974	22.5167
TCGA-CW-5584-01A	645.835	13.5882
TCGA-IA-A83S-01A	964.363	15.2156
TCGA-IZ-8195-01A	1281.72	19.3162
TCGA-A3-A6NI-01A	1245.56	22.0952
TCGA-2Z-A9JP-01A	1633.06	8.90922
TCGA-P4-AAVL-01A	571.57	24.2208
TCGA-B0-4816-01A	664.522	16.9744
TCGA-B0-4700-01A	680.775	22.3827
TCGA-CJ-5680-01A	813.316	17.95
TCGA-DZ-6135-01A	1124.27	11.3062
TCGA-MH-A855-01A	1687.53	14.1766
TCGA-BP-4974-01A	478.788	21.6505
TCGA-G7-7501-01A	4408.03	21.938
TCGA-B0-5098-01A	826.547	39.5852
TCGA-2Z-A9J5-01A	724.111	17.4185
TCGA-BP-4766-01A	1379.01	10.8947
TCGA-Y8-A894-01A	2116.24	10.0407
TCGA-B2-5633-01A	813.98	18.2833
TCGA-2Z-A9J7-01A	356.189	19.2178
TCGA-B0-4822-01A	463.504	17.1807
TCGA-AK-3460-01A	694.695	20.1947
TCGA-HE-A5NJ-01A	448.384	15.7627
TCGA-BP-4799-01A	436.225	21.8838
TCGA-A3-3320-01A	1140.57	14.1673
TCGA-B3-4104-01A	943.727	21.4107
TCGA-A4-A5DU-01A	746.7	17.2164
TCGA-B0-5402-01A	468.061	19.4399
TCGA-A3-3357-01A	631.49	17.8767
TCGA-AK-3428-01A	312.907	30.3526
TCGA-B0-4833-01A	1131.11	13.8992
TCGA-A3-3317-01A	535.307	24.3288
TCGA-V9-A7HT-01A	1097.75	18.4994
TCGA-BP-4992-01A	3299.7	13.0731
TCGA-B8-A54E-01A	3090.45	5.72186
TCGA-B0-5092-01A	885.337	26.2372
TCGA-5P-A9K4-01A	342.91	12.423
TCGA-5P-A9JV-01A	505.454	19.1326
TCGA-EU-5906-01A	1015.01	16.5821
TCGA-BP-4968-01A	734.516	23.8065
TCGA-DV-5565-01A	568.585	14.5366
TCGA-B0-4703-01A	384.961	37.2319
TCGA-BP-4976-01A	1054.43	18.6796
TCGA-B1-5398-01A	1263.99	7.96819
TCGA-B8-5546-01A	3693.12	14.9991
TCGA-B8-5550-01A	638.456	15.8667
TCGA-B8-4620-01A	337.641	26.5129
TCGA-BQ-5881-01A	859.517	5.83992
TCGA-B4-5832-01A	1255.65	61.658
TCGA-MH-A857-01A	5959.71	7.5875
TCGA-CJ-4636-01A	497.408	23.7708
TCGA-B0-4813-01A	467.268	23.1661
TCGA-B2-5635-01A	741.25	13.2558
TCGA-BP-4781-01A	448.639	41.0996
TCGA-B9-A5W7-01A	752.38	16.6632
TCGA-UZ-A9PL-01A	1077.25	11.8734
TCGA-AK-3436-01A	555.464	52.934
TCGA-A3-3374-01A	1420.8	8.34167
TCGA-SX-A7SQ-01A	880.274	15.0957
TCGA-DW-7834-01A	1073.6	12.3491
TCGA-B0-5691-01A	863.613	17.5625
TCGA-BP-4765-01A	550.637	19.366
TCGA-B8-4143-01A	334.031	40.8289
TCGA-PJ-A5Z8-01A	901.556	33.2565
TCGA-BP-4771-01A	633.393	21.1253
TCGA-AL-3467-01A	638.624	19.1214
TCGA-BP-4174-01A	706.786	24.6123
TCGA-B0-5690-01A	502.321	15.8324
TCGA-CW-5591-01A	711.411	17.9431
TCGA-BP-4176-01A	494.5	45.6924
TCGA-B0-5080-01A	445.138	25.4088
TCGA-SX-A71V-01A	981.119	12.1039
TCGA-P4-A5E7-01A	873.15	10.984
TCGA-5P-A9K0-01A	1334.95	13.572
TCGA-A3-3387-01A	485.945	28.9834
TCGA-B0-4698-01A	846.71	37.2609
TCGA-CJ-4637-01A	591.581	32.054
TCGA-CJ-5682-01A	609.429	19.2362
TCGA-BP-4998-01A	436.086	22.8202
TCGA-CZ-5988-01A	473.934	23.6682
TCGA-DW-5561-01A	680.705	11.37
TCGA-BP-5191-01A	456.338	23.2551
TCGA-A3-3308-01A	544.181	23.275
TCGA-GL-A4EM-01A	1551.32	10.1649
TCGA-BQ-7061-01A	1259.25	17.0502
TCGA-AK-3458-01A	957.314	19.7785
TCGA-BP-4173-01A	557.168	21.3183
TCGA-A3-3370-01A	820.283	17.6541
TCGA-CJ-5671-01A	450.798	21.2517
TCGA-B0-4824-01A	834.707	13.7547
TCGA-B9-4117-01A	806.996	14.1391
TCGA-BQ-7046-01A	677.379	7.71036
TCGA-BP-4326-01A	328.758	23.3224
TCGA-BP-4329-01A	546.036	32.4755
TCGA-B0-4712-01A	551.601	35.4376
TCGA-BQ-7062-01A	1263.98	10.7018
TCGA-SX-A7SU-01A	997.706	9.79796
TCGA-UZ-A9PU-01A	514.068	8.8255
TCGA-CJ-4897-01A	981.63	19.6596
TCGA-UZ-A9PR-01A	1036.02	10.3319
TCGA-BP-4763-01A	534.904	37.5192
TCGA-4A-A93Y-01A	599.838	19.6972
TCGA-B9-A44B-01A	429.983	4.71991
TCGA-UZ-A9PP-01A	978.352	19.156
TCGA-A4-7915-01A	549.976	21.5037
TCGA-B0-5694-01A	330.581	18.3338
TCGA-BP-4345-01A	413.632	26.6097
TCGA-BP-5174-01A	1193.02	11.5127
TCGA-BP-4987-01A	673.832	16.0558
TCGA-BP-5176-01A	1042.23	13.3754
TCGA-B0-5696-01A	695.043	24.0276
TCGA-G7-6790-01A	953.429	7.62244
TCGA-B0-4696-01A	3405.67	28.896
TCGA-B0-4699-01A	627.372	25.5222
TCGA-DV-A4W0-05A	753.734	21.9489
TCGA-B0-5697-01A	969.102	15.7745
TCGA-AL-3472-01A	1173.68	9.00553
TCGA-AK-3431-01A	413.155	36.9559
TCGA-B0-5084-01A	827.977	45.1469
TCGA-BP-5010-01A	423.347	15.2371
TCGA-MH-A55W-01A	1325.73	12.4426
TCGA-DZ-6133-01A	915.055	8.73881
TCGA-BP-5168-01A	79.0511	17.2062
TCGA-A4-8311-01A	564.965	7.48598
TCGA-CW-6088-01A	738.375	15.7045
TCGA-B8-4622-01A	363.196	28.1898
TCGA-A4-8516-01A	915.183	13.7292
TCGA-B1-A47M-01A	541.301	10.474
TCGA-B0-5702-01A	825.611	21.7206
TCGA-B4-5378-01A	285.148	21.7696
TCGA-B8-5164-01A	1328.34	18.0741
TCGA-CZ-4860-01A	308.375	82.657
TCGA-CJ-6030-01A	898.829	23.6415
TCGA-AK-3433-01A	2250.33	21.337
TCGA-CZ-5469-01A	298.92	27.1463
TCGA-CZ-5463-01A	791.795	31.1275
TCGA-AK-3434-01A	423.91	20.5098
TCGA-AL-3466-01A	929.177	28.0095
TCGA-B0-5120-01A	468.836	38.1984
TCGA-BP-5194-01A	558.998	20.9394
TCGA-GL-A9DD-01A	829.182	13.4654
TCGA-CJ-4873-01A	563.232	35.892
TCGA-CJ-4635-01A	364.225	27.0012
TCGA-2Z-A9JL-01A	1063.66	16.8424
TCGA-B0-5812-01A	621.693	29.0562
TCGA-F9-A8NY-01A	735.767	31.0765
TCGA-BP-5202-01A	783.871	15.5665
TCGA-B0-5077-01A	401.464	17.257
TCGA-A4-7734-01A	855.807	12.8437
TCGA-BP-5170-01A	504.896	36.7508
TCGA-CJ-4876-01A	757.369	16.0618
TCGA-CW-5590-01A	520.658	29.2955
TCGA-B0-4846-01A	759.255	17.756
TCGA-A3-A8CQ-01A	1516.37	13.5458
TCGA-B9-A8YH-01A	813.83	13.0259
TCGA-B8-A54F-01A	384.192	43.6858
TCGA-Y8-A896-01A	1017.08	21.8672
TCGA-CJ-5672-01A	778.907	16.3646
TCGA-SX-A71W-01A	502.289	14.3829
TCGA-B0-4811-01A	579.668	20.8429
TCGA-HE-A5NF-01A	1101.54	11.8468
TCGA-BQ-5894-01A	348.227	23.5907
TCGA-B0-4852-01A	1227.96	26.3903
TCGA-B2-4099-01A	693.997	21.4979
TCGA-EV-5902-01A	436.265	14.7418
TCGA-B0-4836-01A	539.024	25.5994
TCGA-2Z-A9JE-01A	518.229	16.0991
TCGA-Y8-A895-01A	372.358	9.07133
TCGA-BQ-7048-01A	1132.88	13.7983
TCGA-BQ-5882-01A	2583.67	15.7559
TCGA-A3-3324-01A	1077.02	22.0176
TCGA-CZ-5467-01A	384.993	26.9762
TCGA-B1-A47O-01A	859.094	14.265
TCGA-CJ-4907-01A	470.957	26.1059
TCGA-AK-3447-01A	3086.99	3.42502
TCGA-BP-5187-01A	558.338	35.4621
TCGA-P4-A5E6-01A	677.907	9.63505
TCGA-B0-5712-01A	581.169	17.8774
TCGA-CJ-6028-01A	580.502	31.183
TCGA-AL-A5DJ-01A	1298.75	31.2711
TCGA-J7-A8I2-01A	753.919	9.10493
TCGA-A4-A7UZ-01A	231.172	22.4988
TCGA-2Z-A9J9-01A	549.485	26.5451
TCGA-4A-A93W-01A	874.059	16.2292
TCGA-AK-3461-01A	739.394	19.3207
TCGA-DW-7839-01A	988.686	15.4582
TCGA-CZ-4864-01A	1312.79	14.691
TCGA-P4-AAVM-01A	780.151	6.95948
TCGA-BP-4965-01A	1063.5	17.5082
TCGA-CJ-4905-01A	654.568	21.4627
TCGA-CJ-5683-01A	881.486	15.0692
TCGA-2Z-A9J2-01A	892.599	17.9087
TCGA-2Z-A9JS-01A	522.977	11.8158
TCGA-B2-3924-01A	1167.52	17.0544
TCGA-BP-4776-01A	508.612	16.0804
TCGA-A4-7287-01A	1576.36	23.2734
TCGA-SX-A7SR-01A	1600.56	13.2934
TCGA-BP-5186-01A	1292.74	16.8993
TCGA-A3-A6NJ-01A	1430.4	14.1416
TCGA-CJ-4643-01A	698.47	17.2124
TCGA-G7-6789-01A	405.861	41.1999
TCGA-A3-3313-01A	1931.46	16.5222
TCGA-B0-5100-01A	176.783	27.1958
TCGA-AK-3440-01A	681.702	12.174
TCGA-CJ-4881-01A	320.014	23.4118
TCGA-B0-5107-01A	530.121	31.5595
TCGA-B3-8121-01A	719.649	17.3312
TCGA-DW-5560-01A	665.341	9.27646
TCGA-CJ-4872-01A	400.357	34.2534
TCGA-BQ-5877-01A	1359.52	28.6662
TCGA-CJ-4912-01A	284.518	15.8365
TCGA-Y8-A8RZ-01A	542.567	17.3322
TCGA-BP-4981-01A	641.289	13.4217
TCGA-BP-4975-01A	592.819	18.7457
TCGA-B2-5636-01A	259.059	19.2185
TCGA-B8-A54H-01A	1256.77	14.8182
TCGA-BQ-5875-01A	702.461	10.9469
TCGA-G7-6796-01A	1163.81	11.3488
TCGA-CZ-4865-01A	601.242	23.0052
TCGA-BP-4353-01A	587.096	34.81
TCGA-BP-4342-01A	448.048	21.1967
TCGA-BP-4777-01A	1189.62	18.3886
TCGA-CJ-5675-01A	999.415	21.9296
TCGA-AL-7173-01A	1676.36	28.5056
TCGA-A3-3372-01A	699.97	30.9959
TCGA-CZ-4853-01A	685.929	16.1214
TCGA-BQ-7045-01A	1109.26	9.67427
TCGA-AK-3426-01A	502.223	27.945
TCGA-5P-A9KE-01A	994.064	8.84596
TCGA-BP-4330-01A	511.747	24.844
TCGA-BP-4977-01A	458.419	23.3599
TCGA-DW-7838-01A	909.479	14.4792
TCGA-WN-AB4C-01A	4124.14	8.71886
TCGA-BQ-5883-01A	707.771	12.9536
TCGA-CJ-4641-01A	604.968	22.8928
TCGA-GL-7966-01A	476.846	49.8373
TCGA-CZ-4859-01A	1024.82	12.9237
TCGA-B0-5075-01A	860.146	22.2832
TCGA-MM-A563-01A	966.455	26.8016
TCGA-B2-4102-01A	1249.03	17.0286
TCGA-B0-4688-01A	276.508	30.0674
TCGA-BP-5009-01A	540.388	27.2606
TCGA-A4-A5Y1-01A	1297.58	14.2178
TCGA-B8-5552-01B	535.981	20.9182
TCGA-BP-4985-01A	660.436	38.6578
TCGA-BP-5182-01A	494.453	21.2341
TCGA-BQ-5880-01A	1266.46	12.2949
TCGA-B8-4151-01A	766.106	16.316
TCGA-A3-A6NN-01A	786.883	22.9917
TCGA-A4-A57E-01A	1122.96	20.3393
TCGA-B8-A54J-01A	909.579	13.8312
TCGA-5P-A9K9-01A	1301.47	27.337
TCGA-A3-3378-01A	1352.38	13.8712
TCGA-B2-3923-01A	3305.19	13.2928
TCGA-G7-A8LC-01A	1475.63	19.2904
TCGA-AK-3451-01A	712.851	15.2424
TCGA-A4-8098-01A	502.929	40.2898
TCGA-BP-5195-01A	623.217	25.0929
TCGA-BP-5190-01A	567.203	11.4714
TCGA-BP-5000-01A	150.541	14.1621
TCGA-2Z-A9J8-01A	915.505	13.9296
TCGA-BP-4325-01A	1024.62	12.7289
TCGA-B2-3924-01B	1105.29	22.9615
TCGA-BP-4790-01A	552.346	30.809
TCGA-G7-A8LD-01A	326.242	43.3418
TCGA-BQ-5879-01A	222.378	19.2399
TCGA-BP-4327-01A	520.094	19.4266
TCGA-DW-7840-01A	1208.93	11.3378
TCGA-BP-5185-01A	756.581	9.85696
TCGA-BP-4993-01A	1407.27	19.6296
TCGA-B8-A8YJ-01A	1166.38	22.1316
TCGA-CZ-4856-01A	732.743	18.3856
TCGA-B8-A7U6-01A	1031.26	19.5673
TCGA-CJ-4891-01A	603.842	19.046
TCGA-CJ-4638-01A	448.895	14.6712
TCGA-CZ-5461-01A	669.209	37.8508
TCGA-CZ-5455-01A	1551.59	19.7183
TCGA-BP-5178-01A	469.93	17.9174
TCGA-SX-A7SL-01A	518.06	9.68564
TCGA-CJ-5677-01A	849.248	18.5068
TCGA-BP-4797-01A	754.834	20.0973
TCGA-DW-7837-01A	859.584	16.3249
TCGA-B0-5094-01A	428.553	44.7666
TCGA-CZ-5464-01A	513.048	25.8033
TCGA-B8-5159-01A	842.625	18.6244
TCGA-BP-5192-01A	714.535	15.2049
TCGA-CJ-4890-01A	548.201	28.3556
TCGA-BQ-7049-01A	431.851	16.8115
TCGA-CZ-5457-01A	642.927	21.9951
TCGA-BP-4761-01A	229.053	18.149
TCGA-B0-4814-01A	501.187	18.3533
TCGA-BP-5177-01A	390.352	23.7961
TCGA-BQ-5888-01A	416.93	10.5728
TCGA-P4-A5EB-01A	1378.64	12.96
TCGA-SX-A7SM-01A	1296.77	18.3454
TCGA-B0-5096-01A	290.447	36.1894
TCGA-G7-6793-01A	485.076	21.3208
TCGA-DW-7836-01A	766.956	10.0771
TCGA-BP-4759-01A	435.347	26.4789
TCGA-BP-5007-01A	485.599	20.8025
TCGA-CZ-5987-01A	1123.22	23.9484
TCGA-BP-4762-01A	717.599	29.1937
TCGA-B0-5110-01A	801.269	19.3398
TCGA-A4-8517-01A	1572.57	8.36707
TCGA-B2-3923-01B	1738.13	21.0169
TCGA-GL-6846-01A	1158.62	11.8995
TCGA-B0-4821-01A	266.802	27.0992
TCGA-F9-A97G-01A	1782.61	11.6832
TCGA-A3-3380-01A	1266.34	24.8661
TCGA-A4-7584-01A	1894.91	9.99851
TCGA-B0-4848-01A	550.992	31.4976
TCGA-EU-5904-01A	666.174	16.9633
TCGA-GL-A9DE-01A	1893.47	8.42982
TCGA-B0-5104-01A	622.384	14.0324
TCGA-MM-A564-01A	896.267	32.3643
TCGA-GL-7773-01A	1073.83	17.586
TCGA-P4-A5E8-01A	543.57	24.1396
TCGA-B9-A5W8-01A	739.568	14.0822
TCGA-CJ-4869-01A	538.423	21.4013
TCGA-BQ-7055-01A	2059.56	12.511
TCGA-B0-4834-01A	1141.7	13.6084
TCGA-CZ-4857-01A	294.19	33.6377
TCGA-2Z-A9JN-01A	870.49	15.0531
TCGA-CJ-4875-01A	606.979	14.1522
TCGA-A3-3322-01A	992.495	19.3747
TCGA-G7-6795-01A	847.672	6.18291
TCGA-IZ-A6M8-01A	979.13	10.1787
TCGA-B0-4697-01A	250.605	20.9249
TCGA-A3-3365-01A	983.036	29.2725
TCGA-DV-5569-01A	573.987	23.7614
TCGA-A3-3351-01A	936.577	23.5398
TCGA-A3-3347-01A	503.375	31.9855
TCGA-AK-3445-01A	1053.64	29.9107
TCGA-B2-5641-01A	585.198	19.4048
TCGA-BQ-7051-01A	770.007	10.1225
TCGA-BQ-5885-01A	947.68	14.7606
TCGA-G6-A5PC-01A	1002.49	12.5138
TCGA-B8-5163-01A	371.601	31.3442
TCGA-CJ-4642-01B	562.834	13.5846
TCGA-B0-5695-01A	690.849	16.9839
TCGA-IA-A40X-01A	3867.36	13.4007
TCGA-DV-5574-01A	512.497	26.6046
TCGA-2Z-A9JD-01A	1403.9	7.42889
TCGA-B4-5835-01A	2590.55	12.2893
TCGA-B0-4714-01A	928.819	17.3653
TCGA-2Z-A9J1-01A	660.738	10.7978
TCGA-CZ-5453-01A	628.702	14.2891
TCGA-CZ-4866-01A	1598.76	15.8536
TCGA-B0-5709-01A	595.493	17.801
TCGA-CJ-4882-01A	388.592	26.1013
TCGA-B4-5836-01A	1153.86	16.3646
TCGA-B9-4617-01A	873.649	14.8753
TCGA-CZ-4863-01A	1195.94	15.8175
TCGA-CZ-5984-01A	646.98	32.7629
TCGA-UZ-A9Q1-01A	2443.35	8.65741
TCGA-B0-4945-01A	625.178	18.9043
TCGA-A4-7288-01A	1842.24	7.54561
TCGA-B0-5097-01A	552.206	31.7785
TCGA-B9-5155-01A	483.991	9.13922
TCGA-5P-A9JZ-01A	1262.11	14.7669
TCGA-2Z-A9JG-01A	798.48	25.8314
TCGA-BP-4346-01A	893.974	16.9787
TCGA-UZ-A9PM-01A	648.022	11.9994
TCGA-HE-A5NK-01A	705.557	23.6112
TCGA-B3-3926-01A	1095.97	37.8058
TCGA-UZ-A9PZ-01A	667.093	8.85318
TCGA-B9-7268-01A	698.143	11.641
TCGA-P4-A5EA-01A	453.996	24.7534
TCGA-2Z-A9JT-01A	1269.65	9.66119
TCGA-2K-A9WE-01A	809.246	20.7899
TCGA-CZ-5460-01A	755.562	16.8398
TCGA-B8-A54K-01A	400.441	24.3654
TCGA-IA-A83V-01A	1099.51	17.4625
TCGA-GL-8500-01A	791.099	10.3586
TCGA-BQ-7044-01A	1394.82	12.0392
TCGA-BQ-5884-01A	7117.07	6.03943
TCGA-UZ-A9PS-05A	993.23	7.43035
TCGA-BP-4355-01A	462.23	21.0311
TCGA-2Z-A9JM-01A	901.884	19.3271
TCGA-CJ-4916-01A	691.379	18.1035
TCGA-CZ-5451-01A	1187.06	14.8789
TCGA-B8-5545-01A	453.657	25.5983
TCGA-CJ-4884-01A	719.561	23.3366
TCGA-AK-3465-01A	1338.34	7.99022
TCGA-BP-4770-01A	1772.29	35.9498
TCGA-AK-3425-01A	361.974	28.2926
TCGA-CJ-4878-01A	1057.96	14.3552
TCGA-CZ-5470-01A	1173.08	16.6514
TCGA-CJ-4887-01A	1278.83	14.3736
TCGA-HE-A5NI-01A	639.978	10.4518
TCGA-G7-6797-01A	653.977	10.1346
TCGA-B2-5633-01B	1025.63	25.7336
TCGA-BP-4789-01A	517.345	23.4845
TCGA-CZ-5466-01A	955.472	29.291
TCGA-B8-A54I-01A	543.853	15.1442
TCGA-A4-8312-01A	1668.93	12.4505
TCGA-A3-3346-01A	747.445	23.9287
TCGA-B0-5121-01A	754.16	17.4243
TCGA-MW-A4EC-01A	1857.66	17.8739
TCGA-A4-8515-01A	854.751	8.26725
TCGA-BP-4971-01A	555.369	18.1593
TCGA-A3-A8OX-01A	1631.73	18.756
TCGA-B8-A54G-01A	1200.2	24.5659
TCGA-5P-A9JU-01A	1031.88	10.4391
TCGA-B0-5700-01A	604.22	16.9459
TCGA-DZ-6132-01A	1040.1	21.8014
TCGA-HE-A5NH-01A	1078.57	11.0604
TCGA-B8-5162-01A	514.142	24.6372
TCGA-B0-4827-01A	687.385	17.1269
TCGA-CZ-5465-01A	928.901	34.8095
TCGA-UZ-A9PX-01A	1187.9	10.7934
TCGA-A3-3383-01A	444.013	23.8487
TCGA-A4-7585-01A	1272.18	14.8098
TCGA-WN-A9G9-01A	1004.02	14.7849
TCGA-CZ-4854-01A	532.725	49.8788
TCGA-BP-4961-01A	411.782	21.0888
TCGA-CJ-6033-01A	710.508	21.532
TCGA-A3-3323-01A	473.341	24.9489
TCGA-BP-5196-01A	374.178	28.9433
TCGA-BP-4162-01A	681.061	19.256
TCGA-B8-5158-01A	567.791	22.0533
TCGA-BP-4159-01A	455.762	24.66
TCGA-T7-A92I-01A	3568.93	7.48764
TCGA-BP-4986-01A	236.635	29.5326
TCGA-B8-5551-01A	527.79	26.6144
TCGA-2Z-A9J6-01A	736.596	10.8274
TCGA-B4-5843-01A	1068.73	21.6322
TCGA-BP-4332-01A	364.282	25.1533
TCGA-2Z-A9JK-01A	618.529	27.3107
TCGA-B2-A4SR-01A	572.602	20.1445
TCGA-4A-A93X-01A	622.648	33.1687
TCGA-UZ-A9PK-01A	732.508	9.23666
TCGA-B0-5399-01A	627.406	26.1078
TCGA-B3-A6W5-01A	1391.32	15.2582
TCGA-BP-5181-01A	563.712	18.2509
TCGA-B4-5844-01A	973.256	16.2913
TCGA-BP-5008-01A	655.774	22.6678
TCGA-UZ-A9PN-01A	851.682	17.3746
TCGA-B0-4810-01A	520.149	17.9871
TCGA-CW-5589-01A	500.637	20.1454
TCGA-2Z-A9JR-01A	984.72	11.138
TCGA-BQ-5891-01A	1533.69	18.4342
TCGA-A4-7997-01A	744.71	22.5794
TCGA-MH-A560-01A	1614.64	10.6188
TCGA-BP-4334-01A	1004.27	4.50212
TCGA-5P-A9K2-01A	485.289	6.9875
TCGA-CJ-4901-01A	452.799	31.0192
TCGA-DV-A4VZ-01A	351.364	23.6676
TCGA-B0-4818-01A	788.104	12.5922
TCGA-5P-A9KA-01A	947.858	15.1319
TCGA-J7-8537-01A	1697.19	17.2831
TCGA-A4-8518-01A	1275.96	9.17033
TCGA-B1-A655-01A	2265.23	11.8692
TCGA-AK-3453-01A	1412.24	14.1655
TCGA-B0-5707-01A	663.511	12.1885
TCGA-BP-4354-01A	579.134	37.8396
TCGA-A4-8630-01A	1013.35	7.55182
TCGA-B0-4838-01A	1061.6	24.0538
TCGA-B0-4828-01A	607.098	20.5283
TCGA-A4-A4ZT-01A	1063.5	11.7299
TCGA-G6-A8L8-01A	981.716	14.4923
TCGA-O9-A75Z-01A	579.471	11.4727
TCGA-B0-4718-01A	443.069	19.9287
TCGA-AL-3473-01A	756.489	18.4034
TCGA-B3-3925-01A	859.023	20.709
TCGA-CJ-4639-01A	525.771	21.7867
TCGA-IZ-8196-01A	1416.04	9.94901
TCGA-AK-3427-01A	1455.6	20.2252
TCGA-AK-3443-01A	4286.78	11.7864
TCGA-BP-5183-01A	1078.3	18.0416
TCGA-SX-A71S-01A	1165.12	10.6311
TCGA-CJ-4920-01A	402.897	20.7549
TCGA-A3-3319-01A	488.943	23.6327
TCGA-B0-4842-01A	604.659	11.5859
TCGA-B0-4845-01A	425.704	23.4232
TCGA-B0-4694-01A	536.564	20.6387
TCGA-CZ-5452-01A	1306.75	19.76
TCGA-DW-7963-01B	886.962	9.85015
TCGA-CJ-6032-01A	1144.98	9.86847
TCGA-CJ-5679-01A	1141.45	15.4321
TCGA-BP-4163-01A	407.492	26.6471
TCGA-CJ-5684-01A	795.345	24.1804
TCGA-B9-A69E-01A	1680.56	14.6801
TCGA-BP-4967-01A	367.326	23.4187
TCGA-BP-4768-01A	226.831	30.7498
TCGA-2Z-A9JJ-01A	211.379	12.6934
TCGA-CZ-5986-01A	736.108	23.1083
TCGA-UZ-A9PQ-01A	1108.9	13.8134
TCGA-5P-A9KF-01A	760.347	6.33343
TCGA-B1-7332-01A	1551.8	9.70604
TCGA-BP-4347-01A	1114.92	18.8001
TCGA-A3-3307-01A	924.791	17.6172
TCGA-IA-A83T-01A	1308.98	11.9112
TCGA-SX-A7SN-01A	890.204	13.0657
TCGA-BP-4335-01A	894.728	17.306
TCGA-BP-4995-01A	436.239	24.0182
TCGA-BP-4795-01A	502.083	29.2139
TCGA-BP-4982-01A	547.936	16.9304
TCGA-CJ-4886-01A	551.245	21.569
TCGA-BP-4769-01A	279.552	25.8512
TCGA-B0-5113-01A	670.188	34.6153
TCGA-2Z-A9JI-01A	1378.62	41.4663
TCGA-BP-4804-01A	420.011	22.0289
TCGA-CW-5585-01A	1271.72	14.0824
TCGA-2Z-A9JQ-01A	1278.28	15.8487
TCGA-DV-5567-01A	249.378	23.2305
TCGA-G7-7502-01A	2175.38	14.0676
TCGA-B0-5400-01A	600.809	12.7338
TCGA-CZ-5462-01A	564.031	18.4362
TCGA-BP-4352-01A	336.962	29.1338
TCGA-AT-A5NU-01A	506.95	6.01677
TCGA-B2-5639-01A	1332.52	16.9507
TCGA-G7-A4TM-01A	625.843	14.0288
TCGA-BQ-7058-01A	1302.88	6.14084
TCGA-BP-4341-01A	853.171	13.6808
TCGA-B9-4113-01A	1113.09	13.534
TCGA-BP-4758-01A	552.536	16.1797
TCGA-BP-4167-01A	366.159	23.2686
TCGA-SX-A7SP-01A	1087.07	10.7577
TCGA-B8-5165-01A	873.579	23.4746
TCGA-B4-5834-01A	473.748	23.8097
TCGA-A4-A6HP-01A	972.013	16.3763
TCGA-BP-5199-01A	399.676	25.9499
TCGA-CJ-4908-01A	548.019	20.9361
TCGA-BP-4983-01A	537.47	32.4979
TCGA-EV-5903-01A	580.41	12.635
TCGA-B0-5115-01A	882.177	23.2549
TCGA-DV-5568-01A	426.771	24.1454
TCGA-B0-5699-01A	433.169	17.6209
TCGA-HE-A5NL-01A	1027.13	10.2813
TCGA-B0-5711-01A	1269.33	19.5186
TCGA-SX-A71U-01A	1005.55	17.3388
TCGA-B0-5693-01A	618.135	19.5531
TCGA-DW-7841-01A	265.793	18.969
TCGA-5P-A9K6-01A	1169.98	9.83716
TCGA-B0-5713-01A	1181.46	17.8885
TCGA-5P-A9JY-01A	451.335	9.20934
TCGA-BP-4960-01A	344.457	16.5163
TCGA-CJ-4895-01A	494.095	20.8024
TCGA-KV-A74V-01A	770.019	12.4015
TCGA-BP-4158-01A	894.444	20.1234
TCGA-AK-3450-01A	1116.26	13.6983
TCGA-B0-4841-01A	418.273	11.5549
TCGA-BP-4973-01A	725.038	17.1365
TCGA-A3-3367-01A	540.767	28.9786
TCGA-6D-AA2E-01A	1665.4	9.77787
TCGA-A4-7732-01A	1053.13	18.0877
TCGA-B2-4098-01A	613.3	20.9178
TCGA-B4-5377-01A	817.545	15.2006
TCGA-A4-7828-01A	516.054	21.2945
TCGA-B1-A657-01A	626.265	13.0498
TCGA-BQ-7059-01A	1189.24	17.7947
TCGA-AS-3777-01A	3232.26	8.45776
TCGA-BP-4338-01A	285.946	31.6207
TCGA-B8-4154-01A	995.022	18.9494
TCGA-UZ-A9PS-01A	593.735	12.7904
TCGA-CZ-5458-01A	871.818	19.9222
TCGA-CJ-4900-01A	1293.08	24.0391
TCGA-BP-4963-01A	413.175	20.6943
TCGA-CJ-4644-01A	1209.32	15.4885
TCGA-A3-3349-01A	626.82	22.1821
TCGA-B0-4690-01A	493.595	28.3842
TCGA-CW-5588-01A	460.203	45.7181
TCGA-AK-3455-01A	1254.09	15.71
TCGA-CW-5583-01A	469.365	17.2003
TCGA-BQ-5893-01A	413.959	25.5313
TCGA-B0-4844-01A	442.783	12.9815
TCGA-MH-A562-01A	1142.57	16.4178
TCGA-B0-5088-01A	644.355	14.794
TCGA-AL-3468-01A	698.626	13.0233
TCGA-BP-4344-01A	655.205	23.5195
TCGA-G7-A8LB-01A	750.388	8.83221
TCGA-BQ-5886-01A	470.975	6.28179
TCGA-BP-4994-01A	3597.1	25.859
TCGA-CJ-5689-01A	691.115	18.3716
TCGA-CJ-5686-01A	882.48	24.0833
TCGA-BQ-5892-01A	372.544	12.3207
TCGA-AK-3456-01A	1857.69	17.7228
TCGA-CJ-4893-01A	930.625	15.0557
TCGA-BP-4803-01A	465.222	27.6756
TCGA-B0-5099-01A	494.539	14.9939
TCGA-BP-4970-01A	1066.23	22.7391
TCGA-CJ-4634-01A	1347.9	15.2775
TCGA-3Z-A93Z-01A	1021.43	18.9488
TCGA-B0-4701-01A	813.443	26.8654
TCGA-G7-A8LE-01A	784.854	12.4076
TCGA-MH-A55Z-01A	1348.38	13.0847
TCGA-CW-6093-01A	794.692	19.1976
TCGA-B8-4153-01B	581.49	14.4958
TCGA-BP-4807-01A	596.415	21.481
TCGA-SX-A71R-01A	757.416	7.20247
TCGA-2Z-A9J3-01A	597.58	9.95222
TCGA-P4-AAVK-01A	2606.79	12.1974
TCGA-Y8-A898-01A	1005.17	13.9651
TCGA-GL-A59T-01A	684.763	14.1806
TCGA-BP-4798-01A	632.903	20.9017
TCGA-CJ-4892-01A	679.299	17.7346
TCGA-AL-3471-01A	1148.89	12.6877
TCGA-AK-3454-01A	906.934	15.5016
TCGA-B0-4823-01A	635.012	32.0711
TCGA-Q2-A5QZ-01A	1212.51	23.8431
TCGA-CJ-4885-01A	409.164	22.4212
TCGA-BP-4169-01A	491.669	32.2966
TCGA-B0-5085-01A	917.3	9.29391
TCGA-B4-5838-01A	813.72	26.5168
TCGA-B0-5095-01A	380.599	25.8768
TCGA-HE-7130-01A	461.759	11.4531
TCGA-B0-5081-01A	614.819	21.3532
TCGA-CJ-4899-01A	744.379	19.8285
TCGA-G7-6792-01A	1807.88	11.4187
TCGA-CZ-5454-01A	499.777	29.1561
TCGA-A3-3326-01A	1635.62	18.0294
TCGA-B9-A5W9-01A	729.58	20.6446
TCGA-BQ-7050-01A	5007.09	12.7292
TCGA-UZ-A9PV-01A	524.388	8.21634
TCGA-B0-5083-01A	1218.91	19.4019
TCGA-B0-4707-01A	523.911	21.158
TCGA-BP-5169-01A	374.865	16.038
TCGA-Y8-A8S0-01A	590.279	10.8711
TCGA-IA-A40Y-01A	881.778	27.796
TCGA-B1-A654-01A	1031.24	16.0657
TCGA-B8-4148-01A	851.7	15.0231
TCGA-PJ-A5Z9-01A	716.909	14.2377
TCGA-B0-4843-01A	405.013	16.3583
TCGA-CZ-5982-01A	965.033	16.7566
TCGA-5P-A9KH-01A	3739.69	11.971
TCGA-IZ-A6M9-01A	660.318	9.99196
TCGA-J7-6720-01A	1407.93	15.1581
TCGA-B8-5553-01A	1289.96	19.5655
TCGA-B0-5706-01A	262.773	20.2224
TCGA-BQ-7056-01A	2055.22	9.64434
TCGA-CZ-4858-01A	472.259	28.9883
TCGA-CJ-5681-01A	4031.23	11.1332
TCGA-KV-A6GD-01A	657.146	16.8323
TCGA-B2-4101-01A	481.472	23.1706
TCGA-BP-4343-01A	406.733	41.9919
TCGA-B8-4146-01B	1128.75	36.6807
TCGA-A4-A5XZ-01A	1258.59	11.1336
TCGA-UZ-A9PO-01A	1335.57	10.8937
TCGA-CZ-5456-01A	395.858	29.1233
TCGA-A3-3382-01A	1531.94	65.9114
TCGA-BQ-7060-01A	1119.5	5.74095
TCGA-BP-4989-01A	1153.22	18.9663
TCGA-P4-A5ED-01A	308.902	10.4034
TCGA-B2-5635-01B	1205.52	18.7519
TCGA-BP-5198-01A	434.992	23.2152
TCGA-BP-4331-01A	788.17	16.8016
TCGA-CJ-6027-01A	613.563	30.8073
TCGA-CJ-4903-01A	862.967	18.7326
TCGA-BP-4787-01A	547.938	23.038
TCGA-B0-4839-01A	706.441	20.5124
TCGA-A3-A8OV-01A	747.614	14.5922
TCGA-GL-A59R-01A	747.408	14.207
TCGA-KV-A6GE-01A	570.398	10.7672
TCGA-BP-4160-01A	474.716	21.1361
TCGA-BP-5175-01A	430.501	14.0308
TCGA-B0-4819-01A	363.073	23.6126
TCGA-DV-A4W0-01A	785.838	16.2781
TCGA-SX-A7SO-01A	4271.17	10.8382
TCGA-BP-4340-01A	604.998	12.5907
TCGA-DZ-6134-01A	1185.89	11.077
TCGA-A3-3358-01A	575.993	27.7199
TCGA-BP-4760-01A	306.251	26.6919
TCGA-IA-A40U-01A	1610.18	23.0131
TCGA-B9-4115-01A	1077.27	11.4449
TCGA-DV-A4VX-01A	646.683	13.7604
TCGA-BP-4782-01A	588.585	21.9001
TCGA-5P-A9KC-01A	934.517	10.091
TCGA-CW-6097-01A	617.74	34.1579
TCGA-A4-A48D-01A	1322.29	6.34299
TCGA-CJ-4902-01A	441.488	23.0079
TCGA-B8-A54D-01A	937.628	15.9793
TCGA-BP-4775-01A	817.41	16.2875
TCGA-BP-4959-01A	783.151	18.3064
TCGA-F9-A4JJ-01A	590.953	28.8034
TCGA-A4-A772-01A	874.016	12.2101
TCGA-MH-A856-01A	843.869	16.2506
TCGA-P4-AAVO-01A	1208.84	24.9046
TCGA-BQ-5889-01A	897.155	18.9466
TCGA-B0-5108-01A	514.368	28.1695
TCGA-CJ-5676-01A	681.814	20.1038
TCGA-B0-5109-01A	453.792	43.0409
TCGA-GK-A6C7-01A	1165.99	13.7907
TCGA-B8-4621-01A	1574.5	11.885
TCGA-CZ-4861-01A	394.605	31.1082
TCGA-B0-4817-01A	263.533	14.7712
TCGA-A4-8310-01A	1534.47	16.2217
TCGA-CJ-4871-01A	478.947	23.5662
TCGA-DV-5576-01A	371.977	18.7684
TCGA-CJ-5678-01A	904.542	22.5457
TCGA-B0-4849-01A	942.77	18.4659
TCGA-A3-3363-01A	1242.76	12.3997
TCGA-A3-A8OU-01A	1416.3	15.556
TCGA-BP-4801-01A	889.163	20.2517
TCGA-B0-4815-01A	861.885	30.4177
TCGA-A4-7286-01A	1662.69	10.4088
TCGA-B0-5117-01A	2318.74	8.2065
TCGA-CJ-4640-01A	709.618	20.8725
TCGA-DV-5566-01A	825.981	16.5663
TCGA-G6-A8L7-01A	1588.42	13.4525
TCGA-B9-4116-01A	1139.07	21.1002
TCGA-2Z-A9JO-01A	3219.63	10.6872
TCGA-CJ-4888-01A	1438.78	22.7691
TCGA-B0-5703-01A	1051.83	11.9572
TCGA-CZ-5989-01A	1026.12	40.34
TCGA-MH-A854-01A	994.546	18.9864
TCGA-CZ-5468-01A	1080.99	16.7965
TCGA-BQ-5878-01A	796.748	18.0875
TCGA-BQ-5890-01A	712.892	9.15985
TCGA-BP-4177-01A	247.982	32.9895
TCGA-Y8-A8RY-01A	908.27	12.2492
TCGA-CJ-6031-01A	426.47	28.8875
TCGA-EU-5905-01A	438.37	49.0717
TCGA-B8-5549-01A	362.969	21.9309
TCGA-5P-A9K3-01A	1729.57	23.6628
TCGA-A3-3331-01A	1178.89	16.1948
TCGA-CJ-4889-01A	616.87	23.4562
TCGA-BP-4166-01A	612.116	29.5316
TCGA-B0-4710-01A	459.065	22.058
TCGA-A3-3362-01A	1189.38	17.3546
TCGA-B0-5698-01A	1050.87	17.4993
TCGA-BP-4969-01A	1091.65	11.8018
TCGA-B9-A8YI-01A	1793.59	7.87147
TCGA-CJ-4894-01A	872.775	21.6752
TCGA-CZ-5459-01A	576.578	30.4144
TCGA-B1-A656-01A	989.156	15.4298
TCGA-CW-5580-01A	577.517	23.0038
TCGA-B9-5156-01A	810.237	14.8659
TCGA-BP-4164-01A	712.361	18.7606
TCGA-A3-3376-01A	768.754	23.375
TCGA-B0-4713-01A	379.654	18.8142
TCGA-EU-5907-01A	928.278	13.586
TCGA-A4-7583-01A	1123.36	12.348
TCGA-A4-A5Y0-01A	1184.06	17.9718
TCGA-B0-5701-01A	904.517	25.4708
TCGA-BP-5180-01A	306.193	23.7679
TCGA-B0-4837-01A	429.972	20.8168
TCGA-B0-5116-01A	343.491	31.2684
TCGA-MH-A561-01A	869.864	14.2412
TCGA-BP-4756-01A	4326.42	9.88656
TCGA-AK-3429-01A	1241.9	21.7152
TCGA-A3-A6NL-01A	562.489	17.6775
TCGA-CW-5581-01A	469.462	12.5473
TCGA-B0-5710-01A	574.109	18.9086
TCGA-5P-A9JW-01A	1096.43	11.573
TCGA-B0-5692-01A	572.215	15.9337
TCGA-Y8-A897-01A	1115.27	11.9388
TCGA-F9-A7VF-01A	689.744	13.991
TCGA-G6-A8L6-01A	606.25	24.8597
TCGA-B0-4847-01A	1059.84	12.8742
TCGA-BQ-5887-01A	6599.98	11.169
TCGA-BP-5189-01A	609.667	24.1276
TCGA-CW-6090-01A	472.861	70.1123
TCGA-A3-3373-01A	888.87	13.3032
TCGA-BP-4991-01A	355.97	23.068
TCGA-BQ-5876-01A	546.861	10.6004
TCGA-HE-7129-01A	483.58	8.19417
TCGA-A3-3316-01A	921.928	25.7634
TCGA-BP-5001-01A	775.109	8.34826
TCGA-B0-4706-01A	324.897	22.2664
TCGA-B0-4693-01A	764.486	25.3249
TCGA-BP-4351-01A	505.495	24.0351
TCGA-CJ-4870-01A	434.603	19.7411
TCGA-DV-5573-01A	1127.19	20.1951
TCGA-BQ-7053-01A	2013.94	12.3741
TCGA-BP-4972-01A	434.396	19.2697
TCGA-HE-7128-01A	1218.1	16.518
TCGA-BP-5184-01A	683.527	19.3914
TCGA-5P-A9K8-01A	3038.29	11.9811
TCGA-BP-4165-01A	732.182	15.7448
