# Supplementary material for: MiR-532-5p suppresses renal cancer cell proliferation by disrupting the ETS1-mediated positive feedback loop with the KRAS-NAP1L1/P-ERK axis
Source: Br J Cancer. 2018 Aug 7;119(5):591–604. doi: 10.1038/s41416-018-0196-5 (PMC6162242; doi:10.1038/s41416-018-0196-5)
Supplement: Supplementary file 13 — TS10 [file 41416_2018_196_MOESM13_ESM.xlsx]

## Sheet: Sheet1
Table S10. NAP1L1 expression and paitients′ survival time from TCGA RCC dataset
id	futime	fustat	NAP1L1
TCGA-AL-3471	4.10959	1	12.6877
TCGA-B0-5812	10.5041	0	29.0562
TCGA-CZ-5465	7.02466	1	34.8095
TCGA-BP-4781	5.69863	0	41.0996
TCGA-A3-3326	3.11507	0	18.0294
TCGA-BQ-7045	4.02192	1	9.67427
TCGA-G6-A8L8	2.98904	1	14.4923
TCGA-BP-4176	5.35616	0	45.6924
TCGA-B9-A5W9	0.0136986	0	20.6446
TCGA-T7-A92I	0.975342	0	7.48764
TCGA-A3-3358	3.58082	0	27.7199
TCGA-KN-8425	8.70959	0	9.49574
TCGA-B0-4842	4.72329	1	11.5859
TCGA-B0-5075	1.74521	1	22.2832
TCGA-GK-A6C7	0.167123	0	13.7907
TCGA-CZ-5456	6.63562	0	29.1233
TCGA-5P-A9K0	1.85479	0	13.572
TCGA-BP-4993	0.484932	0	19.6296
TCGA-BP-4334	1.76712	1	4.50212
TCGA-BP-4167	7.44658	0	23.2686
TCGA-B0-4848	2.41918	1	31.4976
TCGA-G7-6790	4.31507	0	7.62244
TCGA-B0-4828	0.841096	1	20.5283
TCGA-2Z-A9JN	2.0274	0	15.0531
TCGA-BQ-5894	0.230137	0	23.5907
TCGA-B2-4099	2.66301	0	21.4979
TCGA-B0-5097	1.82192	0	31.7785
TCGA-KM-8476	10.2603	0	5.36601
TCGA-4A-A93W	0.0109589	0	16.2292
TCGA-BP-4766	4.00548	0	10.8947
TCGA-DV-5568	1.0137	0	24.1454
TCGA-DZ-6133	4.26575	1	8.73881
TCGA-CW-5581	7.66849	0	12.5473
TCGA-A3-3329	4.44932	0	17.5787
TCGA-BP-5184	3.10411	0	19.3914
TCGA-B0-4718	4.87123	0	19.9287
TCGA-MW-A4EC	1.36438	0	17.8739
TCGA-CW-6090	6.99178	0	70.1123
TCGA-B0-4818	1.39726	1	12.5922
TCGA-CZ-5986	1.02192	0	23.1083
TCGA-2Z-A9J1	6.29589	0	10.7978
TCGA-AK-3447	3.33425	0	3.42502
TCGA-CZ-5466	1.87671	0	29.291
TCGA-A4-8518	1.64384	0	9.17033
TCGA-BQ-7061	0.59726	0	17.0502
TCGA-B1-A47N	3.0411	0	9.54833
TCGA-BP-4965	5.12603	0	17.5082
TCGA-GL-A59T	1.49589	0	14.1806
TCGA-KL-8336	2.52055	1	9.44626
TCGA-A4-8311	1.99726	0	7.48598
TCGA-CJ-5675	10.7836	0	21.9296
TCGA-EU-5905	0.326027	0	49.0717
TCGA-BP-4999	3.46849	0	19.2955
TCGA-A3-3325	3.20548	1	22.9589
TCGA-B0-4698	0.115068	1	37.2609
TCGA-BQ-5884	2.16986	0	6.03943
TCGA-CZ-5460	7.87123	0	16.8398
TCGA-B0-4691	0.380822	1	28.4697
TCGA-KO-8411	10.8438	0	17.2353
TCGA-B0-4819	0.50137	1	23.6126
TCGA-CJ-4920	0.380822	1	20.7549
TCGA-AL-3468	6.3863	1	13.0233
TCGA-A3-3319	3.09589	0	23.6327
TCGA-WN-A9G9	2.16712	0	14.7849
TCGA-G6-A8L7	5.84384	0	13.4525
TCGA-B0-5084	0.608219	1	45.1469
TCGA-B8-5545	4.17808	0	25.5983
TCGA-EV-5901	2.84932	0	12.3224
TCGA-CJ-4886	5.34795	0	21.569
TCGA-B0-5705	12.4301	0	13.9148
TCGA-5P-A9JY	4.13151	1	9.20934
TCGA-MH-A55W	2.85753	0	12.4426
TCGA-P4-A5EB	8.26027	0	12.96
TCGA-2Z-A9J6	4.74247	0	10.8274
TCGA-BP-4341	4.35342	1	13.6808
TCGA-CW-5589	6.51507	0	20.1454
TCGA-O9-A75Z	1.29041	0	11.4727
TCGA-BQ-7055	2.18904	0	12.511
TCGA-5P-A9JW	8.87945	0	11.573
TCGA-B4-5844	0.0191781	0	16.2913
TCGA-B0-5121	4.06849	0	17.4243
TCGA-B9-A8YH	1.45753	0	13.0259
TCGA-IA-A83S	7.14795	1	15.2156
TCGA-KL-8333	8.19452	0	15.4958
TCGA-B0-4821	3.36986	1	27.0992
TCGA-BP-4962	4.89041	0	19.167
TCGA-G7-6796	5.95342	0	11.3488
TCGA-CJ-4884	4.81918	0	23.3366
TCGA-B8-A54K	1.28493	0	24.3654
TCGA-CJ-4876	5.35616	0	16.0618
TCGA-CJ-5686	5.58356	0	24.0833
TCGA-B4-5832	0.424658	0	61.658
TCGA-IZ-A6M9	1.03014	0	9.99196
TCGA-B1-A656	1.69315	0	15.4298
TCGA-B0-5113	3.21918	0	34.6153
TCGA-KO-8406	8.61644	0	10.917
TCGA-B9-5155	1.82192	0	9.13922
TCGA-CJ-4637	6.10137	1	32.054
TCGA-BP-4985	2.60822	1	38.6578
TCGA-4A-A93Y	0.964384	0	19.6972
TCGA-2Z-A9J3	4.85205	1	9.95222
TCGA-BQ-7056	1.67671	0	9.64434
TCGA-CJ-4872	0.893151	0	34.2534
TCGA-B8-5165	2.01918	0	23.4746
TCGA-BP-4987	3.07945	0	16.0558
TCGA-Q2-A5QZ	1.1726	0	23.8431
TCGA-CJ-6031	5.22192	0	28.8875
TCGA-B8-5551	0.0438356	0	26.6144
TCGA-GL-8500	2.30411	0	10.3586
TCGA-Y8-A894	1.55342	0	10.0407
TCGA-CW-5591	6.22192	0	17.9431
TCGA-AL-7173	5.64384	0	28.5056
TCGA-UZ-A9PK	9.78356	0	9.23666
TCGA-B4-5843	0.030137	0	21.6322
TCGA-B3-A6W5	0.846575	0	15.2582
TCGA-BP-4807	0.578082	0	21.481
TCGA-BP-4769	5.13973	0	25.8512
TCGA-B0-4843	0.876712	1	16.3583
TCGA-BP-4991	3.87123	0	23.068
TCGA-G7-A8LC	1.92329	0	19.2904
TCGA-KN-8431	1.61096	0	4.23085
TCGA-BP-4774	5.16438	0	14.541
TCGA-B9-4117	0.0383562	0	14.1391
TCGA-A3-3385	5.46027	0	14.381
TCGA-KO-8405	8.3726	0	8.89062
TCGA-BQ-5878	5.30959	0	18.0875
TCGA-GL-A9DD	0.934247	0	13.4654
TCGA-A3-3320	4.13151	0	14.1673
TCGA-B0-4697	1.58356	1	20.9249
TCGA-BP-4775	5.04932	0	16.2875
TCGA-BQ-7053	4.15342	0	12.3741
TCGA-BP-4327	0.29863	1	19.4266
TCGA-KN-8433	0.934247	0	3.43524
TCGA-GL-A59R	1.03562	0	14.207
TCGA-KN-8429	7.26027	0	21.6438
TCGA-CW-6087	0.112329	1	31.4673
TCGA-B9-4617	0.0958904	0	14.8753
TCGA-CZ-4861	1.22192	1	31.1082
TCGA-B0-5117	4.40548	0	8.2065
TCGA-KN-8426	0.29589	0	8.54264
TCGA-KM-8439	1.93973	0	7.1443
TCGA-G7-6792	7.57534	0	11.4187
TCGA-AK-3453	6.93425	0	14.1655
TCGA-5P-A9KE	2.25753	0	8.84596
TCGA-B8-5158	3.33699	0	22.0533
TCGA-BP-4354	2.83288	1	37.8396
TCGA-AT-A5NU	0.183562	0	6.01677
TCGA-CJ-5676	11.1425	0	20.1038
TCGA-BP-5199	3.71233	0	25.9499
TCGA-2Z-A9JJ	3.32329	0	12.6934
TCGA-A3-3365	2.39178	0	29.2725
TCGA-KO-8403	8.78904	0	12.1877
TCGA-B8-A54I	0.410959	0	15.1442
TCGA-DZ-6134	5.08493	0	11.077
TCGA-CW-5587	6.09863	0	15.932
TCGA-P4-A5E7	7.25753	0	10.984
TCGA-AK-3431	6.13973	1	36.9559
TCGA-UZ-A9PQ	7.18904	1	13.8134
TCGA-G7-A4TM	2.10411	0	14.0288
TCGA-J7-6720	1.06301	0	15.1581
TCGA-SX-A7SL	2.25479	0	9.68564
TCGA-BP-5194	1.11781	0	20.9394
TCGA-CJ-4869	6.99726	0	21.4013
TCGA-KL-8335	7.71233	0	6.8529
TCGA-B0-5691	9.4	0	17.5625
TCGA-CZ-4857	3.92329	1	33.6377
TCGA-CJ-6027	9.90411	1	30.8073
TCGA-CJ-4902	4.16438	0	23.0079
TCGA-B8-4143	1.94247	1	40.8289
TCGA-B9-4115	2.2	0	11.4449
TCGA-2Z-A9JI	4.29315	0	41.4663
TCGA-B0-4810	1.30959	1	17.9871
TCGA-CZ-4860	0.564384	1	82.657
TCGA-B0-4813	0.0493151	1	23.1661
TCGA-4A-A93X	1.06849	0	33.1687
TCGA-IZ-8195	1.85479	0	19.3162
TCGA-B0-4701	0.652055	1	26.8654
TCGA-DW-7836	2.99452	0	10.0771
TCGA-CJ-6030	6.29863	1	23.6415
TCGA-CJ-4890	9.6411	0	28.3556
TCGA-MH-A560	2.53151	0	10.6188
TCGA-G7-6797	2.09589	0	10.1346
TCGA-G6-A8L6	0.857534	1	24.8597
TCGA-CJ-4885	9.45479	0	22.4212
TCGA-A3-3370	6.23014	0	17.6541
TCGA-A4-7915	0.0191781	0	21.5037
TCGA-Y8-A8RZ	0.306849	0	17.3322
TCGA-CW-5588	5.52603	0	45.7181
TCGA-BP-4763	3.47945	1	37.5192
TCGA-BP-4801	3.07945	0	20.2517
TCGA-BP-4787	1.31507	1	23.038
TCGA-A4-7996	1.3863	0	11.739
TCGA-IA-A83T	7.35342	1	11.9112
TCGA-A3-3352	1.53699	1	21.2854
TCGA-A3-3346	0.375342	1	23.9287
TCGA-BQ-5890	0.638356	0	9.15985
TCGA-CJ-4634	9.58356	0	15.2775
TCGA-KM-8443	4.16438	0	8.30099
TCGA-B4-5378	0.479452	0	21.7696
TCGA-B9-A44B	0.989041	0	4.71991
TCGA-CJ-4907	4.10685	0	26.1059
TCGA-B0-5692	10.8055	0	15.9337
TCGA-A3-A8OV	0.931507	0	14.5922
TCGA-KL-8343	5.95068	1	11.513
TCGA-2Z-A9JP	2.44658	0	8.90922
TCGA-B9-A8YI	1.02466	0	7.87147
TCGA-DV-5574	5.52329	0	26.6046
TCGA-BQ-5880	3.6	1	12.2949
TCGA-SX-A71R	3.99178	0	7.20247
TCGA-MM-A564	1.66301	0	32.3643
TCGA-EV-5902	1.58356	0	14.7418
TCGA-BQ-7058	0.939726	1	6.14084
TCGA-B3-8121	1.03836	0	17.3312
TCGA-B3-3926	2.41918	0	37.8058
TCGA-2Z-A9JT	1.87397	0	9.66119
TCGA-KO-8413	8.32329	0	8.11969
TCGA-BP-5183	3.53699	0	18.0416
TCGA-A4-A5DU	1.3589	0	17.2164
TCGA-BP-5198	1.65205	0	23.2152
TCGA-CJ-6028	4.45205	1	31.183
TCGA-G7-A8LB	1.49863	0	8.83221
TCGA-MH-A856	2.59452	0	16.2506
TCGA-BP-4770	0.90137	1	35.9498
TCGA-P4-AAVL	1.33425	1	24.2208
TCGA-B8-5163	2.25205	0	31.3442
TCGA-P4-A5ED	7.71507	0	10.4034
TCGA-BP-4160	7.89315	0	21.1361
TCGA-BP-4158	9.25205	0	20.1234
TCGA-A4-8517	1.63562	0	8.36707
TCGA-KM-8442	3.93699	0	10.8881
TCGA-Y8-A895	1.32603	0	9.07133
TCGA-B0-4699	0.30137	1	25.5222
TCGA-BP-5010	2.40548	1	15.2371
TCGA-BP-4760	6.46849	0	26.6919
TCGA-J7-A8I2	0.841096	0	9.10493
TCGA-CJ-4638	1.18082	1	14.6712
TCGA-KO-8417	7.71233	0	12.3542
TCGA-A3-3363	0.873973	0	12.3997
TCGA-B0-4817	2.79178	1	14.7712
TCGA-BP-4983	3.87123	0	32.4979
TCGA-HE-A5NI	0.986301	0	10.4518
TCGA-DV-A4VZ	1	0	23.6676
TCGA-AK-3460	6.87123	0	20.1947
TCGA-BP-4345	4.15342	0	26.6097
TCGA-A3-3373	4.4411	0	13.3032
TCGA-KN-8418	10.7808	0	11.7448
TCGA-AK-3428	10.2137	0	30.3526
TCGA-A4-7732	1.59452	0	18.0877
TCGA-B0-5698	9.94795	0	17.4993
TCGA-SX-A71W	2.94795	0	14.3829
TCGA-BP-4337	0.00547945	1	20.241
TCGA-BP-4352	0.942466	1	29.1338
TCGA-5P-A9KA	1.08219	0	15.1319
TCGA-B2-5639	2.74795	1	16.9507
TCGA-B8-A7U6	1.35616	0	19.5673
TCGA-BP-5181	4.09589	0	18.2509
TCGA-BP-5000	1.54247	0	14.1621
TCGA-BP-4761	0.49863	0	18.149
TCGA-CZ-5470	1.05753	0	16.6514
TCGA-A3-3378	1.72603	0	13.8712
TCGA-GL-A9DE	1.3589	0	8.42982
TCGA-KO-8409	8.71233	0	9.64319
TCGA-A4-8310	2.13699	0	16.2217
TCGA-DW-7839	1.14795	0	15.4582
TCGA-CZ-5463	1.8137	0	31.1275
TCGA-Y8-A8S0	0.50137	0	10.8711
TCGA-BP-4165	8.32055	0	15.7448
TCGA-UZ-A9PP	8.24658	0	19.156
TCGA-B2-3923	2.71781	0	21.0169
TCGA-AK-3465	1.01096	0	7.99022
TCGA-BP-4976	4.47123	0	18.6796
TCGA-B0-5106	4.37808	1	22.5167
TCGA-BQ-5883	3.40274	0	12.9536
TCGA-CZ-5982	6.68219	0	16.7566
TCGA-B0-5399	3.86575	0	26.1078
TCGA-A4-A6HP	1.03836	0	16.3763
TCGA-2Z-A9JG	4.55342	0	25.8314
TCGA-B0-5109	1.60822	1	43.0409
TCGA-BP-4355	2.61096	1	21.0311
TCGA-HE-A5NK	6.10411	0	23.6112
TCGA-F9-A7Q0	1.09041	0	34.1106
TCGA-CZ-4853	2.12055	0	16.1214
TCGA-A4-7584	1.78082	0	9.99851
TCGA-CJ-4889	5.33151	0	23.4562
TCGA-BQ-5881	3.98356	0	5.83992
TCGA-CZ-4862	8.96164	0	24.9124
TCGA-CZ-4866	8.95068	0	15.8536
TCGA-GL-A9DC	1.07397	0	18.6264
TCGA-CJ-4918	0.254795	1	28.5435
TCGA-F9-A8NY	0.0986301	0	31.0765
TCGA-KN-8419	1.95616	0	8.17404
TCGA-AK-3436	9.12603	0	52.934
TCGA-CJ-4643	4.91233	0	17.2124
TCGA-A4-A772	0	0	12.2101
TCGA-UZ-A9PX	5.4274	0	10.7934
TCGA-B1-A657	1.75616	0	13.0498
TCGA-A3-3351	2.49315	0	23.5398
TCGA-BP-5192	1.95616	0	15.2049
TCGA-A4-A5Y0	0.690411	0	17.9718
TCGA-G7-7501	1.70959	1	21.938
TCGA-A3-3374	3.6	0	8.34167
TCGA-DW-7838	2.03836	0	14.4792
TCGA-BP-4756	1.02466	0	9.88656
TCGA-KN-8427	0.0821918	0	63.6444
TCGA-BP-4961	5.30137	0	21.0888
TCGA-CZ-5453	6.6274	1	14.2891
TCGA-B2-4101	1.77534	0	23.1706
TCGA-B0-5104	7.53973	1	14.0324
TCGA-BP-4969	4.91507	0	11.8018
TCGA-B1-A654	1.68767	0	16.0657
TCGA-BP-4330	5.1726	0	24.844
TCGA-CZ-4854	3.84658	1	49.8788
TCGA-A3-3372	2.0137	0	30.9959
TCGA-CW-6088	8.8274	0	15.7045
TCGA-CZ-5457	7.54521	0	21.9951
TCGA-AK-3458	3.2	0	19.7785
TCGA-MH-A55Z	2.31507	0	13.0847
TCGA-BP-4973	3.79178	0	17.1365
TCGA-BP-4964	5.10137	0	26.6024
TCGA-A3-3367	6.21918	0	28.9786
TCGA-BP-4974	0.578082	1	21.6505
TCGA-HE-7129	6.8274	0	8.19417
TCGA-B8-5553	1.19178	0	19.5655
TCGA-B0-5695	5.89041	0	16.9839
TCGA-A3-A6NJ	1.28219	0	14.1416
TCGA-MM-A84U	1.91781	0	18.2519
TCGA-UZ-A9PS	5.93699	0	7.43035
TCGA-CJ-4874	6.25479	0	17.5241
TCGA-BP-4768	1.09589	0	30.7498
TCGA-DW-7837	3.12877	0	16.3249
TCGA-BP-4804	3.99726	0	22.0289
TCGA-B8-4151	3.5589	0	16.316
TCGA-B0-5119	4.25205	0	14.8125
TCGA-SX-A7SQ	3.46849	0	15.0957
TCGA-BP-4166	0.0356164	0	29.5316
TCGA-A3-3376	4.64658	1	23.375
TCGA-BP-5202	0.0794521	0	15.5665
TCGA-BP-5182	3.19178	0	21.2341
TCGA-BP-4335	1.30137	1	17.306
TCGA-CZ-5454	1.97808	1	29.1561
TCGA-P4-AAVK	4.35616	0	12.1974
TCGA-BQ-5882	1.80274	1	15.7559
TCGA-BQ-5887	2.11233	0	11.169
TCGA-KL-8337	3.73699	0	7.51021
TCGA-AK-3445	6.55342	0	29.9107
TCGA-BP-4169	1.92055	1	32.2966
TCGA-2Z-A9JR	0.441096	0	11.138
TCGA-BP-4177	4.57534	0	32.9895
TCGA-BP-4803	0.558904	0	27.6756
TCGA-CJ-4642	8.78082	0	13.5846
TCGA-CJ-4895	3.28767	1	20.8024
TCGA-BP-5168	4.00822	1	17.2062
TCGA-BP-5185	3.10137	0	9.85696
TCGA-B8-4146	1.4	0	36.6807
TCGA-BQ-7048	7.77808	0	13.7983
TCGA-BP-5006	2.30137	0	16.0488
TCGA-MH-A857	2.43836	0	7.5875
TCGA-B0-4712	3.66301	1	35.4376
TCGA-B8-5164	0.0712329	0	18.0741
TCGA-DV-5569	0.972603	0	23.7614
TCGA-5P-A9K3	1.29041	1	23.6628
TCGA-B0-4836	3.39178	1	25.5994
TCGA-MH-A562	1.68767	0	16.4178
TCGA-B3-3925	2.81918	0	20.709
TCGA-2Z-A9JD	2.90411	0	7.42889
TCGA-A4-8098	2.45479	0	40.2898
TCGA-2K-A9WE	0.586301	0	20.7899
TCGA-KL-8344	2.4	0	15.6207
TCGA-CJ-5681	1.51233	1	11.1332
TCGA-CJ-4905	4.09863	0	21.4627
TCGA-CJ-4635	3.87945	0	27.0012
TCGA-IZ-A6M8	1.36164	0	10.1787
TCGA-B0-5099	1.32877	1	14.9939
TCGA-B0-5110	5.50411	0	19.3398
TCGA-BQ-5875	7.23014	0	10.9469
TCGA-DV-5576	1.99178	1	18.7684
TCGA-BQ-7062	0.317808	0	10.7018
TCGA-B0-4703	0.49863	1	37.2319
TCGA-HE-A5NJ	4.72877	0	15.7627
TCGA-BP-4344	4.56438	0	23.5195
TCGA-6D-AA2E	0.991781	0	9.77787
TCGA-A3-3317	4.08493	0	24.3288
TCGA-BP-4338	7.83288	0	31.6207
TCGA-CZ-5468	0.161644	1	16.7965
TCGA-KM-8440	3.74247	0	13.3483
TCGA-B0-5712	7.45753	0	17.8774
TCGA-KL-8330	9.05205	0	7.54455
TCGA-B8-5549	0.531507	0	21.9309
TCGA-B0-4838	2.28493	1	24.0538
TCGA-KV-A74V	0.950685	0	12.4015
TCGA-UN-AAZ9	1.50137	0	38.0511
TCGA-CJ-5689	4.43836	1	18.3716
TCGA-AK-3461	6.07397	0	19.3207
TCGA-BP-4762	3.67945	1	29.1937
TCGA-UZ-A9PO	5.23562	0	10.8937
TCGA-KL-8328	8.56712	0	14.9755
TCGA-BQ-5893	0.660274	1	25.5313
TCGA-BP-5008	2.93425	0	22.6678
TCGA-BP-5001	3.22466	0	8.34826
TCGA-Y8-A897	1.50411	0	11.9388
TCGA-KN-8432	0.208219	0	21.954
TCGA-B0-4706	0.178082	1	22.2664
TCGA-KL-8345	4.56164	0	7.61934
TCGA-BP-4998	2.55342	0	22.8202
TCGA-KL-8342	6.1589	0	3.96804
TCGA-B8-A54G	0.145205	0	24.5659
TCGA-2Z-A9J7	0.380822	1	19.2178
TCGA-A4-A48D	1.03836	0	6.34299
TCGA-EU-5906	0.564384	0	16.5821
TCGA-KL-8329	7.53973	0	11.1463
TCGA-BQ-5886	2.16986	0	6.28179
TCGA-MH-A854	1.46849	0	18.9864
TCGA-BP-4795	1.69863	0	29.2139
TCGA-B0-4841	0.558904	1	11.5549
TCGA-BP-5175	2.55342	0	14.0308
TCGA-CZ-5989	5.21918	0	40.34
TCGA-SX-A71V	2.4	0	12.1039
TCGA-CJ-4903	4.27123	0	18.7326
TCGA-KL-8324	12.811	0	9.37927
TCGA-CJ-4894	2.30411	1	21.6752
TCGA-DV-A4VX	4.45479	1	13.7604
TCGA-B0-4714	0.271233	1	17.3653
TCGA-IA-A40U	1.4	0	23.0131
TCGA-5P-A9K6	5.24384	0	9.83716
TCGA-B8-A54H	0.70137	0	14.8182
TCGA-CJ-4904	9.04658	0	20.0719
TCGA-B8-5552	2.86575	0	20.9182
TCGA-AK-3456	3.13151	0	17.7228
TCGA-HE-7130	4.84932	0	11.4531
TCGA-CJ-6032	9.96986	0	9.86847
TCGA-BP-4340	1.53973	1	12.5907
TCGA-DW-5561	1.13425	0	11.37
TCGA-B0-4845	5.4411	1	23.4232
TCGA-BP-5189	2.25205	1	24.1276
TCGA-BP-4758	6.04932	0	16.1797
TCGA-B0-4822	3.04384	1	17.1807
TCGA-KL-8341	2.06575	1	8.12028
TCGA-G7-6795	3.27123	0	6.18291
TCGA-CZ-5469	2.59178	1	27.1463
TCGA-BP-4325	8.12055	0	12.7289
TCGA-B0-5081	0.991781	1	21.3532
TCGA-CZ-4864	7.75342	1	14.691
TCGA-B0-4833	6.53699	1	13.8992
TCGA-B0-5083	2.86301	1	19.4019
TCGA-B9-7268	1.83836	0	11.641
TCGA-P4-A5E8	3.57808	1	24.1396
TCGA-BP-4162	8.42192	0	19.256
TCGA-BP-5009	2.99178	1	27.2606
TCGA-CJ-5680	2.10411	1	17.95
TCGA-CZ-5458	7.6411	0	19.9222
TCGA-B0-5700	4.90411	0	16.9459
TCGA-AL-A5DJ	4.10411	1	31.2711
TCGA-BQ-5876	1.60548	0	10.6004
TCGA-B0-5095	0.671233	1	25.8768
TCGA-G7-6793	0.920548	1	21.3208
TCGA-B8-4620	2.12877	0	26.5129
TCGA-BP-4797	3.03288	0	20.0973
TCGA-A3-3311	3.26301	1	24.1513
TCGA-CW-5584	0.449315	1	13.5882
TCGA-A3-A8OX	0	0	18.756
TCGA-KO-8407	7.72603	0	10.9047
TCGA-SX-A7SU	3.64658	0	9.79796
TCGA-CW-6097	1.56438	1	34.1579
TCGA-CZ-4858	5.76712	1	28.9883
TCGA-A3-3387	1.69041	0	28.9834
TCGA-5P-A9KC	1.03288	0	10.091
TCGA-HE-A5NL	2.10137	0	10.2813
TCGA-IA-A83V	8.05753	1	17.4625
TCGA-AK-3451	7.85753	0	15.2424
TCGA-A4-7286	1.51781	0	10.4088
TCGA-DV-5573	3.09589	0	20.1951
TCGA-BQ-7059	0.635616	0	17.7947
TCGA-PJ-A5Z8	1.64384	0	33.2565
TCGA-IA-A40X	1.66575	0	13.4007
TCGA-B0-5098	4.33973	1	39.5852
TCGA-MH-A855	1.01096	0	14.1766
TCGA-B0-4839	4.49041	1	20.5124
TCGA-B9-A5W7	1.60274	0	16.6632
TCGA-SX-A7SR	2.20548	0	13.2934
TCGA-A3-3347	4.41096	1	31.9855
TCGA-BP-5191	2.64932	0	23.2551
TCGA-BP-4989	0.323288	0	18.9663
TCGA-BQ-5888	1.10411	0	10.5728
TCGA-BP-5196	2.78904	0	28.9433
TCGA-UZ-A9PJ	2.18356	1	11.29
TCGA-A4-A57E	0.706849	1	20.3393
TCGA-V9-A7HT	2.64384	0	18.4994
TCGA-KN-8423	2.1589	0	15.9381
TCGA-CJ-4888	4.29315	1	22.7691
TCGA-HE-A5NH	2.16712	0	11.0604
TCGA-A4-7828	0.652055	0	21.2945
TCGA-A4-8312	1.93973	0	12.4505
TCGA-B8-4153	2.08767	0	14.4958
TCGA-CZ-5467	0.2	1	26.9762
TCGA-BP-4353	1.0274	1	34.81
TCGA-CJ-4897	9.15342	0	19.6596
TCGA-B8-5546	1.38356	0	14.9991
TCGA-WN-AB4C	3.25479	0	8.71886
TCGA-BP-5176	4.35616	1	13.3754
TCGA-KL-8331	8.24658	0	4.66894
TCGA-KO-8414	8.8	0	12.6405
TCGA-B0-5080	0.936986	1	25.4088
TCGA-CZ-5452	4.90137	0	19.76
TCGA-BP-4347	3.74521	0	18.8001
TCGA-A3-3349	3.79452	0	22.1821
TCGA-B0-4837	3.77534	1	20.8168
TCGA-CW-5580	5.38082	1	23.0038
TCGA-BP-4798	0.915068	1	20.9017
TCGA-B0-4710	4.80822	0	22.058
TCGA-G7-A8LD	1.40822	1	43.3418
TCGA-B8-A8YJ	1.18082	0	22.1316
TCGA-BP-4982	2.77808	0	16.9304
TCGA-B0-4690	0.117808	1	28.3842
TCGA-BP-4960	5.95068	0	16.5163
TCGA-B0-5116	3.49041	0	31.2684
TCGA-CW-6093	8.61918	0	19.1976
TCGA-CJ-5683	5.17534	0	15.0692
TCGA-CZ-5984	5.66301	0	32.7629
TCGA-CJ-4875	9.73699	1	14.1522
TCGA-BP-4967	0.561644	0	23.4187
TCGA-B4-5838	0.454795	0	26.5168
TCGA-BP-5195	2.05205	0	25.0929
TCGA-KO-8404	0.890411	1	13.0588
TCGA-B0-4823	1.24384	1	32.0711
TCGA-BP-4992	1.3726	0	13.0731
TCGA-CJ-4901	3.9726	0	31.0192
TCGA-KL-8325	1.9863	1	8.15361
TCGA-CJ-4639	8.84658	0	21.7867
TCGA-A4-7997	2.53973	0	22.5794
TCGA-KN-8435	9.58356	0	4.80129
TCGA-BP-4170	6.41918	1	20.4472
TCGA-2Z-A9J5	8.35616	0	17.4185
TCGA-BQ-7049	3.73699	1	16.8115
TCGA-AK-3443	3.89863	0	11.7864
TCGA-BP-4995	3.75616	0	24.0182
TCGA-B0-4815	4.35068	1	30.4177
TCGA-B0-4688	0.276712	1	30.0674
TCGA-A3-3328	3.79452	0	9.72787
TCGA-KO-8416	7.53973	0	8.84139
TCGA-B0-5710	6.65753	0	18.9086
TCGA-BQ-5877	0.739726	1	28.6662
TCGA-BP-4971	4.07397	0	18.1593
TCGA-B0-5092	1.25753	1	26.2372
TCGA-CZ-4856	0.0493151	0	18.3856
TCGA-BP-5169	0.528767	0	16.038
TCGA-AK-3427	9.81644	0	20.2252
TCGA-A4-7583	0.00821918	0	12.348
TCGA-KO-8415	8.05205	0	4.97256
TCGA-B0-5697	7.20548	0	15.7745
TCGA-BP-5173	0.169863	1	24.869
TCGA-CJ-4892	4.16712	0	17.7346
TCGA-AS-3778	0.117808	0	15.4304
TCGA-CZ-5462	0.852055	1	18.4362
TCGA-2Z-A9J2	4.91781	0	17.9087
TCGA-KO-8410	8.59178	0	13.4098
TCGA-CJ-4870	4.10411	0	19.7411
TCGA-CJ-4641	4.55068	1	22.8928
TCGA-UZ-A9PL	8.63562	0	11.8734
TCGA-B0-5702	5.95068	0	21.7206
TCGA-2Z-A9JO	2.6	0	10.6872
TCGA-B0-5115	4.39452	0	23.2549
TCGA-BP-5170	6.60822	0	36.7508
TCGA-CJ-5678	1.5726	1	22.5457
TCGA-B0-5701	6.74247	0	25.4708
TCGA-A4-8630	1.19452	0	7.55182
TCGA-A4-7287	1.63562	1	23.2734
TCGA-BP-4159	7.12603	1	24.66
TCGA-B8-4154	3.78082	0	18.9494
TCGA-B0-4852	3.07123	1	26.3903
TCGA-P4-A5EA	0.550685	1	24.7534
TCGA-KL-8332	7.07397	0	9.9073
TCGA-B1-A47O	2.30685	0	14.265
TCGA-DW-7841	1.21918	0	18.969
TCGA-B0-5077	3.60822	1	17.257
TCGA-BP-4972	4.11507	0	19.2697
TCGA-A3-A8OW	0.884932	0	13.6383
TCGA-UZ-A9PU	2.55616	1	8.8255
TCGA-KL-8334	8.07945	0	15.162
TCGA-KN-8428	4.35616	1	19.1579
TCGA-BP-4326	4.45205	1	23.3224
TCGA-KN-8421	7.32603	0	10.6788
TCGA-A3-A6NL	1.88767	0	17.6775
TCGA-BP-4975	3.92603	0	18.7457
TCGA-5P-A9KH	5.61918	0	11.971
TCGA-BP-4784	5.07945	0	32.8942
TCGA-KO-8408	1.38904	1	6.9912
TCGA-5P-A9K2	6.55342	0	6.9875
TCGA-CJ-4882	5.1589	0	26.1013
TCGA-CZ-5464	5.83014	0	25.8033
TCGA-B0-4694	0.290411	1	20.6387
TCGA-B8-5162	0.0986301	0	24.6372
TCGA-SX-A7SS	4.42466	0	8.20087
TCGA-BP-4777	4.74247	0	18.3886
TCGA-KM-8441	2.4	0	7.78645
TCGA-P4-AAVM	4.21644	0	6.95948
TCGA-B0-4849	0.189041	1	18.4659
TCGA-B0-4700	5.42466	1	22.3827
TCGA-B0-4844	0.857534	1	12.9815
TCGA-CJ-4899	4.1863	0	19.8285
TCGA-3Z-A93Z	1.05479	0	18.9488
TCGA-KL-8323	3.1726	1	7.0937
TCGA-EV-5903	2.07397	0	12.635
TCGA-B0-5120	3.20274	0	38.1984
TCGA-A3-3357	7.36438	0	17.8767
TCGA-CJ-5677	2.14247	1	18.5068
TCGA-KV-A6GE	2.42466	0	10.7672
TCGA-B8-A54E	2.49041	0	5.72186
TCGA-B8-4619	1.43288	0	13.4313
TCGA-A3-3331	4.06849	0	16.1948
TCGA-BQ-7044	10.3014	0	12.0392
TCGA-B9-4116	1.71781	0	21.1002
TCGA-B4-5835	0.0438356	0	12.2893
TCGA-UZ-A9Q0	9.2274	0	5.62003
TCGA-MM-A563	1.61918	0	26.8016
TCGA-CJ-4916	3.76164	0	18.1035
TCGA-B0-4696	2.3726	1	28.896
TCGA-KL-8339	2.34247	1	22.9601
TCGA-BP-4789	4.07945	0	23.4845
TCGA-BP-4771	0.443836	1	21.1253
TCGA-KL-8326	9.10137	0	8.08716
TCGA-BP-4782	0.969863	0	21.9001
TCGA-BP-5177	0.80274	0	23.7961
TCGA-J7-8537	0.879452	1	17.2831
TCGA-BQ-7046	8.07671	0	7.71036
TCGA-UZ-A9Q1	4.27945	0	8.65741
TCGA-CZ-5459	4.61096	0	30.4144
TCGA-DW-5560	4.07123	0	9.27646
TCGA-B1-5398	3.4274	0	7.96819
TCGA-A3-3335	5.16712	0	18.838
TCGA-B1-A655	1.39726	0	11.8692
TCGA-B9-5156	3.66575	0	14.8659
TCGA-SX-A71U	3.71781	0	17.3388
TCGA-AL-3466	0.80274	1	28.0095
TCGA-A4-A7UZ	0	0	22.4988
TCGA-AK-3429	9.11781	0	21.7152
TCGA-A4-A4ZT	1.4137	0	11.7299
TCGA-DW-7834	10.8219	0	12.3491
TCGA-CJ-6033	0.613699	1	21.532
TCGA-B0-4834	5.72603	1	13.6084
TCGA-BQ-5879	1.90959	1	19.2399
TCGA-BP-4759	6.49863	0	26.4789
TCGA-B2-5633	2.63836	0	18.2833
TCGA-B0-4693	0.210959	1	25.3249
TCGA-BQ-5885	2.52329	0	14.7606
TCGA-2Z-A9JS	1.34795	1	11.8158
TCGA-BP-5007	3.12329	0	20.8025
TCGA-B0-5690	9.29315	0	15.8324
TCGA-A3-A8CQ	0.00821918	0	13.5458
TCGA-B2-4098	0.139726	1	20.9178
TCGA-B0-5703	6.15342	0	11.9572
TCGA-CZ-4865	0.454795	1	23.0052
TCGA-PJ-A5Z9	1.47945	0	14.2377
TCGA-A4-7585	2.93151	1	14.8098
TCGA-BP-4968	4.78356	0	23.8065
TCGA-BP-4799	3.10411	1	21.8838
TCGA-B0-5094	0.912329	1	44.7666
TCGA-B0-4945	5.87671	1	18.9043
TCGA-5P-A9KF	2.31507	0	6.33343
TCGA-B0-4827	2.42466	1	17.1269
TCGA-BP-4981	3.00548	1	13.4217
TCGA-GL-A4EM	0.0876712	0	10.1649
TCGA-5P-A9K9	1.6137	1	27.337
TCGA-2Z-A9JK	3.24932	0	27.3107
TCGA-CZ-5988	1.89863	0	23.6682
TCGA-DW-7840	0.312329	0	11.3378
TCGA-B2-5636	2.51781	0	19.2185
TCGA-B3-4103	2.54795	0	8.19759
TCGA-B0-5088	1.54247	1	14.794
TCGA-BP-4776	1.12603	0	16.0804
TCGA-AK-3433	9.33973	0	21.337
TCGA-CJ-5682	10.2356	0	19.2362
TCGA-A4-A5XZ	1.31233	0	11.1336
TCGA-BP-5004	3.08493	0	20.2621
TCGA-AL-3467	5.84932	0	19.1214
TCGA-B0-5694	1.31507	1	18.3338
TCGA-AK-3426	2.42466	1	27.945
TCGA-B2-4102	2.60822	0	17.0286
TCGA-A3-A6NI	2.78904	0	22.0952
TCGA-B0-4811	3.88219	1	20.8429
TCGA-A4-7734	0.0739726	0	12.8437
TCGA-CJ-4636	5.27123	0	23.7708
TCGA-AL-3472	5.5589	0	9.00553
TCGA-CJ-4868	1.76986	1	22.0251
TCGA-BP-4346	4.09041	1	16.9787
TCGA-BP-5180	6.2	0	23.7679
TCGA-GL-7966	0.306849	0	49.8373
TCGA-5P-A9K8	3.5863	0	11.9811
TCGA-BP-5200	2.91233	0	16.5187
TCGA-DV-5565	3.6411	0	14.5366
TCGA-BP-4174	5.14795	0	24.6123
TCGA-GL-6846	16.2329	0	11.8995
TCGA-DW-7842	0.252055	0	8.98737
TCGA-KL-8346	5.19726	0	4.06197
TCGA-DV-5566	3.83014	0	16.5663
TCGA-AK-3425	9.1589	0	28.2926
TCGA-B8-5159	1.97808	0	18.6244
TCGA-Y8-A8S1	1.10685	0	7.85501
TCGA-EU-5907	0.347945	0	13.586
TCGA-CJ-4887	2.55342	1	14.3736
TCGA-B2-3924	2.99178	0	22.9615
TCGA-BQ-5891	0.0794521	0	18.4342
TCGA-BP-5174	6.18356	0	11.5127
TCGA-CW-5590	2.94521	1	29.2955
TCGA-B2-A4SR	1.38904	0	20.1445
TCGA-B4-5377	1	0	15.2006
TCGA-B0-5096	0.186301	1	36.1894
TCGA-BP-4332	3.10411	0	25.1533
TCGA-UZ-A9PR	7.19726	0	10.3319
TCGA-A3-3383	2.3589	0	23.8487
TCGA-DZ-6135	6.21644	0	11.3062
TCGA-BP-4977	1.24384	0	23.3599
TCGA-2Z-A9J8	7.64384	0	13.9296
TCGA-CW-5583	6.81918	0	17.2003
TCGA-B0-4847	2.1726	1	12.8742
TCGA-B8-4622	4.17808	0	28.1898
TCGA-CJ-4640	9.53425	0	20.8725
TCGA-BQ-5892	0.99726	0	12.3207
TCGA-AK-3455	1.87123	1	15.71
TCGA-KL-8327	11.4219	0	7.31994
TCGA-G6-A5PC	0.663014	1	12.5138
TCGA-B0-5085	2.10959	1	9.29391
TCGA-A3-3323	3.03014	0	24.9489
TCGA-CJ-4881	5.51781	0	23.4118
TCGA-A4-8515	1.94247	0	8.26725
TCGA-BQ-7051	4.2	0	10.1225
TCGA-KL-8340	5.54521	0	4.81567
TCGA-B8-5550	4.04384	0	15.8667
TCGA-CZ-4863	5.28219	0	15.8175
TCGA-B0-5706	8.78082	0	20.2224
TCGA-F9-A97G	0.0356164	0	11.6832
TCGA-CZ-5451	5.28493	0	14.8789
TCGA-B0-4814	0.460274	1	18.3533
TCGA-B1-7332	3.12603	0	9.70604
TCGA-BP-4163	7.77808	0	26.6471
TCGA-BP-5190	2.76986	0	11.4714
TCGA-B1-A47M	1.80548	0	10.474
TCGA-CZ-5987	1.21918	1	23.9484
TCGA-B9-A69E	1.23836	0	14.6801
TCGA-BP-4963	5.02466	0	20.6943
TCGA-B9-4113	4.20822	1	13.534
TCGA-BP-5186	1.89863	0	16.8993
TCGA-KN-8436	3.52877	0	27.3864
TCGA-2Z-A9JQ	2.13151	0	15.8487
TCGA-CJ-5684	6.11233	0	24.1804
TCGA-KN-8424	5.43288	0	7.95511
TCGA-B4-5834	0.0712329	0	23.8097
TCGA-BP-4351	2.65753	0	24.0351
TCGA-KM-8639	2.61096	0	5.39565
TCGA-B0-4713	0.553425	1	18.8142
TCGA-B0-5713	7.62192	0	17.8885
TCGA-UZ-A9PM	10.4411	0	11.9994
TCGA-KV-A6GD	1.53425	0	16.8323
TCGA-DV-A4W0	6.76712	0	21.9489
TCGA-AS-3777	3.39178	0	8.45776
TCGA-Y8-A896	1.55342	0	21.8672
TCGA-UZ-A9PV	3.95616	0	8.21634
TCGA-SX-A7SP	1.3589	1	10.7577
TCGA-BP-4329	2.31507	1	32.4755
TCGA-BP-4342	6.18082	1	21.1967
TCGA-AK-3454	2.39452	0	15.5016
TCGA-KM-8477	4.25479	0	6.1124
TCGA-BP-5178	5.23836	1	17.9174
TCGA-2Z-A9J9	6.28493	0	26.5451
TCGA-BQ-7050	5.10685	0	12.7292
TCGA-Y8-A8RY	2.10685	0	12.2492
TCGA-B0-4816	3.75616	1	16.9744
TCGA-P4-AAVO	6.57534	0	24.9046
TCGA-KM-8438	12.663	0	2.96854
TCGA-CJ-4908	4.19452	0	20.9361
TCGA-2Z-A9JL	2.75616	0	16.8424
TCGA-B0-5108	4.88219	0	28.1695
TCGA-F9-A7VF	0.2	0	13.991
TCGA-SX-A7SM	0.994521	1	18.3454
TCGA-KN-8437	8.40548	0	7.49937
TCGA-UZ-A9PN	3.11233	1	17.3746
TCGA-CJ-4871	6.63836	0	23.5662
TCGA-A3-3362	4.27123	0	17.3546
TCGA-B0-4824	4.53973	1	13.7547
TCGA-A3-3380	1.55342	0	24.8661
TCGA-A4-A5Y1	1.08219	1	14.2178
TCGA-A3-A6NN	0.00821918	0	22.9917
TCGA-DV-5575	4.73699	0	24.5428
TCGA-SX-A7SN	1.58356	0	13.0657
TCGA-DZ-6132	6.73973	0	21.8014
TCGA-B3-4104	2.87397	0	21.4107
TCGA-B0-5102	7.5726	1	19.7516
TCGA-B2-5635	2.06849	0	13.2558
TCGA-5P-A9JV	5.59726	0	19.1326
TCGA-B9-A5W8	1.43562	0	14.0822
TCGA-5P-A9JU	1.02192	0	10.4391
TCGA-5P-A9K4	5.98356	0	12.423
TCGA-A3-3306	3.06849	0	15.2435
TCGA-P4-A5E6	8.31507	0	9.63505
TCGA-F9-A4JJ	0.890411	1	28.8034
TCGA-A3-3307	3.93425	0	17.6172
TCGA-DW-7963	3.39726	0	9.85015
TCGA-CJ-5671	10.9233	0	21.2517
TCGA-A3-3322	4.04932	0	19.3747
TCGA-B8-4148	4.16438	0	15.0231
TCGA-BP-4765	5.98356	0	19.366
TCGA-B0-5400	4.74795	0	12.7338
TCGA-A3-3316	4.09041	0	25.7634
TCGA-B4-5836	0.386301	0	16.3646
TCGA-AK-3434	5.71781	0	20.5098
TCGA-BP-4331	6.72329	1	16.8016
TCGA-CJ-4644	0.920548	1	15.4885
TCGA-CW-5585	7.14795	0	14.0824
TCGA-CZ-5455	1.53699	1	19.7183
TCGA-UZ-A9PZ	1.8	0	8.85318
TCGA-A3-3359	6.86027	0	13.9215
TCGA-B0-5707	10.2575	0	12.1885
TCGA-B8-A54J	1.44658	0	13.8312
TCGA-A3-3343	2.58904	0	18.298
TCGA-B0-5699	10.5233	0	17.6209
TCGA-KL-8338	7.2137	0	6.27513
TCGA-BP-4994	3.58356	0	25.859
TCGA-5P-A9JZ	7.51781	0	14.7669
TCGA-KN-8434	4.92329	0	5.71128
TCGA-G7-A8LE	6.72055	0	12.4076
TCGA-HE-A5NF	7.07397	0	11.8468
TCGA-BP-4959	7.28767	0	18.3064
TCGA-CJ-4873	6.18904	0	35.892
TCGA-CJ-5679	1.86027	1	15.4321
TCGA-G7-7502	2.15342	0	14.0676
TCGA-EU-5904	1.50959	0	16.9633
TCGA-CZ-5985	5.47123	0	23.6563
TCGA-BQ-7060	0.586301	0	5.74095
TCGA-A3-3324	3.24932	0	22.0176
TCGA-B0-5100	5.2411	1	27.1958
TCGA-AK-3440	7.84932	0	12.174
TCGA-B0-4846	3.28767	1	17.756
TCGA-A4-8516	0.0630137	0	13.7292
TCGA-CZ-5461	0.90411	1	37.8508
TCGA-IA-A83W	5.59726	1	18.8669
TCGA-BP-5187	1.11233	0	35.4621
TCGA-B8-4621	2.1589	0	11.885
TCGA-A3-3382	1.5726	0	65.9114
TCGA-CJ-4878	5.98904	0	14.3552
TCGA-B0-5709	10.8877	0	17.801
TCGA-BP-4986	2.15068	0	29.5326
TCGA-CJ-5672	6	1	16.3646
TCGA-GL-7773	1.07671	0	17.586
TCGA-CJ-4891	2.24384	1	19.046
TCGA-BQ-5889	0.90137	1	18.9466
TCGA-IA-A40Y	0.169863	0	27.796
TCGA-Y8-A898	1.30137	0	13.9651
TCGA-BP-4790	3.04384	1	30.809
TCGA-BP-4349	1.01918	0	15.0872
TCGA-B2-5641	1.79726	0	19.4048
TCGA-CJ-4900	4.69589	1	24.0391
TCGA-BP-4343	5.23836	1	41.9919
TCGA-CZ-4859	4.89589	0	12.9237
TCGA-SX-A7SO	3.44384	0	10.8382
TCGA-A3-3308	0.0438356	0	23.275
TCGA-B0-5693	11.1616	0	19.5531
TCGA-A3-A8OU	0	0	15.556
TCGA-A3-3313	2.0137	1	16.5222
TCGA-B0-5711	10.9288	0	19.5186
TCGA-2Z-A9JM	2.5589	0	19.3271
TCGA-SX-A71S	4.12055	0	10.6311
TCGA-BP-4164	2.71781	1	18.7606
TCGA-CJ-4912	4.53973	0	15.8365
TCGA-2Z-A9JE	4.73425	0	16.0991
TCGA-AK-3450	4.87397	0	13.6983
TCGA-B8-A54F	1.42192	0	43.6858
TCGA-MH-A561	2.30411	0	14.2412
TCGA-B8-A54D	2.27397	0	15.9793
TCGA-AL-3473	5.22192	0	18.4034
TCGA-G7-6789	0.334247	1	41.1999
TCGA-BP-4970	1.1863	0	22.7391
TCGA-BP-4161	7.52329	0	20.7254
TCGA-B0-5696	7.14795	0	24.0276
TCGA-BP-4173	5.1863	0	21.3183
TCGA-BP-5201	2.60548	0	17.8324
TCGA-DV-5567	5.49041	0	23.2305
TCGA-CJ-4893	2.05479	0	15.0557
TCGA-IZ-8196	1.77808	0	9.94901
TCGA-B0-4707	1.64384	1	21.158
TCGA-B0-5107	2.53973	1	31.5595
TCGA-B0-5402	3.53425	0	19.4399
TCGA-A4-7288	5.08767	0	7.54561
