# Supplementary material for: MiR-532-5p suppresses renal cancer cell proliferation by disrupting the ETS1-mediated positive feedback loop with the KRAS-NAP1L1/P-ERK axis
Source: Br J Cancer. 2018 Aug 7;119(5):591–604. doi: 10.1038/s41416-018-0196-5 (PMC6162242; doi:10.1038/s41416-018-0196-5)
Supplement: Supplementary file 14 — TS11 [file 41416_2018_196_MOESM14_ESM.xlsx]

## Sheet: Sheet1
Table S11. ETS1 expression in RCC and normal renal samples from TCGA RCC dataset
id	expression	Type
TCGA-B0-5703-11A-01R-1541-07	14.0359	Normal
TCGA-KL-8326-11A-01R-2315-07	21.316	Normal
TCGA-B9-4115-11A-01R-1758-07	16.004	Normal
TCGA-KL-8329-11A-01R-2315-07	23.4785	Normal
TCGA-P4-A5E8-11A-12R-A28H-07	11.5983	Normal
TCGA-CW-5580-11A-02R-1672-07	16.6174	Normal
TCGA-CW-5591-11A-01R-1541-07	40.9652	Normal
TCGA-KN-8431-11A-01R-2315-07	12.3631	Normal
TCGA-DZ-6134-11A-01R-1965-07	20.5939	Normal
TCGA-BQ-5877-11A-01R-1592-07	13.6815	Normal
TCGA-CZ-5467-11A-01R-1503-07	25.607	Normal
TCGA-GL-A9DE-11A-11R-A37K-07	7.06431	Normal
TCGA-KN-8437-11A-01R-2315-07	31.5061	Normal
TCGA-CZ-5466-11A-01R-1503-07	26.0796	Normal
TCGA-BQ-7045-11A-01R-1965-07	23.6945	Normal
TCGA-CW-5584-11A-01R-1541-07	25.6965	Normal
TCGA-CZ-5454-11A-01R-1503-07	16.7906	Normal
TCGA-B0-5696-11A-01R-1541-07	14.3026	Normal
TCGA-CW-5585-11A-01R-1541-07	20.0418	Normal
TCGA-CW-6087-11A-01R-1672-07	9.94153	Normal
TCGA-CZ-5468-11A-01R-1503-07	20.1305	Normal
TCGA-B0-5706-11A-01R-1541-07	18.7488	Normal
TCGA-CZ-5457-11A-01R-1503-07	9.63193	Normal
TCGA-BQ-5884-11A-01R-1592-07	15.9638	Normal
TCGA-CZ-5455-11A-01R-1503-07	11.3575	Normal
TCGA-BQ-7059-11A-01R-1965-07	13.9893	Normal
TCGA-KN-8430-11A-01R-2315-07	7.90341	Normal
TCGA-BQ-5879-11A-01R-1592-07	13.4359	Normal
TCGA-Y8-A8RY-11A-11R-A37K-07	10.19	Normal
TCGA-CZ-5988-11A-01R-1672-07	16.9445	Normal
TCGA-CJ-5672-11A-01R-1541-07	14.6123	Normal
TCGA-CZ-5984-11A-01R-1672-07	27.3284	Normal
TCGA-B0-5690-11A-01R-1541-07	16.9758	Normal
TCGA-B0-5699-11A-01R-1541-07	21.5636	Normal
TCGA-CZ-5461-11A-01R-1503-07	20.4887	Normal
TCGA-CZ-5986-11A-01R-1672-07	21.6459	Normal
TCGA-BQ-5891-11A-01R-1592-07	13.8638	Normal
TCGA-CJ-6030-11A-01R-1672-07	20.704	Normal
TCGA-KN-8426-11A-01R-2315-07	16.5041	Normal
TCGA-B8-5549-11A-01R-1541-07	14.5073	Normal
TCGA-B0-5694-11A-01R-1541-07	34.135	Normal
TCGA-CZ-5465-11A-01R-1503-07	16.056	Normal
TCGA-CZ-4863-11A-01R-1503-07	17.4307	Normal
TCGA-DZ-6131-11A-01R-1965-07	9.4173	Normal
TCGA-CW-5581-11A-01R-1541-07	13.8953	Normal
TCGA-BQ-5887-11A-01R-1965-07	24.4892	Normal
TCGA-B0-5697-11A-01R-1541-07	16.2863	Normal
TCGA-KO-8403-11A-01R-2315-07	16.1315	Normal
TCGA-B2-5636-11A-01R-1541-07	22.4876	Normal
TCGA-KN-8432-11A-01R-2315-07	8.41821	Normal
TCGA-CZ-5453-11A-01R-1503-07	20.0879	Normal
TCGA-CW-6088-11A-01R-1672-07	19.4025	Normal
TCGA-BQ-7046-11A-01R-1965-07	12.6142	Normal
TCGA-CJ-5678-11A-01R-1541-07	27.4233	Normal
TCGA-GL-6846-11A-01R-1965-07	13.2806	Normal
TCGA-BQ-7044-11A-01R-1965-07	12.7049	Normal
TCGA-KN-8419-11A-01R-2315-07	26.1438	Normal
TCGA-KN-8428-11A-01R-2315-07	18.418	Normal
TCGA-CJ-5676-11A-01R-1541-07	25.6986	Normal
TCGA-KN-8424-11A-01R-2315-07	18.5377	Normal
TCGA-CZ-5451-11A-01R-1503-07	15.9686	Normal
TCGA-B0-5711-11A-01R-1672-07	20.9255	Normal
TCGA-DZ-6133-11A-01R-1965-07	15.3761	Normal
TCGA-KL-8336-11A-01R-2315-07	30.9968	Normal
TCGA-CJ-5679-11A-01R-1541-07	27.4138	Normal
TCGA-B0-5402-11A-01R-1503-07	35.8971	Normal
TCGA-KN-8423-11A-01R-2315-07	17.3326	Normal
TCGA-P4-A5ED-11A-11R-A28H-07	12.6634	Normal
TCGA-CW-6090-11A-01R-1672-07	14.3051	Normal
TCGA-KN-8427-11A-01R-2315-07	17.2548	Normal
TCGA-CJ-5677-11A-01R-1541-07	26.2031	Normal
TCGA-GL-A59R-11A-11R-A26U-07	9.9657	Normal
TCGA-DZ-6132-11A-01R-1965-07	24.8953	Normal
TCGA-CZ-4865-11A-01R-1503-07	20.6032	Normal
TCGA-CZ-5452-11A-01R-1503-07	13.5927	Normal
TCGA-A4-A4ZT-11A-11R-A26U-07	10.5792	Normal
TCGA-B0-5709-11A-01R-1541-07	22.3603	Normal
TCGA-CZ-5987-11A-01R-1672-07	41.1356	Normal
TCGA-KN-8422-11A-01R-2315-07	19.4581	Normal
TCGA-CZ-5470-11A-01R-1503-07	16.4075	Normal
TCGA-KN-8436-11A-01R-2315-07	13.9793	Normal
TCGA-CW-5589-11A-01R-1541-07	17.6867	Normal
TCGA-B8-4622-11A-01R-1758-07	25.6239	Normal
TCGA-KN-8429-11A-01R-2315-07	28.3869	Normal
TCGA-GL-7966-11A-01R-2204-07	27.5543	Normal
TCGA-BQ-5878-11A-01R-1592-07	14.6259	Normal
TCGA-A4-A57E-11A-11R-A26U-07	11.0939	Normal
TCGA-BQ-5890-11A-01R-1592-07	24.8274	Normal
TCGA-BQ-7061-11A-01R-1965-07	8.98031	Normal
TCGA-KN-8435-11A-01R-2315-07	21.2431	Normal
TCGA-CJ-5689-11A-01R-1541-07	24.7123	Normal
TCGA-B8-5552-11A-01R-1672-07	35.8058	Normal
TCGA-BQ-5894-11A-01R-1592-07	15.1822	Normal
TCGA-CZ-5982-11A-01R-1672-07	14.4502	Normal
TCGA-KL-8339-11A-01R-2315-07	10.6735	Normal
TCGA-B0-4700-11A-01R-1541-07	18.0455	Normal
TCGA-CZ-4864-11A-01R-1503-07	11.6891	Normal
TCGA-KN-8425-11A-01R-2315-07	8.73326	Normal
TCGA-B0-5705-11A-01R-1541-07	17.8143	Normal
TCGA-B0-5701-11A-01R-1541-07	20.542	Normal
TCGA-BQ-5888-11A-01R-1592-07	12.0779	Normal
TCGA-B0-4712-11A-02R-1503-07	9.73577	Normal
TCGA-CZ-5456-11A-02R-1503-07	11.6463	Normal
TCGA-B0-5691-11A-01R-1541-07	28.009	Normal
TCGA-B0-5712-11A-01R-1672-07	31.3466	Normal
TCGA-CJ-5680-11A-01R-1541-07	36.2068	Normal
TCGA-CZ-5985-11A-01R-1672-07	15.9744	Normal
TCGA-BQ-7055-11A-01R-1965-07	16.2572	Normal
TCGA-CZ-5462-11A-01R-1503-07	11.9199	Normal
TCGA-A3-3387-11A-01R-1541-07	10.3115	Normal
TCGA-CJ-5681-11A-01R-1541-07	18.3697	Normal
TCGA-KN-8434-11A-01R-2315-07	14.6098	Normal
TCGA-B8-4620-11A-01R-1758-07	35.6031	Normal
TCGA-BQ-5875-11A-01R-1592-07	20.6433	Normal
TCGA-CZ-5989-11A-01R-1672-07	17.7121	Normal
TCGA-A3-3358-11A-01R-1541-07	9.22486	Normal
TCGA-KL-8324-11A-01R-2315-07	20.2703	Normal
TCGA-CJ-6033-11A-01R-1858-07	11.5668	Normal
TCGA-B8-4619-11A-01R-1758-07	15.5763	Normal
TCGA-BQ-5882-11A-01R-1592-07	13.7074	Normal
TCGA-KN-8433-11A-01R-2315-07	11.907	Normal
TCGA-CZ-5463-11A-01R-1503-07	16.1483	Normal
TCGA-CZ-5469-11A-01R-1503-07	18.4281	Normal
TCGA-BQ-7051-11A-02R-1965-07	21.3059	Normal
TCGA-B2-5641-11A-01R-1541-07	18.3155	Normal
TCGA-CZ-5458-11A-01R-1503-07	16.8673	Normal
TCGA-KO-8415-11A-01R-2315-07	13.2712	Normal
TCGA-CW-5587-11A-01R-1541-07	16.8106	Normal
TCGA-CW-6090-01A-11R-1672-07	43.7797	Tumor
TCGA-KO-8414-01A-11R-2315-07	3.16322	Tumor
TCGA-CJ-5679-01A-11R-1541-07	13.349	Tumor
TCGA-KL-8329-01A-11R-2315-07	6.99415	Tumor
TCGA-CZ-4861-01A-01R-1305-07	31.956	Tumor
TCGA-CJ-4886-01A-01R-1305-07	76.8638	Tumor
TCGA-B9-A5W7-01A-11R-A31O-07	7.68544	Tumor
TCGA-BQ-7061-01A-11R-1965-07	10.3764	Tumor
TCGA-BP-4771-01A-01R-1289-07	53.1221	Tumor
TCGA-KO-8408-01A-11R-2315-07	3.64126	Tumor
TCGA-BP-4329-01A-02R-1289-07	51.0951	Tumor
TCGA-CZ-5459-01A-01R-1503-07	35.3683	Tumor
TCGA-BP-4326-01A-01R-1289-07	46.6882	Tumor
TCGA-B2-5635-01A-01R-A277-07	35.8295	Tumor
TCGA-DV-5566-01A-01R-1541-07	48.2574	Tumor
TCGA-KN-8423-01A-11R-2315-07	9.6639	Tumor
TCGA-CJ-4869-01A-02R-1426-07	35.9455	Tumor
TCGA-P4-A5ED-01A-11R-A28H-07	8.05355	Tumor
TCGA-CJ-6030-01A-11R-1672-07	42.1532	Tumor
TCGA-B2-3924-01A-02R-A277-07	51.4866	Tumor
TCGA-B0-4710-01A-01R-1503-07	44.7938	Tumor
TCGA-CW-6097-01A-11R-1672-07	57.7718	Tumor
TCGA-BP-5200-01A-01R-1426-07	116.955	Tumor
TCGA-CZ-4866-01A-01R-1503-07	16.8386	Tumor
TCGA-AK-3428-01A-02R-1277-07	69.2853	Tumor
TCGA-2Z-A9JO-01A-11R-A42S-07	3.93403	Tumor
TCGA-IA-A83W-01A-11R-A355-07	10.136	Tumor
TCGA-BP-5183-01A-01R-1426-07	31.2545	Tumor
TCGA-GK-A6C7-01A-11R-A33J-07	92.1562	Tumor
TCGA-AL-3468-01A-02R-1351-07	12.4746	Tumor
TCGA-DV-A4W0-01A-11R-A266-07	56.2968	Tumor
TCGA-AK-3434-01A-02R-1277-07	49.1166	Tumor
TCGA-BP-5187-01A-01R-1426-07	67.9398	Tumor
TCGA-KL-8341-01A-11R-2315-07	3.94187	Tumor
TCGA-SX-A7SN-01A-11R-A355-07	6.44183	Tumor
TCGA-A4-7915-01A-11R-2204-07	19.649	Tumor
TCGA-5P-A9KH-01A-11R-A42S-07	7.8675	Tumor
TCGA-CZ-5453-01A-01R-1503-07	46.1705	Tumor
TCGA-CZ-5986-01A-11R-1672-07	58.7375	Tumor
TCGA-KL-8337-01A-11R-2315-07	2.97912	Tumor
TCGA-CW-5583-01A-02R-1541-07	70.9876	Tumor
TCGA-BP-4995-01A-01R-1334-07	41.976	Tumor
TCGA-BQ-7059-01A-11R-1965-07	10.7675	Tumor
TCGA-B2-4099-01A-02R-1188-07	25.2308	Tumor
TCGA-DZ-6133-01A-11R-1965-07	5.49538	Tumor
TCGA-AL-3471-01A-02R-1351-07	4.99528	Tumor
TCGA-A3-3325-01A-01R-0864-07	47.8404	Tumor
TCGA-BP-4801-01A-02R-1420-07	59.7082	Tumor
TCGA-B8-5546-01A-01R-1541-07	10.1601	Tumor
TCGA-IA-A40Y-01A-11R-A24Z-07	3.38477	Tumor
TCGA-B8-5553-01A-01R-1541-07	80.1999	Tumor
TCGA-A4-7732-01A-11R-2139-07	8.43939	Tumor
TCGA-B0-4700-01A-02R-1541-07	43.5704	Tumor
TCGA-PJ-A5Z9-01A-11R-A28H-07	3.38209	Tumor
TCGA-BP-4960-01A-01R-1334-07	29.7895	Tumor
TCGA-KN-8418-01A-11R-2315-07	3.73127	Tumor
TCGA-G7-A4TM-01A-11R-A31O-07	8.49924	Tumor
TCGA-B3-A6W5-01A-12R-A33Z-07	5.21571	Tumor
TCGA-CZ-5982-01A-11R-1672-07	112.74	Tumor
TCGA-B3-4104-01A-02R-1351-07	16.8013	Tumor
TCGA-SX-A7SQ-01A-12R-A36F-07	5.21985	Tumor
TCGA-B0-4816-01A-01R-1503-07	53.9024	Tumor
TCGA-CJ-4884-01A-01R-1305-07	29.7588	Tumor
TCGA-A4-A5XZ-01A-11R-A31O-07	4.84528	Tumor
TCGA-B8-4621-01A-01R-1503-07	6.32818	Tumor
TCGA-B1-A47M-01A-11R-A24Z-07	2.69759	Tumor
TCGA-AK-3436-01A-02R-1325-07	20.8064	Tumor
TCGA-BP-4983-01A-01R-1334-07	29.9577	Tumor
TCGA-B0-4690-01A-01R-1277-07	33.5163	Tumor
TCGA-A3-3335-01A-01R-0864-07	28.1161	Tumor
TCGA-B8-5165-01A-01R-1420-07	90.5229	Tumor
TCGA-CZ-5987-01A-11R-1672-07	26.0132	Tumor
TCGA-CW-5581-01A-02R-1541-07	45.0317	Tumor
TCGA-CJ-4891-01A-01R-1305-07	13.9272	Tumor
TCGA-BP-5201-01A-01R-1426-07	56.4677	Tumor
TCGA-CZ-4863-01A-01R-1503-07	59.3704	Tumor
TCGA-A4-7996-01A-11R-2204-07	10.5412	Tumor
TCGA-A4-7287-01A-11R-2139-07	15.155	Tumor
TCGA-CZ-5466-01A-01R-1503-07	30.7373	Tumor
TCGA-2Z-A9JD-01A-11R-A42S-07	5.06513	Tumor
TCGA-B9-5155-01A-01R-1592-07	2.41685	Tumor
TCGA-A4-A4ZT-01A-11R-A26U-07	6.94018	Tumor
TCGA-BQ-7046-01A-11R-1965-07	5.38468	Tumor
TCGA-B9-A8YH-01A-11R-A37K-07	8.94272	Tumor
TCGA-B0-4811-01A-01R-1503-07	16.8729	Tumor
TCGA-BP-4169-01A-02R-1289-07	65.4557	Tumor
TCGA-A3-3367-01A-02R-1420-07	41.6761	Tumor
TCGA-CJ-4870-01A-01R-1305-07	61.6504	Tumor
TCGA-B4-5844-01A-11R-1672-07	93.5877	Tumor
TCGA-Y8-A895-01A-11R-A36F-07	4.27583	Tumor
TCGA-A3-3329-01A-01R-0864-07	36.671	Tumor
TCGA-B0-4698-01A-01R-1503-07	43.1733	Tumor
TCGA-2Z-A9J5-01A-21R-A38C-07	3.46688	Tumor
TCGA-5P-A9K9-01A-11R-A42S-07	6.01726	Tumor
TCGA-KM-8443-01A-11R-2315-07	1.87515	Tumor
TCGA-BP-4173-01A-02R-1289-07	59.9111	Tumor
TCGA-B2-5639-01A-01R-1541-07	28.5198	Tumor
TCGA-B0-5712-01A-11R-1672-07	27.1985	Tumor
TCGA-B8-4619-01A-02R-1325-07	18.3858	Tumor
TCGA-G7-6793-01A-11R-1965-07	11.3336	Tumor
TCGA-B0-4813-01A-01R-1277-07	16.7493	Tumor
TCGA-BP-5191-01A-01R-1426-07	17.2085	Tumor
TCGA-G7-A8LD-01A-11R-A36F-07	3.88228	Tumor
TCGA-KN-8433-01A-11R-2315-07	4.54726	Tumor
TCGA-B0-5698-01A-11R-1672-07	80.6932	Tumor
TCGA-BP-4975-01A-01R-1334-07	63.8731	Tumor
TCGA-KO-8411-01A-11R-2315-07	7.29698	Tumor
TCGA-SX-A71R-01A-12R-A33Z-07	3.97118	Tumor
TCGA-Y8-A8RY-01A-11R-A37K-07	6.10104	Tumor
TCGA-A4-7288-01A-11R-A32Z-07	7.02678	Tumor
TCGA-B0-5109-01A-02R-1420-07	24.9283	Tumor
TCGA-BP-4964-01A-01R-1334-07	52.5687	Tumor
TCGA-B0-5700-01A-11R-1541-07	57.3774	Tumor
TCGA-5P-A9KF-01A-11R-A42S-07	4.20539	Tumor
TCGA-PJ-A5Z8-01A-11R-A28H-07	17.6331	Tumor
TCGA-CJ-4901-01A-01R-1426-07	46.552	Tumor
TCGA-CJ-5689-01A-11R-1541-07	49.6568	Tumor
TCGA-KN-8427-01A-11R-2315-07	24.8433	Tumor
TCGA-BQ-5880-01A-11R-1592-07	7.53331	Tumor
TCGA-CZ-5467-01A-01R-1503-07	71.7824	Tumor
TCGA-CJ-6028-01A-11R-1672-07	59.892	Tumor
TCGA-B0-5701-01A-11R-1541-07	24.2182	Tumor
TCGA-2Z-A9J3-01A-12R-A38C-07	3.10214	Tumor
TCGA-KM-8476-01A-11R-2315-07	3.81363	Tumor
TCGA-P4-A5EA-01A-11R-A28H-07	33.2215	Tumor
TCGA-CZ-5462-01A-01R-1503-07	25.2248	Tumor
TCGA-CZ-5985-01A-11R-1672-07	28.6617	Tumor
TCGA-BP-4976-01A-01R-1334-07	53.8118	Tumor
TCGA-CJ-4639-01A-02R-1325-07	72.1384	Tumor
TCGA-CJ-4907-01A-01R-1426-07	63.2172	Tumor
TCGA-BP-4347-01A-01R-1289-07	75.1533	Tumor
TCGA-A3-3324-01A-02R-1325-07	45.119	Tumor
TCGA-2Z-A9JK-01A-11R-A42S-07	18.3858	Tumor
TCGA-B0-4706-01A-01R-1503-07	27.4069	Tumor
TCGA-B0-4703-01A-01R-1277-07	48.6959	Tumor
TCGA-BP-4775-01A-01R-1289-07	47.5601	Tumor
TCGA-BP-5176-01A-01R-1426-07	48.9375	Tumor
TCGA-BQ-7049-01A-11R-1965-07	19.0972	Tumor
TCGA-BP-4986-01A-01R-1334-07	47.7162	Tumor
TCGA-BQ-7055-01A-11R-1965-07	12.5051	Tumor
TCGA-B9-4117-01A-02R-1351-07	10.7653	Tumor
TCGA-DW-7963-01B-11R-A28H-07	5.86802	Tumor
TCGA-DZ-6132-01A-11R-1965-07	13.8027	Tumor
TCGA-B0-4845-01A-01R-1277-07	53.5203	Tumor
TCGA-CJ-4868-01A-01R-1305-07	49.712	Tumor
TCGA-KL-8343-01A-11R-2315-07	8.4461	Tumor
TCGA-BP-5182-01A-01R-1426-07	43.0597	Tumor
TCGA-BP-4165-01A-02R-1289-07	37.8893	Tumor
TCGA-BP-4354-01A-02R-1289-07	53.7225	Tumor
TCGA-BP-4346-01A-01R-1289-07	46.5487	Tumor
TCGA-Y8-A898-01A-11R-A355-07	3.40854	Tumor
TCGA-2Z-A9J9-01A-11R-A42S-07	40.5716	Tumor
TCGA-BQ-5883-01A-11R-1592-07	12.3614	Tumor
TCGA-BP-4987-01A-01R-1334-07	72.2448	Tumor
TCGA-B0-5117-01A-01R-1420-07	8.70236	Tumor
TCGA-A3-3378-01A-02R-1325-07	28.6854	Tumor
TCGA-EU-5906-01A-11R-1672-07	83.4604	Tumor
TCGA-BP-5010-01A-02R-1420-07	29.0097	Tumor
TCGA-B3-4103-01A-02R-1351-07	5.95303	Tumor
TCGA-CJ-4905-01A-02R-1426-07	111.746	Tumor
TCGA-BP-4803-01A-01R-1305-07	48.8982	Tumor
TCGA-BP-4774-01A-01R-1289-07	68.5935	Tumor
TCGA-CJ-6033-01A-11R-1672-07	34.1549	Tumor
TCGA-B0-5102-01A-01R-1420-07	20.954	Tumor
TCGA-IZ-A6M9-01A-11R-A31O-07	1.87053	Tumor
TCGA-BQ-5889-01A-11R-1592-07	20.385	Tumor
TCGA-CJ-4918-01A-01R-1426-07	79.2244	Tumor
TCGA-CW-5587-01A-01R-1541-07	53.0127	Tumor
TCGA-B3-8121-01A-21R-2404-07	10.6918	Tumor
TCGA-KL-8342-01A-11R-2315-07	8.15034	Tumor
TCGA-CJ-5683-01A-11R-1541-07	44.1288	Tumor
TCGA-BP-4337-01A-01R-1289-07	18.3912	Tumor
TCGA-BP-5173-01A-01R-1426-07	43.1405	Tumor
TCGA-CZ-4857-01A-01R-1305-07	31.342	Tumor
TCGA-B8-A54I-01A-21R-A33J-07	15.4317	Tumor
TCGA-A3-3326-01A-01R-0864-07	60.9928	Tumor
TCGA-AL-3467-01A-02R-1351-07	7.0523	Tumor
TCGA-CJ-4635-01A-02R-1305-07	44.9568	Tumor
TCGA-2Z-A9JS-01A-21R-A42S-07	5.32817	Tumor
TCGA-BQ-7062-01A-11R-1965-07	11.4678	Tumor
TCGA-CJ-4912-01A-01R-1426-07	17.9137	Tumor
TCGA-AL-3473-01A-01R-1193-07	19.761	Tumor
TCGA-V9-A7HT-01A-11R-A33Z-07	6.61095	Tumor
TCGA-AK-3425-01A-02R-1277-07	31.6008	Tumor
TCGA-B2-3923-01A-02R-1325-07	10.0011	Tumor
TCGA-DW-7834-01A-11R-2139-07	29.8925	Tumor
TCGA-B2-3923-01A-02R-A277-07	7.66987	Tumor
TCGA-P4-A5E7-01A-31R-A28H-07	9.26525	Tumor
TCGA-5P-A9K3-01A-11R-A42S-07	3.01681	Tumor
TCGA-B0-4822-01A-01R-1277-07	34.7641	Tumor
TCGA-BP-5004-01A-01R-1334-07	52.7061	Tumor
TCGA-KL-8330-01A-11R-2315-07	2.47883	Tumor
TCGA-IZ-A6M8-01A-11R-A31O-07	2.07054	Tumor
TCGA-B0-5696-01A-11R-1541-07	34.3994	Tumor
TCGA-DW-7837-01A-11R-2139-07	13.8784	Tumor
TCGA-B8-4151-01A-01R-1188-07	26.9568	Tumor
TCGA-BP-5009-01A-01R-1334-07	37.4196	Tumor
TCGA-6D-AA2E-01A-11R-A37O-07	9.31996	Tumor
TCGA-BP-4177-01A-02R-1420-07	38.1188	Tumor
TCGA-B9-7268-01A-11R-A32Z-07	5.56322	Tumor
TCGA-B0-5096-01A-01R-1420-07	17.0978	Tumor
TCGA-UZ-A9PM-01A-21R-A38C-07	5.49329	Tumor
TCGA-B2-5633-01B-04R-A277-07	58.3001	Tumor
TCGA-F9-A7Q0-01A-11R-A36F-07	6.92793	Tumor
TCGA-BP-4325-01A-02R-1289-07	42.9845	Tumor
TCGA-DV-5565-01A-01R-1541-07	59.7549	Tumor
TCGA-A4-A5Y1-01A-11R-A28H-07	5.87147	Tumor
TCGA-BP-5198-01A-01R-1426-07	52.4628	Tumor
TCGA-B2-5633-01A-01R-1541-07	63.3804	Tumor
TCGA-B4-5843-01A-11R-1672-07	59.5823	Tumor
TCGA-KN-8419-01A-11R-2315-07	12.8082	Tumor
TCGA-GL-A59T-01A-21R-A28H-07	2.93728	Tumor
TCGA-BP-4159-01A-02R-1289-07	47.1459	Tumor
TCGA-G7-7502-01A-11R-2204-07	6.3154	Tumor
TCGA-BP-4963-01A-01R-1334-07	46.9057	Tumor
TCGA-B4-5378-01A-01R-1503-07	82.3438	Tumor
TCGA-AL-A5DJ-01A-11R-A26U-07	2.63386	Tumor
TCGA-CJ-5681-01A-11R-1541-07	12.2299	Tumor
TCGA-BP-5170-01A-01R-1426-07	43.7147	Tumor
TCGA-SX-A71V-01A-11R-A33Z-07	3.26308	Tumor
TCGA-BQ-5892-01A-11R-1592-07	23.0052	Tumor
TCGA-B8-A54D-01A-21R-A266-07	26.3042	Tumor
TCGA-KO-8406-01A-11R-2315-07	9.36211	Tumor
TCGA-HE-7128-01A-11R-1965-07	19.1344	Tumor
TCGA-BP-4164-01A-02R-1325-07	37.137	Tumor
TCGA-KO-8415-01A-11R-2315-07	3.39985	Tumor
TCGA-EU-5907-01A-11R-1672-07	24.941	Tumor
TCGA-BP-4166-01A-02R-1289-07	58.6145	Tumor
TCGA-CJ-6031-01A-11R-1672-07	45.0547	Tumor
TCGA-CJ-4897-01A-03R-1426-07	49.9305	Tumor
TCGA-CZ-5451-01A-01R-1503-07	55.5102	Tumor
TCGA-CJ-5675-01A-11R-1541-07	38.1157	Tumor
TCGA-2Z-A9JP-01A-11R-A42S-07	2.64596	Tumor
TCGA-A4-A57E-01A-11R-A26U-07	5.61463	Tumor
TCGA-BQ-5891-01A-11R-1592-07	3.38582	Tumor
TCGA-CJ-4900-01A-01R-1334-07	25.5687	Tumor
TCGA-B0-4718-01A-01R-1277-07	28.5357	Tumor
TCGA-B0-5699-01A-11R-1541-07	46.1528	Tumor
TCGA-B0-5705-01A-11R-1541-07	45.1633	Tumor
TCGA-IA-A40U-01A-11R-A24Z-07	6.08661	Tumor
TCGA-BP-5189-01A-02R-1426-07	71.6775	Tumor
TCGA-BP-5181-01A-01R-1426-07	48.8322	Tumor
TCGA-CJ-4637-01A-02R-1325-07	45.413	Tumor
TCGA-B0-4823-01A-02R-1420-07	59.1977	Tumor
TCGA-BP-4759-01A-01R-1289-07	42.3868	Tumor
TCGA-Y8-A8S0-01A-11R-A37K-07	4.72934	Tumor
TCGA-IA-A40X-01A-11R-A24Z-07	12.2942	Tumor
TCGA-DV-5568-01A-01R-1541-07	40.4438	Tumor
TCGA-B8-5158-01A-01R-1420-07	33.8066	Tumor
TCGA-B0-4847-01A-01R-1277-07	20.3062	Tumor
TCGA-A3-3352-01A-01R-0864-07	44.0996	Tumor
TCGA-KO-8403-01A-11R-2315-07	9.61166	Tumor
TCGA-DW-7841-01A-11R-A32Z-07	21.6293	Tumor
TCGA-DV-A4VZ-01A-11R-A266-07	28.5283	Tumor
TCGA-B8-5162-01A-01R-1420-07	70.791	Tumor
TCGA-A3-3323-01A-02R-1325-07	53	Tumor
TCGA-UZ-A9Q0-01A-12R-A42S-07	2.15998	Tumor
TCGA-B0-5084-01A-01R-1334-07	12.7089	Tumor
TCGA-2Z-A9J8-01A-11R-A42S-07	4.46306	Tumor
TCGA-AK-3447-01A-01R-1766-07	3.04778	Tumor
TCGA-SX-A71W-01A-12R-A355-07	5.03018	Tumor
TCGA-BP-5196-01A-01R-1426-07	30.6675	Tumor
TCGA-J7-A8I2-01A-12R-A36F-07	7.63296	Tumor
TCGA-AK-3460-01A-02R-1277-07	56.3097	Tumor
TCGA-CJ-4878-01A-01R-1305-07	82.4894	Tumor
TCGA-CZ-4860-01A-01R-1305-07	13.3137	Tumor
TCGA-A4-8515-01A-11R-2404-07	3.52614	Tumor
TCGA-KL-8331-01A-11R-2315-07	2.65542	Tumor
TCGA-2Z-A9JE-01A-11R-A42S-07	4.7234	Tumor
TCGA-BQ-5893-01A-11R-1592-07	12.3082	Tumor
TCGA-B0-4713-01A-01R-1277-07	9.38841	Tumor
TCGA-CW-5591-01A-01R-1541-07	25.5479	Tumor
TCGA-A3-3320-01A-02R-1325-07	62.3724	Tumor
TCGA-AK-3427-01A-01R-0864-07	2.84159	Tumor
TCGA-B0-5104-01A-01R-1420-07	72.8287	Tumor
TCGA-B0-5115-01A-01R-1420-07	56.1701	Tumor
TCGA-B8-A54F-01A-11R-A266-07	45.6676	Tumor
TCGA-BP-4341-01A-01R-1289-07	41.5985	Tumor
TCGA-Y8-A8RZ-01A-11R-A37K-07	2.73206	Tumor
TCGA-UZ-A9PS-01A-11R-A42S-07	3.68219	Tumor
TCGA-GL-8500-01A-11R-2404-07	5.1689	Tumor
TCGA-BQ-5887-01A-11R-1965-07	8.65907	Tumor
TCGA-BQ-5876-01A-11R-1592-07	17.7296	Tumor
TCGA-AL-3466-01A-02R-1351-07	7.25933	Tumor
TCGA-BQ-5878-01A-11R-1592-07	7.98535	Tumor
TCGA-B0-5080-01A-01R-1503-07	70.2899	Tumor
TCGA-BQ-5875-01A-11R-1592-07	3.73247	Tumor
TCGA-DW-7842-01A-11R-A32Z-07	12.4095	Tumor
TCGA-EV-5903-01A-11R-1592-07	12.3622	Tumor
TCGA-KN-8425-01A-11R-2315-07	8.83943	Tumor
TCGA-B0-4848-01A-01R-1277-07	38.5726	Tumor
TCGA-B0-5697-01A-11R-1541-07	31.8396	Tumor
TCGA-B0-5706-01A-11R-1541-07	42.2394	Tumor
TCGA-BP-4776-01A-01R-1289-07	37.43	Tumor
TCGA-B2-5635-01B-04R-A277-07	50.9737	Tumor
TCGA-BP-4807-01A-01R-1305-07	37.3192	Tumor
TCGA-KL-8338-01A-11R-2315-07	3.18543	Tumor
TCGA-KL-8335-01A-11R-2315-07	3.30549	Tumor
TCGA-2K-A9WE-01A-11R-A38C-07	6.90346	Tumor
TCGA-HE-A5NF-01A-11R-A26U-07	4.8104	Tumor
TCGA-A3-3306-01A-01R-0864-07	29.9729	Tumor
TCGA-CZ-4854-01A-01R-1305-07	22.4889	Tumor
TCGA-DW-7838-01A-11R-2139-07	24.1324	Tumor
TCGA-CJ-4640-01A-02R-1325-07	33.1222	Tumor
TCGA-T7-A92I-01A-11R-A37O-07	8.31723	Tumor
TCGA-G7-A8LE-01A-11R-A36F-07	15.3238	Tumor
TCGA-B8-5159-01A-01R-1420-07	45.0835	Tumor
TCGA-BQ-5884-01A-11R-1592-07	8.81186	Tumor
TCGA-BP-4351-01A-01R-1289-07	33.4829	Tumor
TCGA-F9-A8NY-01A-11R-A36F-07	8.9412	Tumor
TCGA-KM-8438-01A-11R-2315-07	15.9297	Tumor
TCGA-CJ-5686-01A-11R-1672-07	44.0078	Tumor
TCGA-AS-3777-01A-01R-0864-07	5.4908	Tumor
TCGA-KL-8336-01A-11R-2315-07	6.65317	Tumor
TCGA-CZ-5456-01A-01R-1503-07	26.7733	Tumor
TCGA-GL-7966-01A-11R-2204-07	17.7374	Tumor
TCGA-BP-4994-01A-01R-1334-07	28.2453	Tumor
TCGA-2Z-A9JL-01A-11R-A42S-07	7.25159	Tumor
TCGA-B8-4143-01A-01R-1188-07	34.5937	Tumor
TCGA-B9-5156-01A-01R-1592-07	8.13174	Tumor
TCGA-B8-5551-01A-01R-1541-07	24.7802	Tumor
TCGA-KL-8340-01A-11R-2315-07	6.83259	Tumor
TCGA-B0-5116-01A-02R-1420-07	47.4967	Tumor
TCGA-5P-A9K6-01A-11R-A42S-07	5.48309	Tumor
TCGA-KM-8477-01A-11R-2315-07	6.81548	Tumor
TCGA-DV-A4W0-05A-11R-A266-07	55.2884	Tumor
TCGA-G6-A8L7-01A-11R-A37O-07	13.5614	Tumor
TCGA-B0-5083-01A-02R-1420-07	20.582	Tumor
TCGA-CJ-4882-01A-02R-1426-07	39.8644	Tumor
TCGA-CJ-4644-01A-02R-1325-07	48.907	Tumor
TCGA-CJ-4876-01A-01R-1305-07	29.4853	Tumor
TCGA-CZ-5989-01A-11R-1672-07	112.365	Tumor
TCGA-4A-A93Y-01A-11R-A37K-07	14.7883	Tumor
TCGA-A4-8518-01A-11R-2404-07	3.08523	Tumor
TCGA-DV-A4VX-01A-11R-A266-07	7.41123	Tumor
TCGA-IA-A83V-01A-11R-A355-07	6.05148	Tumor
TCGA-GL-A9DD-01A-11R-A37K-07	6.50662	Tumor
TCGA-A3-3373-01A-02R-1420-07	63.9754	Tumor
TCGA-B0-4827-01A-02R-1420-07	29.7506	Tumor
TCGA-P4-A5EB-01A-11R-A28H-07	4.41261	Tumor
TCGA-A4-7286-01A-11R-A32Z-07	3.87596	Tumor
TCGA-BP-4343-01A-02R-1289-07	43.4183	Tumor
TCGA-A3-3316-01A-01R-0864-07	48.077	Tumor
TCGA-B2-3924-01A-02R-1325-07	50.296	Tumor
TCGA-2Z-A9J7-01A-11R-A38C-07	2.40926	Tumor
TCGA-F9-A4JJ-01A-11R-A24Z-07	10.9841	Tumor
TCGA-CW-6093-01A-11R-1672-07	130.885	Tumor
TCGA-B9-4617-01A-01R-1193-07	7.32415	Tumor
TCGA-CJ-5684-01A-11R-1541-07	54.082	Tumor
TCGA-BQ-7058-01A-11R-1965-07	4.69351	Tumor
TCGA-KM-8440-01A-11R-2315-07	3.21495	Tumor
TCGA-A4-A5DU-01A-11R-A28H-07	5.08571	Tumor
TCGA-BP-4766-01A-01R-1289-07	64.4166	Tumor
TCGA-CJ-4889-01A-01R-1305-07	58.3439	Tumor
TCGA-KL-8346-01A-11R-2315-07	3.45659	Tumor
TCGA-CJ-4636-01A-02R-1325-07	30.5477	Tumor
TCGA-EU-5904-01A-11R-1672-07	71.6178	Tumor
TCGA-CW-5589-01A-01R-1541-07	59.0952	Tumor
TCGA-B0-5094-01A-01R-1420-07	14.9072	Tumor
TCGA-CW-6087-01A-11R-1672-07	48.8865	Tumor
TCGA-AK-3455-01A-01R-0864-07	37.7	Tumor
TCGA-CJ-5677-01A-11R-1541-07	19.4646	Tumor
TCGA-5P-A9K0-01A-11R-A42S-07	3.58899	Tumor
TCGA-GL-A9DE-01A-11R-A37K-07	8.35423	Tumor
TCGA-IZ-8195-01A-31R-2404-07	3.37379	Tumor
TCGA-B0-5075-01A-01R-1334-07	15.5786	Tumor
TCGA-CJ-4890-01A-01R-1305-07	55.6004	Tumor
TCGA-G7-6795-01A-11R-1965-07	2.31499	Tumor
TCGA-BP-4973-01A-01R-1334-07	46.5099	Tumor
TCGA-BP-4335-01A-01R-1289-07	30.5791	Tumor
TCGA-2Z-A9JN-01A-21R-A42S-07	6.72826	Tumor
TCGA-SX-A71U-01A-12R-A33Z-07	4.30447	Tumor
TCGA-B8-A54E-01A-11R-A266-07	5.63565	Tumor
TCGA-GL-A59R-01A-11R-A26U-07	4.78777	Tumor
TCGA-B4-5836-01A-11R-1672-07	65.0542	Tumor
TCGA-HE-7130-01A-11R-1965-07	10.0567	Tumor
TCGA-BP-4972-01A-01R-1334-07	45.7452	Tumor
TCGA-B0-4819-01A-01R-1277-07	47.0109	Tumor
TCGA-BP-5177-01A-01R-1426-07	52.6589	Tumor
TCGA-CJ-4916-01A-01R-1426-07	46.9244	Tumor
TCGA-BP-5168-01A-01R-1420-07	58.8766	Tumor
TCGA-MH-A561-01A-11R-A26U-07	10.4575	Tumor
TCGA-B0-4841-01A-01R-1277-07	32.799	Tumor
TCGA-B0-4691-01A-01R-1277-07	17.3273	Tumor
TCGA-2Z-A9J6-01A-11R-A38C-07	4.8038	Tumor
TCGA-A4-8630-01A-11R-2404-07	3.9373	Tumor
TCGA-BP-4338-01A-01R-1289-07	10.6929	Tumor
TCGA-UZ-A9PZ-01A-11R-A42S-07	3.17411	Tumor
TCGA-DW-7836-01A-11R-2139-07	12.0799	Tumor
TCGA-BQ-7050-01A-11R-1965-07	5.61848	Tumor
TCGA-B0-5113-01A-01R-1420-07	57.6652	Tumor
TCGA-BQ-5885-01A-11R-1592-07	6.79612	Tumor
TCGA-A3-3317-01A-02R-1325-07	41.7471	Tumor
TCGA-A4-A772-01A-11R-A33Z-07	4.69003	Tumor
TCGA-BP-4974-01A-01R-1334-07	113.747	Tumor
TCGA-B0-5077-01A-01R-1334-07	41.2727	Tumor
TCGA-CJ-4920-01A-01R-1426-07	55.1675	Tumor
TCGA-A3-3385-01A-02R-1420-07	26.7098	Tumor
TCGA-CJ-6027-01A-11R-1672-07	44.1362	Tumor
TCGA-BQ-5894-01A-11R-1592-07	22.261	Tumor
TCGA-A4-A6HP-01A-11R-A31O-07	3.7504	Tumor
TCGA-MM-A84U-01A-11R-A37O-07	24.1519	Tumor
TCGA-KO-8410-01A-11R-2315-07	15.788	Tumor
TCGA-BP-4982-01A-01R-1334-07	91.4839	Tumor
TCGA-BP-4804-01A-02R-1305-07	43.9303	Tumor
TCGA-UZ-A9PX-01A-11R-A42S-07	5.24499	Tumor
TCGA-DV-5569-01A-01R-1541-07	84.5869	Tumor
TCGA-CJ-4895-01A-01R-1305-07	34.2458	Tumor
TCGA-G7-6789-01A-11R-1965-07	6.84752	Tumor
TCGA-A3-A8OX-01A-11R-A37O-07	34.6635	Tumor
TCGA-B1-A654-01A-11R-A31O-07	5.14432	Tumor
TCGA-B0-5710-01A-11R-1672-07	95.7096	Tumor
TCGA-G6-A5PC-01A-11R-A33J-07	10.0363	Tumor
TCGA-BP-4770-01A-01R-1503-07	32.9147	Tumor
TCGA-A3-3376-01A-02R-1420-07	128.171	Tumor
TCGA-BP-4971-01A-01R-1334-07	27.3045	Tumor
TCGA-BQ-7060-01A-11R-1965-07	4.04131	Tumor
TCGA-B8-5549-01A-01R-1541-07	54.982	Tumor
TCGA-B8-4154-01A-01R-1188-07	27.5806	Tumor
TCGA-CJ-4903-01A-01R-1426-07	38.413	Tumor
TCGA-IA-A83S-01A-11R-A355-07	4.39577	Tumor
TCGA-CJ-4892-01A-01R-1305-07	39.334	Tumor
TCGA-5P-A9JV-01A-12R-A42S-07	37.6777	Tumor
TCGA-CZ-5463-01A-01R-1503-07	41.9813	Tumor
TCGA-CJ-4885-01A-01R-1305-07	36.158	Tumor
TCGA-AK-3429-01A-02R-1325-07	39.0356	Tumor
TCGA-A4-A48D-01A-11R-A24Z-07	4.79553	Tumor
TCGA-BP-4790-01A-01R-1305-07	63.5751	Tumor
TCGA-B9-A5W8-01A-11R-A28H-07	9.65653	Tumor
TCGA-B0-4945-01A-01R-1420-07	73.5178	Tumor
TCGA-B8-5552-01B-11R-1672-07	95.2545	Tumor
TCGA-B0-4849-01A-01R-1277-07	64.7033	Tumor
TCGA-MM-A563-01A-11R-A266-07	36.1921	Tumor
TCGA-KL-8333-01A-11R-2315-07	44.7107	Tumor
TCGA-CJ-4902-01A-01R-1426-07	54.8938	Tumor
TCGA-2Z-A9JQ-01A-11R-A42S-07	2.93033	Tumor
TCGA-KL-8344-01A-11R-2315-07	30.4984	Tumor
TCGA-WN-AB4C-01A-11R-A42S-07	2.44123	Tumor
TCGA-BQ-7045-01A-31R-1965-07	7.72483	Tumor
TCGA-B8-4148-01A-02R-1325-07	89.954	Tumor
TCGA-KO-8404-01A-11R-2315-07	17.2553	Tumor
TCGA-BP-4355-01A-01R-1289-07	67.8292	Tumor
TCGA-G7-6797-01A-11R-1965-07	4.18328	Tumor
TCGA-A3-3358-01A-01R-1541-07	31.7756	Tumor
TCGA-A4-8312-01A-11R-2404-07	5.20003	Tumor
TCGA-BP-4993-01A-02R-1420-07	86.9597	Tumor
TCGA-CJ-4874-01A-01R-1305-07	64.9624	Tumor
TCGA-2Z-A9JR-01A-12R-A42S-07	5.58298	Tumor
TCGA-CJ-5678-01A-11R-1541-07	23.4881	Tumor
TCGA-BQ-5890-01A-11R-1592-07	4.26244	Tumor
TCGA-DZ-6135-01A-11R-1965-07	16.8719	Tumor
TCGA-B2-4101-01A-02R-1277-07	61.7307	Tumor
TCGA-CZ-5988-01A-11R-1672-07	59.782	Tumor
TCGA-A3-3311-01A-02R-1325-07	48.0193	Tumor
TCGA-HE-A5NH-01A-11R-A26U-07	7.19426	Tumor
TCGA-CJ-4887-01A-01R-1305-07	26.0325	Tumor
TCGA-KN-8421-01A-11R-2315-07	1.09429	Tumor
TCGA-A3-3322-01A-02R-1325-07	38.6737	Tumor
TCGA-B4-5834-01A-11R-1672-07	81.2138	Tumor
TCGA-KN-8429-01A-11R-2315-07	5.1628	Tumor
TCGA-B4-5832-01A-11R-1672-07	52.5107	Tumor
TCGA-B4-5835-01A-11R-1672-07	8.65221	Tumor
TCGA-KN-8437-01A-11R-2315-07	16.8434	Tumor
TCGA-A3-A6NN-01A-12R-A33J-07	59.2573	Tumor
TCGA-CJ-4638-01A-02R-1325-07	7.21585	Tumor
TCGA-B9-A69E-01A-11R-A31O-07	14.8068	Tumor
TCGA-UZ-A9PK-01A-11R-A38C-07	8.08382	Tumor
TCGA-2Z-A9JT-01A-11R-A42S-07	2.81097	Tumor
TCGA-KL-8324-01A-11R-2315-07	6.84516	Tumor
TCGA-KL-8326-01A-11R-2315-07	2.704	Tumor
TCGA-B1-5398-01A-02R-1592-07	11.8955	Tumor
TCGA-B9-4115-01A-01R-1193-07	3.6966	Tumor
TCGA-A3-3359-01A-01R-0864-07	63.0059	Tumor
TCGA-B8-5545-01A-01R-1672-07	66.9099	Tumor
TCGA-A3-3331-01A-02R-1325-07	55.2151	Tumor
TCGA-CJ-4899-01A-01R-1334-07	94.2993	Tumor
TCGA-A3-3307-01A-01R-0864-07	72.8986	Tumor
TCGA-B0-4846-01A-01R-1277-07	65.9395	Tumor
TCGA-B0-5690-01A-11R-1541-07	104.63	Tumor
TCGA-A4-7584-01A-11R-2139-07	5.86684	Tumor
TCGA-BP-4789-01A-01R-1305-07	110.808	Tumor
TCGA-KL-8334-01A-11R-2315-07	5.3648	Tumor
TCGA-B0-5812-01A-11R-1672-07	92.4057	Tumor
TCGA-CJ-5682-01A-11R-1541-07	39.558	Tumor
TCGA-Y8-A897-01A-11R-A36F-07	6.35054	Tumor
TCGA-KL-8339-01A-11R-2315-07	2.67035	Tumor
TCGA-BQ-7051-01A-12R-1965-07	2.73472	Tumor
TCGA-B0-5694-01A-11R-1541-07	40.0236	Tumor
TCGA-AK-3426-01A-02R-1325-07	19.6117	Tumor
TCGA-P4-AAVK-01A-11R-A42S-07	5.02898	Tumor
TCGA-SX-A7SL-01A-11R-A355-07	2.64077	Tumor
TCGA-B0-4842-01A-02R-1420-07	15.3387	Tumor
TCGA-B0-4837-01A-01R-1305-07	33.6325	Tumor
TCGA-SX-A7SU-01A-11R-A36F-07	6.96744	Tumor
TCGA-A4-7734-01A-11R-A32Z-07	17.476	Tumor
TCGA-BP-4161-01A-02R-1325-07	40.8041	Tumor
TCGA-BQ-5879-01A-11R-1592-07	29.4742	Tumor
TCGA-P4-A5E8-01A-11R-A28H-07	10.3244	Tumor
TCGA-BQ-5886-01A-11R-1592-07	1.4128	Tumor
TCGA-A3-3347-01A-02R-1325-07	35.2206	Tumor
TCGA-CW-5584-01A-01R-1541-07	51.8367	Tumor
TCGA-DW-7839-01A-11R-2139-07	4.0341	Tumor
TCGA-BP-4760-01A-02R-1420-07	50.9265	Tumor
TCGA-B0-5702-01A-11R-1541-07	6.31294	Tumor
TCGA-IZ-8196-01A-11R-2404-07	15.1872	Tumor
TCGA-B0-5120-01A-01R-1420-07	62.0194	Tumor
TCGA-P4-AAVL-01A-11R-A42S-07	8.65905	Tumor
TCGA-DV-5576-01A-01R-1541-07	59.7728	Tumor
TCGA-2Z-A9JI-01A-11R-A42S-07	6.8943	Tumor
TCGA-B1-A656-01A-11R-A31O-07	6.84347	Tumor
TCGA-B0-5695-01A-11R-1541-07	64.8673	Tumor
TCGA-AK-3443-01A-02R-1325-07	7.20547	Tumor
TCGA-BP-4352-01A-01R-1289-07	5.63973	Tumor
TCGA-F9-A7VF-01A-11R-A33Z-07	3.03444	Tumor
TCGA-B0-5099-01A-01R-1420-07	51.6256	Tumor
TCGA-B0-5110-01A-01R-1420-07	95.6948	Tumor
TCGA-HE-A5NJ-01A-11R-A26U-07	5.25375	Tumor
TCGA-A3-3328-01A-01R-0864-07	3.19194	Tumor
TCGA-AK-3450-01A-02R-1277-07	31.9731	Tumor
TCGA-KN-8426-01A-11R-2315-07	5.37864	Tumor
TCGA-BP-4799-01A-01R-1305-07	42.5968	Tumor
TCGA-WN-A9G9-01A-12R-A37K-07	41.3955	Tumor
TCGA-G6-A8L6-01A-11R-A37O-07	32.0712	Tumor
TCGA-AK-3465-01A-02R-1325-07	10.277	Tumor
TCGA-BP-4331-01A-01R-1289-07	45.235	Tumor
TCGA-MW-A4EC-01A-11R-A266-07	49.1675	Tumor
TCGA-KN-8430-01A-11R-2315-07	15.2597	Tumor
TCGA-B0-5098-01A-01R-1420-07	7.50174	Tumor
TCGA-B2-A4SR-01A-11R-A266-07	83.6855	Tumor
TCGA-B8-5163-01A-01R-1420-07	75.75	Tumor
TCGA-B8-4146-01B-11R-1672-07	71.1119	Tumor
TCGA-BP-5195-01A-02R-1426-07	70.152	Tumor
TCGA-CJ-4634-01A-02R-1325-07	69.6984	Tumor
TCGA-HE-A5NK-01A-11R-A26U-07	7.35902	Tumor
TCGA-G7-6790-01A-11R-1965-07	6.75788	Tumor
TCGA-B0-4828-01A-01R-1277-07	20.896	Tumor
TCGA-KV-A6GE-01A-11R-A31O-07	5.52783	Tumor
TCGA-BP-5199-01A-01R-1426-07	56.8441	Tumor
TCGA-5P-A9JY-01A-11R-A42S-07	2.6094	Tumor
TCGA-A3-3383-01A-02R-1325-07	22.6879	Tumor
TCGA-B0-5709-01A-11R-1541-07	50.327	Tumor
TCGA-B8-4153-01B-11R-1672-07	36.2964	Tumor
TCGA-A4-7828-01A-11R-2139-07	61.8142	Tumor
TCGA-CZ-4865-01A-02R-1503-07	52.2827	Tumor
TCGA-BP-4167-01A-02R-1325-07	25.9511	Tumor
TCGA-MH-A855-01A-11R-A355-07	15.6225	Tumor
TCGA-AK-3456-01A-02R-1325-07	10.7391	Tumor
TCGA-BP-4992-01A-01R-1334-07	16.95	Tumor
TCGA-2Z-A9J2-01A-11R-A38C-07	1.44839	Tumor
TCGA-B0-5399-01A-01R-1503-07	39.0431	Tumor
TCGA-UZ-A9PN-01A-11R-A38C-07	14.3793	Tumor
TCGA-KL-8323-01A-21R-2315-07	6.02603	Tumor
TCGA-BP-4782-01A-02R-1420-07	55.8398	Tumor
TCGA-B0-4694-01A-01R-1277-07	30.357	Tumor
TCGA-B0-4814-01A-01R-1277-07	35.0899	Tumor
TCGA-SX-A7SR-01A-12R-A36F-07	4.69937	Tumor
TCGA-B8-A54G-01A-11R-A266-07	30.8474	Tumor
TCGA-A3-3382-01A-02R-1325-07	38.0431	Tumor
TCGA-B9-A8YI-01A-21R-A37K-07	3.06311	Tumor
TCGA-CJ-4894-01A-01R-1305-07	51.7845	Tumor
TCGA-BP-4763-01A-01R-1289-07	71.2321	Tumor
TCGA-A4-8311-01A-11R-2404-07	4.11203	Tumor
TCGA-BP-5194-01A-02R-1426-07	79.9846	Tumor
TCGA-BP-4342-01A-01R-1289-07	38.2506	Tumor
TCGA-B0-5703-01A-11R-1541-07	34.0427	Tumor
TCGA-B9-A5W9-01A-11R-A28H-07	6.63061	Tumor
TCGA-BP-5000-01A-01R-1334-07	28.6803	Tumor
TCGA-BP-4330-01A-01R-1289-07	56.072	Tumor
TCGA-A3-A8OU-01A-11R-A37O-07	43.7789	Tumor
TCGA-Y8-A896-01A-11R-A36F-07	8.13959	Tumor
TCGA-CZ-4864-01A-01R-1503-07	46.9112	Tumor
TCGA-BP-4756-01A-01R-1289-07	8.30778	Tumor
TCGA-B3-3926-01A-02R-1351-07	12.0945	Tumor
TCGA-A3-A6NL-01A-11R-A33J-07	63.316	Tumor
TCGA-CW-5585-01A-01R-1541-07	40.5135	Tumor
TCGA-CZ-4856-01A-02R-1426-07	73.9691	Tumor
TCGA-SX-A71S-01A-11R-A33Z-07	10.9568	Tumor
TCGA-B0-4693-01A-01R-1277-07	57.873	Tumor
TCGA-B1-7332-01A-11R-A32Z-07	4.93451	Tumor
TCGA-BP-5186-01A-01R-1426-07	65.9945	Tumor
TCGA-B1-A655-01A-11R-A31O-07	6.41185	Tumor
TCGA-A4-8098-01A-11R-2404-07	6.30419	Tumor
TCGA-MH-A55Z-01A-11R-A26U-07	6.31593	Tumor
TCGA-B0-5081-01A-01R-1334-07	47.3191	Tumor
TCGA-BP-4777-01A-01R-1289-07	53.6042	Tumor
TCGA-BP-5202-01A-02R-1426-07	57.2319	Tumor
TCGA-KL-8332-01A-11R-2315-07	18.7965	Tumor
TCGA-BP-4761-01A-01R-1289-07	6.23715	Tumor
TCGA-F9-A97G-01A-11R-A38C-07	6.33256	Tumor
TCGA-BP-4981-01A-01R-1334-07	21.0299	Tumor
TCGA-B2-5636-01A-02R-1541-07	100.641	Tumor
TCGA-UZ-A9PQ-01A-11R-A42S-07	4.918	Tumor
TCGA-BP-4797-01A-01R-1305-07	42.4621	Tumor
TCGA-BP-5006-01A-01R-1334-07	79.4118	Tumor
TCGA-BP-4998-01A-01R-1334-07	50.6106	Tumor
TCGA-B0-5088-01A-01R-1334-07	34.2462	Tumor
TCGA-B3-3925-01A-02R-1351-07	10.6034	Tumor
TCGA-B0-5713-01A-11R-1672-07	68.2633	Tumor
TCGA-BP-4769-01A-01R-1289-07	50.1088	Tumor
TCGA-BQ-7053-01A-11R-1965-07	13.061	Tumor
TCGA-B0-5097-01A-01R-1420-07	97.0906	Tumor
TCGA-BP-4968-01A-01R-1334-07	38.1131	Tumor
TCGA-A3-3308-01A-02R-1325-07	53.1206	Tumor
TCGA-B4-5838-01A-11R-1672-07	37.2256	Tumor
TCGA-5P-A9KA-01A-11R-A42S-07	13.0456	Tumor
TCGA-BP-4768-01A-01R-1289-07	26.6015	Tumor
TCGA-B0-5108-01A-01R-1420-07	61.7117	Tumor
TCGA-G7-6796-01A-11R-1965-07	7.01863	Tumor
TCGA-CJ-4642-01B-01R-1305-07	10.4857	Tumor
TCGA-KM-8639-01A-11R-2403-07	10.014	Tumor
TCGA-B0-4699-01A-01R-1277-07	21.2796	Tumor
TCGA-G7-6792-01A-21R-1965-07	19.1515	Tumor
TCGA-BQ-7044-01A-11R-1965-07	1.99107	Tumor
TCGA-3Z-A93Z-01A-11R-A37O-07	41.9652	Tumor
TCGA-DW-5560-01A-01R-1592-07	4.44519	Tumor
TCGA-A3-3370-01A-02R-1420-07	67.0035	Tumor
TCGA-CZ-5458-01A-01R-1503-07	57.348	Tumor
TCGA-BP-4795-01A-02R-1420-07	77.333	Tumor
TCGA-AT-A5NU-01A-11R-A28H-07	4.63895	Tumor
TCGA-B0-5100-01A-01R-1420-07	33.9888	Tumor
TCGA-B0-4839-01A-01R-1305-07	26.5885	Tumor
TCGA-KV-A74V-01A-11R-A33Z-07	4.54283	Tumor
TCGA-BQ-5882-01A-11R-1592-07	16.3299	Tumor
TCGA-BP-4170-01A-02R-1289-07	66.5868	Tumor
TCGA-4A-A93W-01A-11R-A37K-07	8.40463	Tumor
TCGA-CZ-5465-01A-01R-1503-07	33.5281	Tumor
TCGA-B0-4852-01A-01R-1503-07	54.7877	Tumor
TCGA-A4-8517-01A-11R-2404-07	5.53286	Tumor
TCGA-BQ-5888-01A-11R-1592-07	4.15691	Tumor
TCGA-B0-5692-01A-11R-1541-07	31.3986	Tumor
TCGA-DW-7840-01A-11R-A32Z-07	6.87448	Tumor
TCGA-B2-5641-01A-01R-1541-07	33.3119	Tumor
TCGA-UZ-A9PP-01A-11R-A42S-07	12.0911	Tumor
TCGA-CW-6088-01A-11R-1672-07	91.4939	Tumor
TCGA-CJ-5680-01A-11R-1541-07	21.7554	Tumor
TCGA-BP-4353-01A-02R-1289-07	89.4866	Tumor
TCGA-DV-5573-01A-01R-1541-07	47.4975	Tumor
TCGA-BP-5008-01A-01R-1334-07	83.6147	Tumor
TCGA-BP-4989-01A-01R-1334-07	43.8375	Tumor
TCGA-A4-A7UZ-01A-12R-A355-07	7.59894	Tumor
TCGA-B0-4836-01A-01R-1305-07	41.3778	Tumor
TCGA-B0-4688-01A-01R-1277-07	23.8482	Tumor
TCGA-B0-5693-01A-11R-1541-07	80.7827	Tumor
TCGA-KL-8325-01A-11R-2315-07	2.70086	Tumor
TCGA-CZ-4858-01A-01R-1305-07	25.2283	Tumor
TCGA-Y8-A894-01A-11R-A36F-07	15.4828	Tumor
TCGA-5P-A9K4-01A-11R-A42S-07	5.92199	Tumor
TCGA-B0-4697-01A-01R-1277-07	30.7531	Tumor
TCGA-2Z-A9JM-01A-12R-A42S-07	9.4215	Tumor
TCGA-B0-5707-01A-11R-1541-07	6.57466	Tumor
TCGA-B2-5633-01A-01R-A277-07	38.9202	Tumor
TCGA-BP-5180-01A-01R-1426-07	22.5642	Tumor
TCGA-A3-3346-01A-01R-1766-07	8.66286	Tumor
TCGA-CJ-4881-01A-01R-1305-07	25.5547	Tumor
TCGA-AK-3458-01A-01R-1503-07	13.9441	Tumor
TCGA-DZ-6134-01A-11R-1965-07	11.8258	Tumor
TCGA-UZ-A9PS-05A-11R-A42S-07	10.8834	Tumor
TCGA-B0-4844-01A-01R-1277-07	24.5944	Tumor
TCGA-BP-5185-01A-01R-1426-07	14.2047	Tumor
TCGA-CJ-4873-01A-01R-1305-07	13.1038	Tumor
TCGA-CJ-5676-01A-11R-1541-07	36.3213	Tumor
TCGA-B0-4821-01A-01R-1503-07	11.6312	Tumor
TCGA-MH-A857-01A-11R-A355-07	8.96792	Tumor
TCGA-GL-A4EM-01A-11R-A24Z-07	4.68636	Tumor
TCGA-CJ-4888-01A-01R-1305-07	58.3593	Tumor
TCGA-KO-8416-01A-11R-2315-07	5.22583	Tumor
TCGA-KM-8439-01A-11R-2315-07	8.93717	Tumor
TCGA-CZ-5455-01A-01R-1503-07	69.3331	Tumor
TCGA-B0-5106-01A-01R-1420-07	42.4935	Tumor
TCGA-BP-4965-01A-01R-1334-07	86.8748	Tumor
TCGA-BP-4959-01A-01R-1334-07	33.2922	Tumor
TCGA-KL-8345-01A-11R-2315-07	7.23722	Tumor
TCGA-KO-8407-01A-11R-2315-07	10.2167	Tumor
TCGA-DV-5575-01A-01R-1541-07	79.8511	Tumor
TCGA-AS-3778-01A-01R-A32Z-07	44.8151	Tumor
TCGA-Q2-A5QZ-01A-11R-A28H-07	1.84729	Tumor
TCGA-A3-3319-01A-02R-1325-07	13.6133	Tumor
TCGA-Y8-A8S1-01A-11R-A37K-07	10.2815	Tumor
TCGA-BP-5174-01A-01R-1426-07	19.5668	Tumor
TCGA-A3-3343-01A-01R-0864-07	39.1475	Tumor
TCGA-5P-A9JU-01A-11R-A42S-07	6.86539	Tumor
TCGA-A3-3313-01A-02R-1325-07	14.6959	Tumor
TCGA-B2-3923-01B-10R-A277-07	21.9679	Tumor
TCGA-CW-5590-01A-01R-1541-07	50.1337	Tumor
TCGA-B1-A47O-01A-11R-A24Z-07	3.49031	Tumor
TCGA-B0-4843-01A-01R-1277-07	30.5899	Tumor
TCGA-CZ-5457-01A-01R-1503-07	58.6878	Tumor
TCGA-AK-3451-01A-02R-1188-07	10.3708	Tumor
TCGA-KM-8442-01A-11R-2315-07	6.27858	Tumor
TCGA-CJ-4641-01A-02R-1325-07	36.7247	Tumor
TCGA-B0-5119-01A-02R-1420-07	79.6487	Tumor
TCGA-B0-4824-01A-01R-1277-07	48.0652	Tumor
TCGA-B2-5635-01A-01R-1541-07	37.3501	Tumor
TCGA-A3-A8OW-01A-11R-A37O-07	85.3496	Tumor
TCGA-B2-3924-01B-03R-A277-07	69.0521	Tumor
TCGA-B0-4712-01A-01R-1503-07	24.4242	Tumor
TCGA-B0-4707-01A-01R-1277-07	11.4335	Tumor
TCGA-B0-4810-01A-01R-1503-07	40.5604	Tumor
TCGA-B9-A44B-01A-11R-A24Z-07	6.29531	Tumor
TCGA-5P-A9JZ-01A-11R-A42S-07	4.66841	Tumor
TCGA-MH-A856-01A-11R-A355-07	8.38229	Tumor
TCGA-CJ-4908-01A-01R-1426-07	104.878	Tumor
TCGA-MH-A560-01A-11R-A26U-07	1.70203	Tumor
TCGA-BP-5178-01A-01R-1426-07	24.733	Tumor
TCGA-A3-3380-01A-01R-0864-07	53.5234	Tumor
TCGA-P4-AAVM-01A-11R-A42S-07	1.82414	Tumor
TCGA-CJ-4871-01A-01R-1305-07	47.2289	Tumor
TCGA-KL-8327-01A-11R-2315-07	3.38868	Tumor
TCGA-B2-4102-01A-02R-1325-07	49.5736	Tumor
TCGA-GL-6846-01A-11R-1965-07	9.36568	Tumor
TCGA-BP-4765-01A-01R-1289-07	89.1875	Tumor
TCGA-AK-3461-01A-02R-1277-07	89.0336	Tumor
TCGA-EV-5901-01A-11R-1592-07	17.688	Tumor
TCGA-DW-5561-01A-01R-1592-07	8.25051	Tumor
TCGA-B0-4817-01A-01R-1277-07	7.43244	Tumor
TCGA-A3-A6NJ-01A-12R-A33J-07	70.6788	Tumor
TCGA-DV-5574-01A-01R-1541-07	74.4537	Tumor
TCGA-B0-5711-01A-11R-1672-07	66.6119	Tumor
TCGA-BP-4977-01A-01R-1334-07	30.5152	Tumor
TCGA-A3-3349-01A-01R-1188-07	87.0522	Tumor
TCGA-B4-5377-01A-01R-1503-07	90.8755	Tumor
TCGA-A3-3363-01A-01R-0864-07	7.61974	Tumor
TCGA-BP-5192-01A-01R-1426-07	47.986	Tumor
TCGA-5P-A9KE-01A-11R-A42S-07	2.1983	Tumor
TCGA-BP-5175-01A-01R-1426-07	10.1746	Tumor
TCGA-2Z-A9JJ-01A-11R-A42S-07	8.22386	Tumor
TCGA-DV-5567-01A-01R-1541-07	72.4919	Tumor
TCGA-BQ-5881-01A-11R-1592-07	2.96898	Tumor
TCGA-KN-8436-01A-11R-2315-07	4.90646	Tumor
TCGA-CZ-4862-01A-01R-1305-07	63.7306	Tumor
TCGA-CZ-5468-01A-01R-1503-07	21.652	Tumor
TCGA-B9-4116-01A-02R-1351-07	10.3818	Tumor
TCGA-B0-5691-01A-11R-1541-07	57.69	Tumor
TCGA-B1-A47N-01A-11R-A24Z-07	3.87765	Tumor
TCGA-B9-4113-01A-01R-1193-07	7.72948	Tumor
TCGA-KO-8413-01A-11R-2315-07	14.8064	Tumor
TCGA-B8-4622-01A-02R-1277-07	49.7502	Tumor
TCGA-BP-4158-01A-02R-1289-07	49.8061	Tumor
TCGA-AK-3433-01A-02R-1277-07	6.90815	Tumor
TCGA-BQ-7056-01A-11R-1965-07	7.13567	Tumor
TCGA-B0-5092-01A-01R-1420-07	33.9134	Tumor
TCGA-B1-A657-01A-11R-A31O-07	5.72253	Tumor
TCGA-J7-6720-01A-11R-2139-07	6.94224	Tumor
TCGA-SX-A7SS-01A-11R-A36F-07	4.11976	Tumor
TCGA-2Z-A9J1-01A-11R-A38C-07	5.22805	Tumor
TCGA-EV-5902-01A-11R-1592-07	6.1672	Tumor
TCGA-BP-4967-01A-01R-1334-07	25.3682	Tumor
TCGA-CW-5588-01A-01R-1541-07	53.8337	Tumor
TCGA-BP-4334-01A-01R-1289-07	2.31768	Tumor
TCGA-MH-A854-01A-11R-A355-07	4.44885	Tumor
TCGA-4A-A93X-01A-11R-A37K-07	4.90009	Tumor
TCGA-B0-4701-01A-01R-1277-07	61.8033	Tumor
TCGA-CW-5580-01A-01R-1672-07	57.2688	Tumor
TCGA-2Z-A9JG-01A-11R-A42S-07	7.88172	Tumor
TCGA-BP-4787-01A-01R-1305-07	26.1183	Tumor
TCGA-UZ-A9PV-01A-11R-A42S-07	3.36602	Tumor
TCGA-UZ-A9PR-01A-11R-A42S-07	11.9016	Tumor
TCGA-BP-4174-01A-02R-1289-07	31.3512	Tumor
TCGA-BP-4969-01A-01R-1334-07	27.9508	Tumor
TCGA-BP-4327-01A-01R-1289-07	29.4135	Tumor
TCGA-GL-7773-01A-11R-A32Z-07	21.1343	Tumor
TCGA-EU-5905-01A-11R-1672-07	38.1844	Tumor
TCGA-B0-5107-01A-01R-1420-07	11.4708	Tumor
TCGA-B2-4098-01A-02R-1325-07	6.16922	Tumor
TCGA-BP-4798-01A-01R-1305-07	45.8774	Tumor
TCGA-AK-3454-01A-02R-1277-07	33.2315	Tumor
TCGA-G7-7501-01A-11R-2204-07	9.40411	Tumor
TCGA-BP-4176-01A-02R-1289-07	37.7884	Tumor
TCGA-G7-A8LC-01A-11R-A36F-07	4.69151	Tumor
TCGA-BP-4163-01A-02R-1325-07	30.289	Tumor
TCGA-CZ-5461-01A-01R-1503-07	56.2628	Tumor
TCGA-A3-A8CQ-01A-11R-A37O-07	83.4267	Tumor
TCGA-P4-A5E6-01A-11R-A28H-07	3.81136	Tumor
TCGA-BP-4349-01A-01R-1289-07	49.7012	Tumor
TCGA-UN-AAZ9-01A-11R-A38C-07	11.3177	Tumor
TCGA-B0-5085-01A-01R-1334-07	18.292	Tumor
TCGA-B0-4833-01A-01R-1305-07	39.3182	Tumor
TCGA-B8-A54H-01A-11R-A33J-07	68.2761	Tumor
TCGA-CZ-5454-01A-01R-1503-07	42.2339	Tumor
TCGA-BP-4991-01A-01R-1334-07	110.932	Tumor
TCGA-KM-8441-01A-11R-2315-07	21.4053	Tumor
TCGA-AL-3472-01A-01R-1193-07	6.37274	Tumor
TCGA-A3-3365-01A-01R-0864-07	84.7357	Tumor
TCGA-KO-8417-01A-11R-2315-07	6.17455	Tumor
TCGA-BQ-5877-01A-11R-1592-07	8.30062	Tumor
TCGA-CJ-4904-01A-02R-1426-07	115.761	Tumor
TCGA-IA-A83T-01A-11R-A355-07	4.84832	Tumor
TCGA-KN-8432-01A-11R-2315-07	9.6367	Tumor
TCGA-AL-7173-01A-11R-2139-07	8.73438	Tumor
TCGA-BP-4344-01A-01R-1289-07	96.0309	Tumor
TCGA-KN-8435-01A-11R-2315-07	6.30438	Tumor
TCGA-A3-3387-01A-01R-1541-07	40.2477	Tumor
TCGA-CJ-5671-01A-11R-1541-07	56.2912	Tumor
TCGA-BP-4961-01A-01R-1334-07	116.548	Tumor
TCGA-CJ-6032-01A-11R-1672-07	111.596	Tumor
TCGA-BP-4781-01A-01R-1305-07	35.1228	Tumor
TCGA-A3-3374-01A-02R-1325-07	6.44018	Tumor
TCGA-A3-A6NI-01A-11R-A33J-07	26.3981	Tumor
TCGA-CJ-5672-01A-11R-1541-07	35.5736	Tumor
TCGA-CZ-5452-01A-01R-1503-07	32.464	Tumor
TCGA-UZ-A9PJ-01A-11R-A38C-07	12.0303	Tumor
TCGA-HE-A5NL-01A-11R-A26U-07	5.74129	Tumor
TCGA-B8-A8YJ-01A-13R-A39I-07	99.5415	Tumor
TCGA-BP-5007-01A-01R-1334-07	47.7113	Tumor
TCGA-5P-A9K2-01A-11R-A42S-07	0.924463	Tumor
TCGA-BP-4985-01A-01R-1334-07	30.4128	Tumor
TCGA-J7-8537-01A-11R-2404-07	15.0648	Tumor
TCGA-BP-4340-01A-01R-1289-07	40.344	Tumor
TCGA-CZ-5984-01A-11R-1672-07	27.2883	Tumor
TCGA-G6-A8L8-01A-21R-A37O-07	22.9584	Tumor
TCGA-A4-8310-01A-11R-2404-07	3.73082	Tumor
TCGA-CJ-4643-01A-02R-1325-07	76.1413	Tumor
TCGA-B0-4714-01A-01R-1277-07	31.4259	Tumor
TCGA-A4-7997-01A-11R-2204-07	10.1034	Tumor
TCGA-KN-8428-01A-11R-2315-07	3.77004	Tumor
TCGA-CZ-5460-01A-01R-1503-07	36.9973	Tumor
TCGA-B8-A7U6-01A-12R-A37O-07	77.84	Tumor
TCGA-MM-A564-01A-11R-A266-07	30.362	Tumor
TCGA-B8-4620-01A-02R-1325-07	44.4921	Tumor
TCGA-CJ-4893-01A-01R-1305-07	70.185	Tumor
TCGA-BP-4332-01A-01R-1289-07	58.6843	Tumor
TCGA-A3-3357-01A-02R-1420-07	22.897	Tumor
TCGA-A4-7585-01A-11R-2139-07	14.1715	Tumor
TCGA-CZ-5464-01A-01R-1503-07	40.6718	Tumor
TCGA-KO-8405-01A-11R-2315-07	13.1779	Tumor
TCGA-UZ-A9PO-01A-11R-A38C-07	6.33968	Tumor
TCGA-BQ-7048-01A-11R-1965-07	9.7117	Tumor
TCGA-UZ-A9PU-01A-11R-A42S-07	4.46617	Tumor
TCGA-KN-8434-01A-11R-2315-07	13.0353	Tumor
TCGA-A4-7583-01A-11R-A32Z-07	12.8247	Tumor
TCGA-A3-3362-01A-02R-1325-07	50.9916	Tumor
TCGA-AK-3440-01A-02R-1277-07	5.40439	Tumor
TCGA-BP-5169-01A-01R-1426-07	13.3214	Tumor
TCGA-SX-A7SM-01A-11R-A355-07	11.027	Tumor
TCGA-AK-3453-01A-02R-1277-07	21.6001	Tumor
TCGA-5P-A9K8-01A-11R-A42S-07	7.25801	Tumor
TCGA-5P-A9KC-01A-11R-A42S-07	6.35978	Tumor
TCGA-CJ-4872-01A-01R-1305-07	58.7023	Tumor
TCGA-UZ-A9PL-01A-11R-A38C-07	3.78985	Tumor
TCGA-HE-A5NI-01A-11R-A26U-07	4.44165	Tumor
TCGA-BP-4345-01A-01R-1289-07	69.8641	Tumor
TCGA-B8-A54K-01A-11R-A33J-07	34.7943	Tumor
TCGA-A4-A5Y0-01A-11R-A31O-07	3.14133	Tumor
TCGA-UZ-A9Q1-01A-11R-A42S-07	3.42436	Tumor
TCGA-O9-A75Z-01A-11R-A33Z-07	9.13857	Tumor
TCGA-A3-3351-01A-02R-1325-07	53.3715	Tumor
TCGA-CZ-4853-01A-01R-1426-07	30.944	Tumor
TCGA-MH-A55W-01A-11R-A26U-07	7.62236	Tumor
TCGA-B8-5164-01A-01R-1420-07	50.8189	Tumor
TCGA-A3-3372-01A-02R-1325-07	64.0539	Tumor
TCGA-BP-5190-01A-01R-1426-07	18.6035	Tumor
TCGA-P4-AAVO-01A-11R-A42S-07	1.14325	Tumor
TCGA-BP-4758-01A-01R-1289-07	43.9402	Tumor
TCGA-CJ-4875-01A-01R-1305-07	24.0501	Tumor
TCGA-KN-8431-01A-11R-2315-07	5.86024	Tumor
TCGA-HE-7129-01A-11R-1965-07	2.77938	Tumor
TCGA-SX-A7SO-01A-11R-A355-07	4.3556	Tumor
TCGA-B0-5121-01A-02R-1420-07	54.8193	Tumor
TCGA-SX-A7SP-01A-11R-A355-07	3.9225	Tumor
TCGA-BP-5001-01A-01R-1334-07	22.2531	Tumor
TCGA-BP-4160-01A-02R-1289-07	66.3286	Tumor
TCGA-BP-4962-01A-01R-1334-07	22.8671	Tumor
TCGA-BP-4162-01A-02R-1325-07	71.862	Tumor
TCGA-MH-A562-01A-11R-A26U-07	3.8602	Tumor
TCGA-B8-A54J-01A-11R-A33J-07	85.0184	Tumor
TCGA-BP-5184-01A-01R-1426-07	69.7251	Tumor
TCGA-B0-5402-01A-01R-1503-07	55.0421	Tumor
TCGA-B0-4815-01A-01R-1503-07	33.7557	Tumor
TCGA-B0-5095-01A-01R-1420-07	54.8571	Tumor
TCGA-B8-5550-01A-01R-1541-07	34.5518	Tumor
TCGA-B0-4838-01A-01R-1305-07	70.2267	Tumor
TCGA-CZ-5469-01A-01R-1503-07	11.0304	Tumor
TCGA-AK-3445-01A-02R-1277-07	36.3365	Tumor
TCGA-CZ-5470-01A-01R-1503-07	27.5973	Tumor
TCGA-B0-4696-01A-01R-1277-07	31.083	Tumor
TCGA-KV-A6GD-01A-11R-A31O-07	7.91246	Tumor
TCGA-G7-A8LB-01A-11R-A36F-07	2.1719	Tumor
TCGA-5P-A9JW-01A-11R-A42S-07	2.31977	Tumor
TCGA-GL-A9DC-01A-11R-A37K-07	7.67742	Tumor
TCGA-AK-3431-01A-02R-1277-07	76.2168	Tumor
TCGA-KN-8424-01A-11R-2315-07	7.46761	Tumor
TCGA-A3-A8OV-01A-11R-A37O-07	25.5931	Tumor
TCGA-BP-4970-01A-01R-1334-07	73.3065	Tumor
TCGA-BP-4784-01A-01R-1305-07	64.2436	Tumor
TCGA-B0-4818-01A-01R-1503-07	55.4556	Tumor
TCGA-BP-4762-01A-02R-1289-07	76.9098	Tumor
TCGA-A4-8516-01A-11R-2404-07	6.09036	Tumor
TCGA-KO-8409-01A-11R-2315-07	2.35051	Tumor
TCGA-BP-4999-01A-01R-1334-07	95.5284	Tumor
TCGA-B0-5400-01A-01R-1503-07	13.9866	Tumor
TCGA-KL-8328-01A-11R-2315-07	1.28903	Tumor
TCGA-CZ-4859-01A-02R-1426-07	56.009	Tumor
TCGA-B0-4834-01A-01R-1305-07	21.7573	Tumor
