# Supplementary material for: MiR-532-5p suppresses renal cancer cell proliferation by disrupting the ETS1-mediated positive feedback loop with the KRAS-NAP1L1/P-ERK axis
Source: Br J Cancer. 2018 Aug 7;119(5):591–604. doi: 10.1038/s41416-018-0196-5 (PMC6162242; doi:10.1038/s41416-018-0196-5)
Supplement: Supplementary file 15 — TS12 [file 41416_2018_196_MOESM15_ESM.xlsx]

## Sheet: Sheet1
Table S12. miR-532-5p expression and corresponding ETS1 expression in RCC and normal renal samples from TCGA RCC dataset
ID	hsa-miR-532-5p	ETS1
TCGA-IA-A83W-01A	781.961	10.136
TCGA-A3-3385-01A	1545.25	26.7098
TCGA-A3-3311-01A	575.533	48.0193
TCGA-CZ-5985-01A	621.312	28.6617
TCGA-DW-7842-01A	866.003	12.4095
TCGA-BP-5173-01A	817.017	43.1405
TCGA-DV-5575-01A	541.924	79.8511
TCGA-CW-6087-01A	957.122	48.8865
TCGA-BP-4161-01A	738.718	40.8041
TCGA-A3-A8OW-01A	1006.55	85.3496
TCGA-UZ-A9Q0-01A	530.14	2.15998
TCGA-EV-5901-01A	544.551	17.688
TCGA-BP-4337-01A	437.501	18.3912
TCGA-F9-A7Q0-01A	525.392	6.92793
TCGA-B3-4103-01A	537.758	5.95303
TCGA-GL-A9DC-01A	1002.77	7.67742
TCGA-A4-7996-01A	1659.84	10.5412
TCGA-BP-5201-01A	1251.35	56.4677
TCGA-CW-5587-01A	1295.92	53.0127
TCGA-UN-AAZ9-01A	638.261	11.3177
TCGA-BP-5200-01A	589.843	116.955
TCGA-CZ-4862-01A	452.516	63.7306
TCGA-BP-4962-01A	499.352	22.8671
TCGA-CJ-4904-01A	817.062	115.761
TCGA-B0-5102-01A	1116.82	20.954
TCGA-B0-5705-01A	1141.58	45.1633
TCGA-CJ-4918-01A	483.825	79.2244
TCGA-B0-4691-01A	271.184	17.3273
TCGA-B8-4619-01A	1182.72	18.3858
TCGA-Y8-A8S1-01A	1483.36	10.2815
TCGA-MM-A84U-01A	660.271	24.1519
TCGA-UZ-A9PJ-01A	1025.22	12.0303
TCGA-BP-5004-01A	700.62	52.7061
TCGA-B0-5119-01A	732	79.6487
TCGA-B1-A47N-01A	818.396	3.87765
TCGA-SX-A7SS-01A	1144.65	4.11976
TCGA-B0-5106-01A	546.974	42.4935
TCGA-CW-5584-01A	645.835	51.8367
TCGA-IA-A83S-01A	964.363	4.39577
TCGA-IZ-8195-01A	1281.72	3.37379
TCGA-A3-A6NI-01A	1245.56	26.3981
TCGA-2Z-A9JP-01A	1633.06	2.64596
TCGA-P4-AAVL-01A	571.57	8.65905
TCGA-B0-4816-01A	664.522	53.9024
TCGA-B0-4700-01A	680.775	43.5704
TCGA-CJ-5680-01A	813.316	21.7554
TCGA-DZ-6135-01A	1124.27	16.8719
TCGA-MH-A855-01A	1687.53	15.6225
TCGA-BP-4974-01A	478.788	113.747
TCGA-G7-7501-01A	4408.03	9.40411
TCGA-B0-5098-01A	826.547	7.50174
TCGA-2Z-A9J5-01A	724.111	3.46688
TCGA-BP-4766-01A	1379.01	64.4166
TCGA-Y8-A894-01A	2116.24	15.4828
TCGA-B2-5633-01A	813.98	38.9202
TCGA-2Z-A9J7-01A	356.189	2.40926
TCGA-B0-4822-01A	463.504	34.7641
TCGA-AK-3460-01A	694.695	56.3097
TCGA-HE-A5NJ-01A	448.384	5.25375
TCGA-BP-4799-01A	436.225	42.5968
TCGA-A3-3320-01A	1140.57	62.3724
TCGA-B3-4104-01A	943.727	16.8013
TCGA-A4-A5DU-01A	746.7	5.08571
TCGA-B0-5402-01A	468.061	55.0421
TCGA-A3-3357-01A	631.49	22.897
TCGA-AK-3428-01A	312.907	69.2853
TCGA-B0-4833-01A	1131.11	39.3182
TCGA-A3-3317-01A	535.307	41.7471
TCGA-V9-A7HT-01A	1097.75	6.61095
TCGA-BP-4992-01A	3299.7	16.95
TCGA-B8-A54E-01A	3090.45	5.63565
TCGA-B0-5092-01A	885.337	33.9134
TCGA-5P-A9K4-01A	342.91	5.92199
TCGA-5P-A9JV-01A	505.454	37.6777
TCGA-EU-5906-01A	1015.01	83.4604
TCGA-BP-4968-01A	734.516	38.1131
TCGA-DV-5565-01A	568.585	59.7549
TCGA-B0-4703-01A	384.961	48.6959
TCGA-BP-4976-01A	1054.43	53.8118
TCGA-B1-5398-01A	1263.99	11.8955
TCGA-B8-5546-01A	3693.12	10.1601
TCGA-B8-5550-01A	638.456	34.5518
TCGA-B8-4620-01A	337.641	44.4921
TCGA-BQ-5881-01A	859.517	2.96898
TCGA-B4-5832-01A	1255.65	52.5107
TCGA-MH-A857-01A	5959.71	8.96792
TCGA-CJ-4636-01A	497.408	30.5477
TCGA-B0-4813-01A	467.268	16.7493
TCGA-B2-5635-01A	741.25	37.3501
TCGA-BP-4781-01A	448.639	35.1228
TCGA-B9-A5W7-01A	752.38	7.68544
TCGA-UZ-A9PL-01A	1077.25	3.78985
TCGA-AK-3436-01A	555.464	20.8064
TCGA-A3-3374-01A	1420.8	6.44018
TCGA-SX-A7SQ-01A	880.274	5.21985
TCGA-DW-7834-01A	1073.6	29.8925
TCGA-B0-5691-01A	863.613	57.69
TCGA-BP-4765-01A	550.637	89.1875
TCGA-B8-4143-01A	334.031	34.5937
TCGA-PJ-A5Z8-01A	901.556	17.6331
TCGA-BP-4771-01A	633.393	53.1221
TCGA-AL-3467-01A	638.624	7.0523
TCGA-BP-4174-01A	706.786	31.3512
TCGA-B0-5690-01A	502.321	104.63
TCGA-CW-5591-01A	711.411	25.5479
TCGA-BP-4176-01A	494.5	37.7884
TCGA-B0-5080-01A	445.138	70.2899
TCGA-SX-A71V-01A	981.119	3.26308
TCGA-P4-A5E7-01A	873.15	9.26525
TCGA-5P-A9K0-01A	1334.95	3.58899
TCGA-A3-3387-01A	485.945	40.2477
TCGA-B0-4698-01A	846.71	43.1733
TCGA-CJ-4637-01A	591.581	45.413
TCGA-CJ-5682-01A	609.429	39.558
TCGA-BP-4998-01A	436.086	50.6106
TCGA-CZ-5988-01A	473.934	59.782
TCGA-DW-5561-01A	680.705	8.25051
TCGA-BP-5191-01A	456.338	17.2085
TCGA-A3-3308-01A	544.181	53.1206
TCGA-GL-A4EM-01A	1551.32	4.68636
TCGA-BQ-7061-01A	1259.25	10.3764
TCGA-AK-3458-01A	957.314	13.9441
TCGA-BP-4173-01A	557.168	59.9111
TCGA-A3-3370-01A	820.283	67.0035
TCGA-CJ-5671-01A	450.798	56.2912
TCGA-B0-4824-01A	834.707	48.0652
TCGA-B9-4117-01A	806.996	10.7653
TCGA-BQ-7046-01A	677.379	5.38468
TCGA-BP-4326-01A	328.758	46.6882
TCGA-BP-4329-01A	546.036	51.0951
TCGA-B0-4712-01A	551.601	24.4242
TCGA-BQ-7062-01A	1263.98	11.4678
TCGA-SX-A7SU-01A	997.706	6.96744
TCGA-UZ-A9PU-01A	514.068	4.46617
TCGA-CJ-4897-01A	981.63	49.9305
TCGA-UZ-A9PR-01A	1036.02	11.9016
TCGA-BP-4763-01A	534.904	71.2321
TCGA-4A-A93Y-01A	599.838	14.7883
TCGA-B9-A44B-01A	429.983	6.29531
TCGA-UZ-A9PP-01A	978.352	12.0911
TCGA-A4-7915-01A	549.976	19.649
TCGA-B0-5694-01A	330.581	40.0236
TCGA-BP-4345-01A	413.632	69.8641
TCGA-BP-5174-01A	1193.02	19.5668
TCGA-BP-4987-01A	673.832	72.2448
TCGA-BP-5176-01A	1042.23	48.9375
TCGA-B0-5696-01A	695.043	34.3994
TCGA-G7-6790-01A	953.429	6.75788
TCGA-B0-4696-01A	3405.67	31.083
TCGA-B0-4699-01A	627.372	21.2796
TCGA-DV-A4W0-05A	753.734	55.2884
TCGA-B0-5697-01A	969.102	31.8396
TCGA-AL-3472-01A	1173.68	6.37274
TCGA-AK-3431-01A	413.155	76.2168
TCGA-B0-5084-01A	827.977	12.7089
TCGA-BP-5010-01A	423.347	29.0097
TCGA-MH-A55W-01A	1325.73	7.62236
TCGA-DZ-6133-01A	915.055	5.49538
TCGA-BP-5168-01A	79.0511	58.8766
TCGA-A4-8311-01A	564.965	4.11203
TCGA-CW-6088-01A	738.375	91.4939
TCGA-B8-4622-01A	363.196	49.7502
TCGA-A4-8516-01A	915.183	6.09036
TCGA-B1-A47M-01A	541.301	2.69759
TCGA-B0-5702-01A	825.611	6.31294
TCGA-B4-5378-01A	285.148	82.3438
TCGA-B8-5164-01A	1328.34	50.8189
TCGA-CZ-4860-01A	308.375	13.3137
TCGA-CJ-6030-01A	898.829	42.1532
TCGA-AK-3433-01A	2250.33	6.90815
TCGA-CZ-5469-01A	298.92	11.0304
TCGA-CZ-5463-01A	791.795	41.9813
TCGA-AK-3434-01A	423.91	49.1166
TCGA-AL-3466-01A	929.177	7.25933
TCGA-B0-5120-01A	468.836	62.0194
TCGA-BP-5194-01A	558.998	79.9846
TCGA-GL-A9DD-01A	829.182	6.50662
TCGA-CJ-4873-01A	563.232	13.1038
TCGA-CJ-4635-01A	364.225	44.9568
TCGA-2Z-A9JL-01A	1063.66	7.25159
TCGA-B0-5812-01A	621.693	92.4057
TCGA-F9-A8NY-01A	735.767	8.9412
TCGA-BP-5202-01A	783.871	57.2319
TCGA-B0-5077-01A	401.464	41.2727
TCGA-A4-7734-01A	855.807	17.476
TCGA-BP-5170-01A	504.896	43.7147
TCGA-CJ-4876-01A	757.369	29.4853
TCGA-CW-5590-01A	520.658	50.1337
TCGA-B0-4846-01A	759.255	65.9395
TCGA-A3-A8CQ-01A	1516.37	83.4267
TCGA-B9-A8YH-01A	813.83	8.94272
TCGA-B8-A54F-01A	384.192	45.6676
TCGA-Y8-A896-01A	1017.08	8.13959
TCGA-CJ-5672-01A	778.907	35.5736
TCGA-SX-A71W-01A	502.289	5.03018
TCGA-B0-4811-01A	579.668	16.8729
TCGA-HE-A5NF-01A	1101.54	4.8104
TCGA-BQ-5894-01A	348.227	22.261
TCGA-B0-4852-01A	1227.96	54.7877
TCGA-B2-4099-01A	693.997	25.2308
TCGA-EV-5902-01A	436.265	6.1672
TCGA-B0-4836-01A	539.024	41.3778
TCGA-2Z-A9JE-01A	518.229	4.7234
TCGA-Y8-A895-01A	372.358	4.27583
TCGA-BQ-7048-01A	1132.88	9.7117
TCGA-BQ-5882-01A	2583.67	16.3299
TCGA-A3-3324-01A	1077.02	45.119
TCGA-CZ-5467-01A	384.993	71.7824
TCGA-B1-A47O-01A	859.094	3.49031
TCGA-CJ-4907-01A	470.957	63.2172
TCGA-AK-3447-01A	3086.99	3.04778
TCGA-BP-5187-01A	558.338	67.9398
TCGA-P4-A5E6-01A	677.907	3.81136
TCGA-B0-5712-01A	581.169	27.1985
TCGA-CJ-6028-01A	580.502	59.892
TCGA-AL-A5DJ-01A	1298.75	2.63386
TCGA-J7-A8I2-01A	753.919	7.63296
TCGA-A4-A7UZ-01A	231.172	7.59894
TCGA-2Z-A9J9-01A	549.485	40.5716
TCGA-4A-A93W-01A	874.059	8.40463
TCGA-AK-3461-01A	739.394	89.0336
TCGA-DW-7839-01A	988.686	4.0341
TCGA-CZ-4864-01A	1312.79	46.9112
TCGA-P4-AAVM-01A	780.151	1.82414
TCGA-BP-4965-01A	1063.5	86.8748
TCGA-CJ-4905-01A	654.568	111.746
TCGA-CJ-5683-01A	881.486	44.1288
TCGA-2Z-A9J2-01A	892.599	1.44839
TCGA-2Z-A9JS-01A	522.977	5.32817
TCGA-B2-3924-01A	1167.52	51.4866
TCGA-BP-4776-01A	508.612	37.43
TCGA-A4-7287-01A	1576.36	15.155
TCGA-SX-A7SR-01A	1600.56	4.69937
TCGA-BP-5186-01A	1292.74	65.9945
TCGA-A3-A6NJ-01A	1430.4	70.6788
TCGA-CJ-4643-01A	698.47	76.1413
TCGA-G7-6789-01A	405.861	6.84752
TCGA-A3-3313-01A	1931.46	14.6959
TCGA-B0-5100-01A	176.783	33.9888
TCGA-AK-3440-01A	681.702	5.40439
TCGA-CJ-4881-01A	320.014	25.5547
TCGA-B0-5107-01A	530.121	11.4708
TCGA-B3-8121-01A	719.649	10.6918
TCGA-DW-5560-01A	665.341	4.44519
TCGA-CJ-4872-01A	400.357	58.7023
TCGA-BQ-5877-01A	1359.52	8.30062
TCGA-CJ-4912-01A	284.518	17.9137
TCGA-Y8-A8RZ-01A	542.567	2.73206
TCGA-BP-4981-01A	641.289	21.0299
TCGA-BP-4975-01A	592.819	63.8731
TCGA-B2-5636-01A	259.059	100.641
TCGA-B8-A54H-01A	1256.77	68.2761
TCGA-BQ-5875-01A	702.461	3.73247
TCGA-G7-6796-01A	1163.81	7.01863
TCGA-CZ-4865-01A	601.242	52.2827
TCGA-BP-4353-01A	587.096	89.4866
TCGA-BP-4342-01A	448.048	38.2506
TCGA-BP-4777-01A	1189.62	53.6042
TCGA-CJ-5675-01A	999.415	38.1157
TCGA-AL-7173-01A	1676.36	8.73438
TCGA-A3-3372-01A	699.97	64.0539
TCGA-CZ-4853-01A	685.929	30.944
TCGA-BQ-7045-01A	1109.26	7.72483
TCGA-AK-3426-01A	502.223	19.6117
TCGA-5P-A9KE-01A	994.064	2.1983
TCGA-BP-4330-01A	511.747	56.072
TCGA-BP-4977-01A	458.419	30.5152
TCGA-DW-7838-01A	909.479	24.1324
TCGA-WN-AB4C-01A	4124.14	2.44123
TCGA-BQ-5883-01A	707.771	12.3614
TCGA-CJ-4641-01A	604.968	36.7247
TCGA-GL-7966-01A	476.846	17.7374
TCGA-CZ-4859-01A	1024.82	56.009
TCGA-B0-5075-01A	860.146	15.5786
TCGA-MM-A563-01A	966.455	36.1921
TCGA-B2-4102-01A	1249.03	49.5736
TCGA-B0-4688-01A	276.508	23.8482
TCGA-BP-5009-01A	540.388	37.4196
TCGA-A4-A5Y1-01A	1297.58	5.87147
TCGA-B8-5552-01B	535.981	95.2545
TCGA-BP-4985-01A	660.436	30.4128
TCGA-BP-5182-01A	494.453	43.0597
TCGA-BQ-5880-01A	1266.46	7.53331
TCGA-B8-4151-01A	766.106	26.9568
TCGA-A3-A6NN-01A	786.883	59.2573
TCGA-A4-A57E-01A	1122.96	5.61463
TCGA-B8-A54J-01A	909.579	85.0184
TCGA-5P-A9K9-01A	1301.47	6.01726
TCGA-A3-3378-01A	1352.38	28.6854
TCGA-B2-3923-01A	3305.19	10.0011
TCGA-G7-A8LC-01A	1475.63	4.69151
TCGA-AK-3451-01A	712.851	10.3708
TCGA-A4-8098-01A	502.929	6.30419
TCGA-BP-5195-01A	623.217	70.152
TCGA-BP-5190-01A	567.203	18.6035
TCGA-BP-5000-01A	150.541	28.6803
TCGA-2Z-A9J8-01A	915.505	4.46306
TCGA-BP-4325-01A	1024.62	42.9845
TCGA-B2-3924-01B	1105.29	69.0521
TCGA-BP-4790-01A	552.346	63.5751
TCGA-G7-A8LD-01A	326.242	3.88228
TCGA-BQ-5879-01A	222.378	29.4742
TCGA-BP-4327-01A	520.094	29.4135
TCGA-DW-7840-01A	1208.93	6.87448
TCGA-BP-5185-01A	756.581	14.2047
TCGA-BP-4993-01A	1407.27	86.9597
TCGA-B8-A8YJ-01A	1166.38	99.5415
TCGA-CZ-4856-01A	732.743	73.9691
TCGA-B8-A7U6-01A	1031.26	77.84
TCGA-CJ-4891-01A	603.842	13.9272
TCGA-CJ-4638-01A	448.895	7.21585
TCGA-CZ-5461-01A	669.209	56.2628
TCGA-CZ-5455-01A	1551.59	69.3331
TCGA-BP-5178-01A	469.93	24.733
TCGA-SX-A7SL-01A	518.06	2.64077
TCGA-CJ-5677-01A	849.248	19.4646
TCGA-BP-4797-01A	754.834	42.4621
TCGA-DW-7837-01A	859.584	13.8784
TCGA-B0-5094-01A	428.553	14.9072
TCGA-CZ-5464-01A	513.048	40.6718
TCGA-B8-5159-01A	842.625	45.0835
TCGA-BP-5192-01A	714.535	47.986
TCGA-CJ-4890-01A	548.201	55.6004
TCGA-BQ-7049-01A	431.851	19.0972
TCGA-CZ-5457-01A	642.927	58.6878
TCGA-BP-4761-01A	229.053	6.23715
TCGA-B0-4814-01A	501.187	35.0899
TCGA-BP-5177-01A	390.352	52.6589
TCGA-BQ-5888-01A	416.93	4.15691
TCGA-P4-A5EB-01A	1378.64	4.41261
TCGA-SX-A7SM-01A	1296.77	11.027
TCGA-B0-5096-01A	290.447	17.0978
TCGA-G7-6793-01A	485.076	11.3336
TCGA-DW-7836-01A	766.956	12.0799
TCGA-BP-4759-01A	435.347	42.3868
TCGA-BP-5007-01A	485.599	47.7113
TCGA-CZ-5987-01A	1123.22	26.0132
TCGA-BP-4762-01A	717.599	76.9098
TCGA-B0-5110-01A	801.269	95.6948
TCGA-A4-8517-01A	1572.57	5.53286
TCGA-B2-3923-01B	1738.13	21.9679
TCGA-GL-6846-01A	1158.62	9.36568
TCGA-B0-4821-01A	266.802	11.6312
TCGA-F9-A97G-01A	1782.61	6.33256
TCGA-A3-3380-01A	1266.34	53.5234
TCGA-A4-7584-01A	1894.91	5.86684
TCGA-B0-4848-01A	550.992	38.5726
TCGA-EU-5904-01A	666.174	71.6178
TCGA-GL-A9DE-01A	1893.47	8.35423
TCGA-B0-5104-01A	622.384	72.8287
TCGA-MM-A564-01A	896.267	30.362
TCGA-GL-7773-01A	1073.83	21.1343
TCGA-P4-A5E8-01A	543.57	10.3244
TCGA-B9-A5W8-01A	739.568	9.65653
TCGA-CJ-4869-01A	538.423	35.9455
TCGA-BQ-7055-01A	2059.56	12.5051
TCGA-B0-4834-01A	1141.7	21.7573
TCGA-CZ-4857-01A	294.19	31.342
TCGA-2Z-A9JN-01A	870.49	6.72826
TCGA-CJ-4875-01A	606.979	24.0501
TCGA-A3-3322-01A	992.495	38.6737
TCGA-G7-6795-01A	847.672	2.31499
TCGA-IZ-A6M8-01A	979.13	2.07054
TCGA-B0-4697-01A	250.605	30.7531
TCGA-A3-3365-01A	983.036	84.7357
TCGA-DV-5569-01A	573.987	84.5869
TCGA-A3-3351-01A	936.577	53.3715
TCGA-A3-3347-01A	503.375	35.2206
TCGA-AK-3445-01A	1053.64	36.3365
TCGA-B2-5641-01A	585.198	33.3119
TCGA-BQ-7051-01A	770.007	2.73472
TCGA-BQ-5885-01A	947.68	6.79612
TCGA-G6-A5PC-01A	1002.49	10.0363
TCGA-B8-5163-01A	371.601	75.75
TCGA-CJ-4642-01B	562.834	10.4857
TCGA-B0-5695-01A	690.849	64.8673
TCGA-IA-A40X-01A	3867.36	12.2942
TCGA-DV-5574-01A	512.497	74.4537
TCGA-2Z-A9JD-01A	1403.9	5.06513
TCGA-B4-5835-01A	2590.55	8.65221
TCGA-B0-4714-01A	928.819	31.4259
TCGA-2Z-A9J1-01A	660.738	5.22805
TCGA-CZ-5453-01A	628.702	46.1705
TCGA-CZ-4866-01A	1598.76	16.8386
TCGA-B0-5709-01A	595.493	50.327
TCGA-CJ-4882-01A	388.592	39.8644
TCGA-B4-5836-01A	1153.86	65.0542
TCGA-B9-4617-01A	873.649	7.32415
TCGA-CZ-4863-01A	1195.94	59.3704
TCGA-CZ-5984-01A	646.98	27.2883
TCGA-UZ-A9Q1-01A	2443.35	3.42436
TCGA-B0-4945-01A	625.178	73.5178
TCGA-A4-7288-01A	1842.24	7.02678
TCGA-B0-5097-01A	552.206	97.0906
TCGA-B9-5155-01A	483.991	2.41685
TCGA-5P-A9JZ-01A	1262.11	4.66841
TCGA-2Z-A9JG-01A	798.48	7.88172
TCGA-BP-4346-01A	893.974	46.5487
TCGA-UZ-A9PM-01A	648.022	5.49329
TCGA-HE-A5NK-01A	705.557	7.35902
TCGA-B3-3926-01A	1095.97	12.0945
TCGA-UZ-A9PZ-01A	667.093	3.17411
TCGA-B9-7268-01A	698.143	5.56322
TCGA-P4-A5EA-01A	453.996	33.2215
TCGA-2Z-A9JT-01A	1269.65	2.81097
TCGA-2K-A9WE-01A	809.246	6.90346
TCGA-CZ-5460-01A	755.562	36.9973
TCGA-B8-A54K-01A	400.441	34.7943
TCGA-IA-A83V-01A	1099.51	6.05148
TCGA-GL-8500-01A	791.099	5.1689
TCGA-BQ-7044-01A	1394.82	1.99107
TCGA-BQ-5884-01A	7117.07	8.81186
TCGA-UZ-A9PS-05A	993.23	10.8834
TCGA-BP-4355-01A	462.23	67.8292
TCGA-2Z-A9JM-01A	901.884	9.4215
TCGA-CJ-4916-01A	691.379	46.9244
TCGA-CZ-5451-01A	1187.06	55.5102
TCGA-B8-5545-01A	453.657	66.9099
TCGA-CJ-4884-01A	719.561	29.7588
TCGA-AK-3465-01A	1338.34	10.277
TCGA-BP-4770-01A	1772.29	32.9147
TCGA-AK-3425-01A	361.974	31.6008
TCGA-CJ-4878-01A	1057.96	82.4894
TCGA-CZ-5470-01A	1173.08	27.5973
TCGA-CJ-4887-01A	1278.83	26.0325
TCGA-HE-A5NI-01A	639.978	4.44165
TCGA-G7-6797-01A	653.977	4.18328
TCGA-B2-5633-01B	1025.63	58.3001
TCGA-BP-4789-01A	517.345	110.808
TCGA-CZ-5466-01A	955.472	30.7373
TCGA-B8-A54I-01A	543.853	15.4317
TCGA-A4-8312-01A	1668.93	5.20003
TCGA-A3-3346-01A	747.445	8.66286
TCGA-B0-5121-01A	754.16	54.8193
TCGA-MW-A4EC-01A	1857.66	49.1675
TCGA-A4-8515-01A	854.751	3.52614
TCGA-BP-4971-01A	555.369	27.3045
TCGA-A3-A8OX-01A	1631.73	34.6635
TCGA-B8-A54G-01A	1200.2	30.8474
TCGA-5P-A9JU-01A	1031.88	6.86539
TCGA-B0-5700-01A	604.22	57.3774
TCGA-DZ-6132-01A	1040.1	13.8027
TCGA-HE-A5NH-01A	1078.57	7.19426
TCGA-B8-5162-01A	514.142	70.791
TCGA-B0-4827-01A	687.385	29.7506
TCGA-CZ-5465-01A	928.901	33.5281
TCGA-UZ-A9PX-01A	1187.9	5.24499
TCGA-A3-3383-01A	444.013	22.6879
TCGA-A4-7585-01A	1272.18	14.1715
TCGA-WN-A9G9-01A	1004.02	41.3955
TCGA-CZ-4854-01A	532.725	22.4889
TCGA-BP-4961-01A	411.782	116.548
TCGA-CJ-6033-01A	710.508	34.1549
TCGA-A3-3323-01A	473.341	53
TCGA-BP-5196-01A	374.178	30.6675
TCGA-BP-4162-01A	681.061	71.862
TCGA-B8-5158-01A	567.791	33.8066
TCGA-BP-4159-01A	455.762	47.1459
TCGA-T7-A92I-01A	3568.93	8.31723
TCGA-BP-4986-01A	236.635	47.7162
TCGA-B8-5551-01A	527.79	24.7802
TCGA-2Z-A9J6-01A	736.596	4.8038
TCGA-B4-5843-01A	1068.73	59.5823
TCGA-BP-4332-01A	364.282	58.6843
TCGA-2Z-A9JK-01A	618.529	18.3858
TCGA-B2-A4SR-01A	572.602	83.6855
TCGA-4A-A93X-01A	622.648	4.90009
TCGA-UZ-A9PK-01A	732.508	8.08382
TCGA-B0-5399-01A	627.406	39.0431
TCGA-B3-A6W5-01A	1391.32	5.21571
TCGA-BP-5181-01A	563.712	48.8322
TCGA-B4-5844-01A	973.256	93.5877
TCGA-BP-5008-01A	655.774	83.6147
TCGA-UZ-A9PN-01A	851.682	14.3793
TCGA-B0-4810-01A	520.149	40.5604
TCGA-CW-5589-01A	500.637	59.0952
TCGA-2Z-A9JR-01A	984.72	5.58298
TCGA-BQ-5891-01A	1533.69	3.38582
TCGA-A4-7997-01A	744.71	10.1034
TCGA-MH-A560-01A	1614.64	1.70203
TCGA-BP-4334-01A	1004.27	2.31768
TCGA-5P-A9K2-01A	485.289	0.924463
TCGA-CJ-4901-01A	452.799	46.552
TCGA-DV-A4VZ-01A	351.364	28.5283
TCGA-B0-4818-01A	788.104	55.4556
TCGA-5P-A9KA-01A	947.858	13.0456
TCGA-J7-8537-01A	1697.19	15.0648
TCGA-A4-8518-01A	1275.96	3.08523
TCGA-B1-A655-01A	2265.23	6.41185
TCGA-AK-3453-01A	1412.24	21.6001
TCGA-B0-5707-01A	663.511	6.57466
TCGA-BP-4354-01A	579.134	53.7225
TCGA-A4-8630-01A	1013.35	3.9373
TCGA-B0-4838-01A	1061.6	70.2267
TCGA-B0-4828-01A	607.098	20.896
TCGA-A4-A4ZT-01A	1063.5	6.94018
TCGA-G6-A8L8-01A	981.716	22.9584
TCGA-O9-A75Z-01A	579.471	9.13857
TCGA-B0-4718-01A	443.069	28.5357
TCGA-AL-3473-01A	756.489	19.761
TCGA-B3-3925-01A	859.023	10.6034
TCGA-CJ-4639-01A	525.771	72.1384
TCGA-IZ-8196-01A	1416.04	15.1872
TCGA-AK-3427-01A	1455.6	2.84159
TCGA-AK-3443-01A	4286.78	7.20547
TCGA-BP-5183-01A	1078.3	31.2545
TCGA-SX-A71S-01A	1165.12	10.9568
TCGA-CJ-4920-01A	402.897	55.1675
TCGA-A3-3319-01A	488.943	13.6133
TCGA-B0-4842-01A	604.659	15.3387
TCGA-B0-4845-01A	425.704	53.5203
TCGA-B0-4694-01A	536.564	30.357
TCGA-CZ-5452-01A	1306.75	32.464
TCGA-DW-7963-01B	886.962	5.86802
TCGA-CJ-6032-01A	1144.98	111.596
TCGA-CJ-5679-01A	1141.45	13.349
TCGA-BP-4163-01A	407.492	30.289
TCGA-CJ-5684-01A	795.345	54.082
TCGA-B9-A69E-01A	1680.56	14.8068
TCGA-BP-4967-01A	367.326	25.3682
TCGA-BP-4768-01A	226.831	26.6015
TCGA-2Z-A9JJ-01A	211.379	8.22386
TCGA-CZ-5986-01A	736.108	58.7375
TCGA-UZ-A9PQ-01A	1108.9	4.918
TCGA-5P-A9KF-01A	760.347	4.20539
TCGA-B1-7332-01A	1551.8	4.93451
TCGA-BP-4347-01A	1114.92	75.1533
TCGA-A3-3307-01A	924.791	72.8986
TCGA-IA-A83T-01A	1308.98	4.84832
TCGA-SX-A7SN-01A	890.204	6.44183
TCGA-BP-4335-01A	894.728	30.5791
TCGA-BP-4995-01A	436.239	41.976
TCGA-BP-4795-01A	502.083	77.333
TCGA-BP-4982-01A	547.936	91.4839
TCGA-CJ-4886-01A	551.245	76.8638
TCGA-BP-4769-01A	279.552	50.1088
TCGA-B0-5113-01A	670.188	57.6652
TCGA-2Z-A9JI-01A	1378.62	6.8943
TCGA-BP-4804-01A	420.011	43.9303
TCGA-CW-5585-01A	1271.72	40.5135
TCGA-2Z-A9JQ-01A	1278.28	2.93033
TCGA-DV-5567-01A	249.378	72.4919
TCGA-G7-7502-01A	2175.38	6.3154
TCGA-B0-5400-01A	600.809	13.9866
TCGA-CZ-5462-01A	564.031	25.2248
TCGA-BP-4352-01A	336.962	5.63973
TCGA-AT-A5NU-01A	506.95	4.63895
TCGA-B2-5639-01A	1332.52	28.5198
TCGA-G7-A4TM-01A	625.843	8.49924
TCGA-BQ-7058-01A	1302.88	4.69351
TCGA-BP-4341-01A	853.171	41.5985
TCGA-B9-4113-01A	1113.09	7.72948
TCGA-BP-4758-01A	552.536	43.9402
TCGA-BP-4167-01A	366.159	25.9511
TCGA-SX-A7SP-01A	1087.07	3.9225
TCGA-B8-5165-01A	873.579	90.5229
TCGA-B4-5834-01A	473.748	81.2138
TCGA-A4-A6HP-01A	972.013	3.7504
TCGA-BP-5199-01A	399.676	56.8441
TCGA-CJ-4908-01A	548.019	104.878
TCGA-BP-4983-01A	537.47	29.9577
TCGA-EV-5903-01A	580.41	12.3622
TCGA-B0-5115-01A	882.177	56.1701
TCGA-DV-5568-01A	426.771	40.4438
TCGA-B0-5699-01A	433.169	46.1528
TCGA-HE-A5NL-01A	1027.13	5.74129
TCGA-B0-5711-01A	1269.33	66.6119
TCGA-SX-A71U-01A	1005.55	4.30447
TCGA-B0-5693-01A	618.135	80.7827
TCGA-DW-7841-01A	265.793	21.6293
TCGA-5P-A9K6-01A	1169.98	5.48309
TCGA-B0-5713-01A	1181.46	68.2633
TCGA-5P-A9JY-01A	451.335	2.6094
TCGA-BP-4960-01A	344.457	29.7895
TCGA-CJ-4895-01A	494.095	34.2458
TCGA-KV-A74V-01A	770.019	4.54283
TCGA-BP-4158-01A	894.444	49.8061
TCGA-AK-3450-01A	1116.26	31.9731
TCGA-B0-4841-01A	418.273	32.799
TCGA-BP-4973-01A	725.038	46.5099
TCGA-A3-3367-01A	540.767	41.6761
TCGA-6D-AA2E-01A	1665.4	9.31996
TCGA-A4-7732-01A	1053.13	8.43939
TCGA-B2-4098-01A	613.3	6.16922
TCGA-B4-5377-01A	817.545	90.8755
TCGA-A4-7828-01A	516.054	61.8142
TCGA-B1-A657-01A	626.265	5.72253
TCGA-BQ-7059-01A	1189.24	10.7675
TCGA-AS-3777-01A	3232.26	5.4908
TCGA-BP-4338-01A	285.946	10.6929
TCGA-B8-4154-01A	995.022	27.5806
TCGA-UZ-A9PS-01A	593.735	3.68219
TCGA-CZ-5458-01A	871.818	57.348
TCGA-CJ-4900-01A	1293.08	25.5687
TCGA-BP-4963-01A	413.175	46.9057
TCGA-CJ-4644-01A	1209.32	48.907
TCGA-A3-3349-01A	626.82	87.0522
TCGA-B0-4690-01A	493.595	33.5163
TCGA-CW-5588-01A	460.203	53.8337
TCGA-AK-3455-01A	1254.09	37.7
TCGA-CW-5583-01A	469.365	70.9876
TCGA-BQ-5893-01A	413.959	12.3082
TCGA-B0-4844-01A	442.783	24.5944
TCGA-MH-A562-01A	1142.57	3.8602
TCGA-B0-5088-01A	644.355	34.2462
TCGA-AL-3468-01A	698.626	12.4746
TCGA-BP-4344-01A	655.205	96.0309
TCGA-G7-A8LB-01A	750.388	2.1719
TCGA-BQ-5886-01A	470.975	1.4128
TCGA-BP-4994-01A	3597.1	28.2453
TCGA-CJ-5689-01A	691.115	49.6568
TCGA-CJ-5686-01A	882.48	44.0078
TCGA-BQ-5892-01A	372.544	23.0052
TCGA-AK-3456-01A	1857.69	10.7391
TCGA-CJ-4893-01A	930.625	70.185
TCGA-BP-4803-01A	465.222	48.8982
TCGA-B0-5099-01A	494.539	51.6256
TCGA-BP-4970-01A	1066.23	73.3065
TCGA-CJ-4634-01A	1347.9	69.6984
TCGA-3Z-A93Z-01A	1021.43	41.9652
TCGA-B0-4701-01A	813.443	61.8033
TCGA-G7-A8LE-01A	784.854	15.3238
TCGA-MH-A55Z-01A	1348.38	6.31593
TCGA-CW-6093-01A	794.692	130.885
TCGA-B8-4153-01B	581.49	36.2964
TCGA-BP-4807-01A	596.415	37.3192
TCGA-SX-A71R-01A	757.416	3.97118
TCGA-2Z-A9J3-01A	597.58	3.10214
TCGA-P4-AAVK-01A	2606.79	5.02898
TCGA-Y8-A898-01A	1005.17	3.40854
TCGA-GL-A59T-01A	684.763	2.93728
TCGA-BP-4798-01A	632.903	45.8774
TCGA-CJ-4892-01A	679.299	39.334
TCGA-AL-3471-01A	1148.89	4.99528
TCGA-AK-3454-01A	906.934	33.2315
TCGA-B0-4823-01A	635.012	59.1977
TCGA-Q2-A5QZ-01A	1212.51	1.84729
TCGA-CJ-4885-01A	409.164	36.158
TCGA-BP-4169-01A	491.669	65.4557
TCGA-B0-5085-01A	917.3	18.292
TCGA-B4-5838-01A	813.72	37.2256
TCGA-B0-5095-01A	380.599	54.8571
TCGA-HE-7130-01A	461.759	10.0567
TCGA-B0-5081-01A	614.819	47.3191
TCGA-CJ-4899-01A	744.379	94.2993
TCGA-G7-6792-01A	1807.88	19.1515
TCGA-CZ-5454-01A	499.777	42.2339
TCGA-A3-3326-01A	1635.62	60.9928
TCGA-B9-A5W9-01A	729.58	6.63061
TCGA-BQ-7050-01A	5007.09	5.61848
TCGA-UZ-A9PV-01A	524.388	3.36602
TCGA-B0-5083-01A	1218.91	20.582
TCGA-B0-4707-01A	523.911	11.4335
TCGA-BP-5169-01A	374.865	13.3214
TCGA-Y8-A8S0-01A	590.279	4.72934
TCGA-IA-A40Y-01A	881.778	3.38477
TCGA-B1-A654-01A	1031.24	5.14432
TCGA-B8-4148-01A	851.7	89.954
TCGA-PJ-A5Z9-01A	716.909	3.38209
TCGA-B0-4843-01A	405.013	30.5899
TCGA-CZ-5982-01A	965.033	112.74
TCGA-5P-A9KH-01A	3739.69	7.8675
TCGA-IZ-A6M9-01A	660.318	1.87053
TCGA-J7-6720-01A	1407.93	6.94224
TCGA-B8-5553-01A	1289.96	80.1999
TCGA-B0-5706-01A	262.773	42.2394
TCGA-BQ-7056-01A	2055.22	7.13567
TCGA-CZ-4858-01A	472.259	25.2283
TCGA-CJ-5681-01A	4031.23	12.2299
TCGA-KV-A6GD-01A	657.146	7.91246
TCGA-B2-4101-01A	481.472	61.7307
TCGA-BP-4343-01A	406.733	43.4183
TCGA-B8-4146-01B	1128.75	71.1119
TCGA-A4-A5XZ-01A	1258.59	4.84528
TCGA-UZ-A9PO-01A	1335.57	6.33968
TCGA-CZ-5456-01A	395.858	26.7733
TCGA-A3-3382-01A	1531.94	38.0431
TCGA-BQ-7060-01A	1119.5	4.04131
TCGA-BP-4989-01A	1153.22	43.8375
TCGA-P4-A5ED-01A	308.902	8.05355
TCGA-B2-5635-01B	1205.52	50.9737
TCGA-BP-5198-01A	434.992	52.4628
TCGA-BP-4331-01A	788.17	45.235
TCGA-CJ-6027-01A	613.563	44.1362
TCGA-CJ-4903-01A	862.967	38.413
TCGA-BP-4787-01A	547.938	26.1183
TCGA-B0-4839-01A	706.441	26.5885
TCGA-A3-A8OV-01A	747.614	25.5931
TCGA-GL-A59R-01A	747.408	4.78777
TCGA-KV-A6GE-01A	570.398	5.52783
TCGA-BP-4160-01A	474.716	66.3286
TCGA-BP-5175-01A	430.501	10.1746
TCGA-B0-4819-01A	363.073	47.0109
TCGA-DV-A4W0-01A	785.838	56.2968
TCGA-SX-A7SO-01A	4271.17	4.3556
TCGA-BP-4340-01A	604.998	40.344
TCGA-DZ-6134-01A	1185.89	11.8258
TCGA-A3-3358-01A	575.993	31.7756
TCGA-BP-4760-01A	306.251	50.9265
TCGA-IA-A40U-01A	1610.18	6.08661
TCGA-B9-4115-01A	1077.27	3.6966
TCGA-DV-A4VX-01A	646.683	7.41123
TCGA-BP-4782-01A	588.585	55.8398
TCGA-5P-A9KC-01A	934.517	6.35978
TCGA-CW-6097-01A	617.74	57.7718
TCGA-A4-A48D-01A	1322.29	4.79553
TCGA-CJ-4902-01A	441.488	54.8938
TCGA-B8-A54D-01A	937.628	26.3042
TCGA-BP-4775-01A	817.41	47.5601
TCGA-BP-4959-01A	783.151	33.2922
TCGA-F9-A4JJ-01A	590.953	10.9841
TCGA-A4-A772-01A	874.016	4.69003
TCGA-MH-A856-01A	843.869	8.38229
TCGA-P4-AAVO-01A	1208.84	1.14325
TCGA-BQ-5889-01A	897.155	20.385
TCGA-B0-5108-01A	514.368	61.7117
TCGA-CJ-5676-01A	681.814	36.3213
TCGA-B0-5109-01A	453.792	24.9283
TCGA-GK-A6C7-01A	1165.99	92.1562
TCGA-B8-4621-01A	1574.5	6.32818
TCGA-CZ-4861-01A	394.605	31.956
TCGA-B0-4817-01A	263.533	7.43244
TCGA-A4-8310-01A	1534.47	3.73082
TCGA-CJ-4871-01A	478.947	47.2289
TCGA-DV-5576-01A	371.977	59.7728
TCGA-CJ-5678-01A	904.542	23.4881
TCGA-B0-4849-01A	942.77	64.7033
TCGA-A3-3363-01A	1242.76	7.61974
TCGA-A3-A8OU-01A	1416.3	43.7789
TCGA-BP-4801-01A	889.163	59.7082
TCGA-B0-4815-01A	861.885	33.7557
TCGA-A4-7286-01A	1662.69	3.87596
TCGA-B0-5117-01A	2318.74	8.70236
TCGA-CJ-4640-01A	709.618	33.1222
TCGA-DV-5566-01A	825.981	48.2574
TCGA-G6-A8L7-01A	1588.42	13.5614
TCGA-B9-4116-01A	1139.07	10.3818
TCGA-2Z-A9JO-01A	3219.63	3.93403
TCGA-CJ-4888-01A	1438.78	58.3593
TCGA-B0-5703-01A	1051.83	34.0427
TCGA-CZ-5989-01A	1026.12	112.365
TCGA-MH-A854-01A	994.546	4.44885
TCGA-CZ-5468-01A	1080.99	21.652
TCGA-BQ-5878-01A	796.748	7.98535
TCGA-BQ-5890-01A	712.892	4.26244
TCGA-BP-4177-01A	247.982	38.1188
TCGA-Y8-A8RY-01A	908.27	6.10104
TCGA-CJ-6031-01A	426.47	45.0547
TCGA-EU-5905-01A	438.37	38.1844
TCGA-B8-5549-01A	362.969	54.982
TCGA-5P-A9K3-01A	1729.57	3.01681
TCGA-A3-3331-01A	1178.89	55.2151
TCGA-CJ-4889-01A	616.87	58.3439
TCGA-BP-4166-01A	612.116	58.6145
TCGA-B0-4710-01A	459.065	44.7938
TCGA-A3-3362-01A	1189.38	50.9916
TCGA-B0-5698-01A	1050.87	80.6932
TCGA-BP-4969-01A	1091.65	27.9508
TCGA-B9-A8YI-01A	1793.59	3.06311
TCGA-CJ-4894-01A	872.775	51.7845
TCGA-CZ-5459-01A	576.578	35.3683
TCGA-B1-A656-01A	989.156	6.84347
TCGA-CW-5580-01A	577.517	57.2688
TCGA-B9-5156-01A	810.237	8.13174
TCGA-BP-4164-01A	712.361	37.137
TCGA-A3-3376-01A	768.754	128.171
TCGA-B0-4713-01A	379.654	9.38841
TCGA-EU-5907-01A	928.278	24.941
TCGA-A4-7583-01A	1123.36	12.8247
TCGA-A4-A5Y0-01A	1184.06	3.14133
TCGA-B0-5701-01A	904.517	24.2182
TCGA-BP-5180-01A	306.193	22.5642
TCGA-B0-4837-01A	429.972	33.6325
TCGA-B0-5116-01A	343.491	47.4967
TCGA-MH-A561-01A	869.864	10.4575
TCGA-BP-4756-01A	4326.42	8.30778
TCGA-AK-3429-01A	1241.9	39.0356
TCGA-A3-A6NL-01A	562.489	63.316
TCGA-CW-5581-01A	469.462	45.0317
TCGA-B0-5710-01A	574.109	95.7096
TCGA-5P-A9JW-01A	1096.43	2.31977
TCGA-B0-5692-01A	572.215	31.3986
TCGA-Y8-A897-01A	1115.27	6.35054
TCGA-F9-A7VF-01A	689.744	3.03444
TCGA-G6-A8L6-01A	606.25	32.0712
TCGA-B0-4847-01A	1059.84	20.3062
TCGA-BQ-5887-01A	6599.98	8.65907
TCGA-BP-5189-01A	609.667	71.6775
TCGA-CW-6090-01A	472.861	43.7797
TCGA-A3-3373-01A	888.87	63.9754
TCGA-BP-4991-01A	355.97	110.932
TCGA-BQ-5876-01A	546.861	17.7296
TCGA-HE-7129-01A	483.58	2.77938
TCGA-A3-3316-01A	921.928	48.077
TCGA-BP-5001-01A	775.109	22.2531
TCGA-B0-4706-01A	324.897	27.4069
TCGA-B0-4693-01A	764.486	57.873
TCGA-BP-4351-01A	505.495	33.4829
TCGA-CJ-4870-01A	434.603	61.6504
TCGA-DV-5573-01A	1127.19	47.4975
TCGA-BQ-7053-01A	2013.94	13.061
TCGA-BP-4972-01A	434.396	45.7452
TCGA-HE-7128-01A	1218.1	19.1344
TCGA-BP-5184-01A	683.527	69.7251
TCGA-5P-A9K8-01A	3038.29	7.25801
TCGA-BP-4165-01A	732.182	37.8893
