# Supplementary material for: MiR-532-5p suppresses renal cancer cell proliferation by disrupting the ETS1-mediated positive feedback loop with the KRAS-NAP1L1/P-ERK axis
Source: Br J Cancer. 2018 Aug 7;119(5):591–604. doi: 10.1038/s41416-018-0196-5 (PMC6162242; doi:10.1038/s41416-018-0196-5)
Supplement: Supplementary file 16 — TS13 [file 41416_2018_196_MOESM16_ESM.xlsx]

## Sheet: Sheet1
	Table S13 Clinical characteristics of 257 RCC patients according to ETS1 expression levels.
	Parameter		N	ETS1 expressiona	X2	p valueb
				low high
	All cases		257	128 129
	Age				0.093	0.76
		<60	104	53 51
		≥60	153	75 78
	Gender				0.484	0.486
		Female	93	49 44
		Male	164	79 85
	Tumor Size(cm)				5.599	0.018*
		≤4	175	96 79
		>4	82	32 50
	T stage				9.102	0.003*
		T1-2	185	103 82
		T3-4	72	25 47
	Tumor Side				0.103	0.749
		Left	115	56 59
		Right	142	72 70
	Fuhrman				6.418	0.011*
		I-II	191	104 87
		III-IV	66	24 42
	Metastasis				0.035	0.851
		Negative	206	102 104
		Positive	51	26 25
	a. For ETS1 expression, median values were used as the cut-off
	point for definition of subgroups (low expression and high expression groups).
	b. p value from Chi-square test. *Statistically significant (p < 0.05).
