# Supplementary material for: MiR-532-5p suppresses renal cancer cell proliferation by disrupting the ETS1-mediated positive feedback loop with the KRAS-NAP1L1/P-ERK axis
Source: Br J Cancer. 2018 Aug 7;119(5):591–604. doi: 10.1038/s41416-018-0196-5 (PMC6162242; doi:10.1038/s41416-018-0196-5)
Supplement: Supplementary file 17 — TS14 [file 41416_2018_196_MOESM17_ESM.xlsx]

## Sheet: Sheet1
Table S14. Univariate and Multivariate Cox Regression Analyses of ETS1
Expression Levels and Overall Cancer Survival in Subjects With RCC.
	Univariate Analysis		Multivariate Analysis
	HR (95% CI)	P Value	HR (95% CI)	P Value
ETS1 expression		0.005*		0.028*
low	1.0 (Reference)		1.0 (Reference)
high	1.65(1.17-2.34)		1.51(1.05-2.20)
Tumor size		0.018*		0.036*
<4cm	1.0 (Reference)		1.0 (Reference)
≥4cm	1.49(1.20-1.83)		1.53(1.34-1.97)
T Stage		0.015*		0.322
I-II	1.0 (Reference)		1.0 (Reference)
III-IV	1.86(1.31-2.36)		1.63(0.58-2.46)
Age		0.778		0.885
<60	1.0 (Reference)		1.0 (Reference)
≥60	1.05(0.75-1.47)		0.86(0.59-2.16)
Sex		0.675		0.203
Women	1.0 (Reference)		1.0 (Reference)
Men	0.99(0.71-1.38)		0.80(0.56-1.13)
Metastasis		0.076		0.137
No	1.0 (Reference)		1.0 (Reference)
Yes	0.83(0.49-1.22)		1.45(0.88-1.74)
Furhman		0.071		0.094
I-II	1.0 (Reference)		1.0 (Reference)
III-IV	0.61(0.37-1.11)		0.89(0.85-1.33)
Abbreviations: CI, confidence interval; HR, hazard ratio.
*Statistically significant (p < 0.05)
p value from Cox regression analyses.
