# Supplementary material for: MiR-532-5p suppresses renal cancer cell proliferation by disrupting the ETS1-mediated positive feedback loop with the KRAS-NAP1L1/P-ERK axis
Source: Br J Cancer. 2018 Aug 7;119(5):591–604. doi: 10.1038/s41416-018-0196-5 (PMC6162242; doi:10.1038/s41416-018-0196-5)
Supplement: Supplementary file 18 — TS15 [file 41416_2018_196_MOESM18_ESM.xlsx]

## Sheet: Sheet1
Table S15. ETS1 expression and paitients′ survival time from TCGA RCC dataset
id	futime	fustat	ETS1
TCGA-AL-3471	4.10959	1	4.99528
TCGA-B0-5812	10.5041	0	92.4057
TCGA-CZ-5465	7.02466	1	33.5281
TCGA-BP-4781	5.69863	0	35.1228
TCGA-A3-3326	3.11507	0	60.9928
TCGA-BQ-7045	4.02192	1	7.72483
TCGA-G6-A8L8	2.98904	1	22.9584
TCGA-BP-4176	5.35616	0	37.7884
TCGA-B9-A5W9	0.0136986	0	6.63061
TCGA-T7-A92I	0.975342	0	8.31723
TCGA-A3-3358	3.58082	0	31.7756
TCGA-KN-8425	8.70959	0	8.83943
TCGA-B0-4842	4.72329	1	15.3387
TCGA-B0-5075	1.74521	1	15.5786
TCGA-GK-A6C7	0.167123	0	92.1562
TCGA-CZ-5456	6.63562	0	26.7733
TCGA-5P-A9K0	1.85479	0	3.58899
TCGA-BP-4993	0.484932	0	86.9597
TCGA-BP-4334	1.76712	1	2.31768
TCGA-BP-4167	7.44658	0	25.9511
TCGA-B0-4848	2.41918	1	38.5726
TCGA-G7-6790	4.31507	0	6.75788
TCGA-B0-4828	0.841096	1	20.896
TCGA-2Z-A9JN	2.0274	0	6.72826
TCGA-BQ-5894	0.230137	0	22.261
TCGA-B2-4099	2.66301	0	25.2308
TCGA-B0-5097	1.82192	0	97.0906
TCGA-KM-8476	10.2603	0	3.81363
TCGA-4A-A93W	0.0109589	0	8.40463
TCGA-BP-4766	4.00548	0	64.4166
TCGA-DV-5568	1.0137	0	40.4438
TCGA-DZ-6133	4.26575	1	5.49538
TCGA-CW-5581	7.66849	0	45.0317
TCGA-A3-3329	4.44932	0	36.671
TCGA-BP-5184	3.10411	0	69.7251
TCGA-B0-4718	4.87123	0	28.5357
TCGA-MW-A4EC	1.36438	0	49.1675
TCGA-CW-6090	6.99178	0	43.7797
TCGA-B0-4818	1.39726	1	55.4556
TCGA-CZ-5986	1.02192	0	58.7375
TCGA-2Z-A9J1	6.29589	0	5.22805
TCGA-AK-3447	3.33425	0	3.04778
TCGA-CZ-5466	1.87671	0	30.7373
TCGA-A4-8518	1.64384	0	3.08523
TCGA-BQ-7061	0.59726	0	10.3764
TCGA-B1-A47N	3.0411	0	3.87765
TCGA-BP-4965	5.12603	0	86.8748
TCGA-GL-A59T	1.49589	0	2.93728
TCGA-KL-8336	2.52055	1	6.65317
TCGA-A4-8311	1.99726	0	4.11203
TCGA-CJ-5675	10.7836	0	38.1157
TCGA-EU-5905	0.326027	0	38.1844
TCGA-BP-4999	3.46849	0	95.5284
TCGA-A3-3325	3.20548	1	47.8404
TCGA-B0-4698	0.115068	1	43.1733
TCGA-BQ-5884	2.16986	0	8.81186
TCGA-CZ-5460	7.87123	0	36.9973
TCGA-B0-4691	0.380822	1	17.3273
TCGA-KO-8411	10.8438	0	7.29698
TCGA-B0-4819	0.50137	1	47.0109
TCGA-CJ-4920	0.380822	1	55.1675
TCGA-AL-3468	6.3863	1	12.4746
TCGA-A3-3319	3.09589	0	13.6133
TCGA-WN-A9G9	2.16712	0	41.3955
TCGA-G6-A8L7	5.84384	0	13.5614
TCGA-B0-5084	0.608219	1	12.7089
TCGA-B8-5545	4.17808	0	66.9099
TCGA-EV-5901	2.84932	0	17.688
TCGA-CJ-4886	5.34795	0	76.8638
TCGA-B0-5705	12.4301	0	45.1633
TCGA-5P-A9JY	4.13151	1	2.6094
TCGA-MH-A55W	2.85753	0	7.62236
TCGA-P4-A5EB	8.26027	0	4.41261
TCGA-2Z-A9J6	4.74247	0	4.8038
TCGA-BP-4341	4.35342	1	41.5985
TCGA-CW-5589	6.51507	0	59.0952
TCGA-O9-A75Z	1.29041	0	9.13857
TCGA-BQ-7055	2.18904	0	12.5051
TCGA-5P-A9JW	8.87945	0	2.31977
TCGA-B4-5844	0.0191781	0	93.5877
TCGA-B0-5121	4.06849	0	54.8193
TCGA-B9-A8YH	1.45753	0	8.94272
TCGA-IA-A83S	7.14795	1	4.39577
TCGA-KL-8333	8.19452	0	44.7107
TCGA-B0-4821	3.36986	1	11.6312
TCGA-BP-4962	4.89041	0	22.8671
TCGA-G7-6796	5.95342	0	7.01863
TCGA-CJ-4884	4.81918	0	29.7588
TCGA-B8-A54K	1.28493	0	34.7943
TCGA-CJ-4876	5.35616	0	29.4853
TCGA-CJ-5686	5.58356	0	44.0078
TCGA-B4-5832	0.424658	0	52.5107
TCGA-IZ-A6M9	1.03014	0	1.87053
TCGA-B1-A656	1.69315	0	6.84347
TCGA-B0-5113	3.21918	0	57.6652
TCGA-KO-8406	8.61644	0	9.36211
TCGA-B9-5155	1.82192	0	2.41685
TCGA-CJ-4637	6.10137	1	45.413
TCGA-BP-4985	2.60822	1	30.4128
TCGA-4A-A93Y	0.964384	0	14.7883
TCGA-2Z-A9J3	4.85205	1	3.10214
TCGA-BQ-7056	1.67671	0	7.13567
TCGA-CJ-4872	0.893151	0	58.7023
TCGA-B8-5165	2.01918	0	90.5229
TCGA-BP-4987	3.07945	0	72.2448
TCGA-Q2-A5QZ	1.1726	0	1.84729
TCGA-CJ-6031	5.22192	0	45.0547
TCGA-B8-5551	0.0438356	0	24.7802
TCGA-GL-8500	2.30411	0	5.1689
TCGA-Y8-A894	1.55342	0	15.4828
TCGA-CW-5591	6.22192	0	25.5479
TCGA-AL-7173	5.64384	0	8.73438
TCGA-UZ-A9PK	9.78356	0	8.08382
TCGA-B4-5843	0.030137	0	59.5823
TCGA-B3-A6W5	0.846575	0	5.21571
TCGA-BP-4807	0.578082	0	37.3192
TCGA-BP-4769	5.13973	0	50.1088
TCGA-B0-4843	0.876712	1	30.5899
TCGA-BP-4991	3.87123	0	110.932
TCGA-G7-A8LC	1.92329	0	4.69151
TCGA-KN-8431	1.61096	0	5.86024
TCGA-BP-4774	5.16438	0	68.5935
TCGA-B9-4117	0.0383562	0	10.7653
TCGA-A3-3385	5.46027	0	26.7098
TCGA-KO-8405	8.3726	0	13.1779
TCGA-BQ-5878	5.30959	0	7.98535
TCGA-GL-A9DD	0.934247	0	6.50662
TCGA-A3-3320	4.13151	0	62.3724
TCGA-B0-4697	1.58356	1	30.7531
TCGA-BP-4775	5.04932	0	47.5601
TCGA-BQ-7053	4.15342	0	13.061
TCGA-BP-4327	0.29863	1	29.4135
TCGA-KN-8433	0.934247	0	4.54726
TCGA-GL-A59R	1.03562	0	4.78777
TCGA-KN-8429	7.26027	0	5.1628
TCGA-CW-6087	0.112329	1	48.8865
TCGA-B9-4617	0.0958904	0	7.32415
TCGA-CZ-4861	1.22192	1	31.956
TCGA-B0-5117	4.40548	0	8.70236
TCGA-KN-8426	0.29589	0	5.37864
TCGA-KM-8439	1.93973	0	8.93717
TCGA-G7-6792	7.57534	0	19.1515
TCGA-AK-3453	6.93425	0	21.6001
TCGA-5P-A9KE	2.25753	0	2.1983
TCGA-B8-5158	3.33699	0	33.8066
TCGA-BP-4354	2.83288	1	53.7225
TCGA-AT-A5NU	0.183562	0	4.63895
TCGA-CJ-5676	11.1425	0	36.3213
TCGA-BP-5199	3.71233	0	56.8441
TCGA-2Z-A9JJ	3.32329	0	8.22386
TCGA-A3-3365	2.39178	0	84.7357
TCGA-KO-8403	8.78904	0	9.61166
TCGA-B8-A54I	0.410959	0	15.4317
TCGA-DZ-6134	5.08493	0	11.8258
TCGA-CW-5587	6.09863	0	53.0127
TCGA-P4-A5E7	7.25753	0	9.26525
TCGA-AK-3431	6.13973	1	76.2168
TCGA-UZ-A9PQ	7.18904	1	4.918
TCGA-G7-A4TM	2.10411	0	8.49924
TCGA-J7-6720	1.06301	0	6.94224
TCGA-SX-A7SL	2.25479	0	2.64077
TCGA-BP-5194	1.11781	0	79.9846
TCGA-CJ-4869	6.99726	0	35.9455
TCGA-KL-8335	7.71233	0	3.30549
TCGA-B0-5691	9.4	0	57.69
TCGA-CZ-4857	3.92329	1	31.342
TCGA-CJ-6027	9.90411	1	44.1362
TCGA-CJ-4902	4.16438	0	54.8938
TCGA-B8-4143	1.94247	1	34.5937
TCGA-B9-4115	2.2	0	3.6966
TCGA-2Z-A9JI	4.29315	0	6.8943
TCGA-B0-4810	1.30959	1	40.5604
TCGA-CZ-4860	0.564384	1	13.3137
TCGA-B0-4813	0.0493151	1	16.7493
TCGA-4A-A93X	1.06849	0	4.90009
TCGA-IZ-8195	1.85479	0	3.37379
TCGA-B0-4701	0.652055	1	61.8033
TCGA-DW-7836	2.99452	0	12.0799
TCGA-CJ-6030	6.29863	1	42.1532
TCGA-CJ-4890	9.6411	0	55.6004
TCGA-MH-A560	2.53151	0	1.70203
TCGA-G7-6797	2.09589	0	4.18328
TCGA-G6-A8L6	0.857534	1	32.0712
TCGA-CJ-4885	9.45479	0	36.158
TCGA-A3-3370	6.23014	0	67.0035
TCGA-A4-7915	0.0191781	0	19.649
TCGA-Y8-A8RZ	0.306849	0	2.73206
TCGA-CW-5588	5.52603	0	53.8337
TCGA-BP-4763	3.47945	1	71.2321
TCGA-BP-4801	3.07945	0	59.7082
TCGA-BP-4787	1.31507	1	26.1183
TCGA-A4-7996	1.3863	0	10.5412
TCGA-IA-A83T	7.35342	1	4.84832
TCGA-A3-3352	1.53699	1	44.0996
TCGA-A3-3346	0.375342	1	8.66286
TCGA-BQ-5890	0.638356	0	4.26244
TCGA-CJ-4634	9.58356	0	69.6984
TCGA-KM-8443	4.16438	0	1.87515
TCGA-B4-5378	0.479452	0	82.3438
TCGA-B9-A44B	0.989041	0	6.29531
TCGA-CJ-4907	4.10685	0	63.2172
TCGA-B0-5692	10.8055	0	31.3986
TCGA-A3-A8OV	0.931507	0	25.5931
TCGA-KL-8343	5.95068	1	8.4461
TCGA-2Z-A9JP	2.44658	0	2.64596
TCGA-B9-A8YI	1.02466	0	3.06311
TCGA-DV-5574	5.52329	0	74.4537
TCGA-BQ-5880	3.6	1	7.53331
TCGA-SX-A71R	3.99178	0	3.97118
TCGA-MM-A564	1.66301	0	30.362
TCGA-EV-5902	1.58356	0	6.1672
TCGA-BQ-7058	0.939726	1	4.69351
TCGA-B3-8121	1.03836	0	10.6918
TCGA-B3-3926	2.41918	0	12.0945
TCGA-2Z-A9JT	1.87397	0	2.81097
TCGA-KO-8413	8.32329	0	14.8064
TCGA-BP-5183	3.53699	0	31.2545
TCGA-A4-A5DU	1.3589	0	5.08571
TCGA-BP-5198	1.65205	0	52.4628
TCGA-CJ-6028	4.45205	1	59.892
TCGA-G7-A8LB	1.49863	0	2.1719
TCGA-MH-A856	2.59452	0	8.38229
TCGA-BP-4770	0.90137	1	32.9147
TCGA-P4-AAVL	1.33425	1	8.65905
TCGA-B8-5163	2.25205	0	75.75
TCGA-P4-A5ED	7.71507	0	8.05355
TCGA-BP-4160	7.89315	0	66.3286
TCGA-BP-4158	9.25205	0	49.8061
TCGA-A4-8517	1.63562	0	5.53286
TCGA-KM-8442	3.93699	0	6.27858
TCGA-Y8-A895	1.32603	0	4.27583
TCGA-B0-4699	0.30137	1	21.2796
TCGA-BP-5010	2.40548	1	29.0097
TCGA-BP-4760	6.46849	0	50.9265
TCGA-J7-A8I2	0.841096	0	7.63296
TCGA-CJ-4638	1.18082	1	7.21585
TCGA-KO-8417	7.71233	0	6.17455
TCGA-A3-3363	0.873973	0	7.61974
TCGA-B0-4817	2.79178	1	7.43244
TCGA-BP-4983	3.87123	0	29.9577
TCGA-HE-A5NI	0.986301	0	4.44165
TCGA-DV-A4VZ	1	0	28.5283
TCGA-AK-3460	6.87123	0	56.3097
TCGA-BP-4345	4.15342	0	69.8641
TCGA-A3-3373	4.4411	0	63.9754
TCGA-KN-8418	10.7808	0	3.73127
TCGA-AK-3428	10.2137	0	69.2853
TCGA-A4-7732	1.59452	0	8.43939
TCGA-B0-5698	9.94795	0	80.6932
TCGA-SX-A71W	2.94795	0	5.03018
TCGA-BP-4337	0.00547945	1	18.3912
TCGA-BP-4352	0.942466	1	5.63973
TCGA-5P-A9KA	1.08219	0	13.0456
TCGA-B2-5639	2.74795	1	28.5198
TCGA-B8-A7U6	1.35616	0	77.84
TCGA-BP-5181	4.09589	0	48.8322
TCGA-BP-5000	1.54247	0	28.6803
TCGA-BP-4761	0.49863	0	6.23715
TCGA-CZ-5470	1.05753	0	27.5973
TCGA-A3-3378	1.72603	0	28.6854
TCGA-GL-A9DE	1.3589	0	8.35423
TCGA-KO-8409	8.71233	0	2.35051
TCGA-A4-8310	2.13699	0	3.73082
TCGA-DW-7839	1.14795	0	4.0341
TCGA-CZ-5463	1.8137	0	41.9813
TCGA-Y8-A8S0	0.50137	0	4.72934
TCGA-BP-4165	8.32055	0	37.8893
TCGA-UZ-A9PP	8.24658	0	12.0911
TCGA-B2-3923	2.71781	0	21.9679
TCGA-AK-3465	1.01096	0	10.277
TCGA-BP-4976	4.47123	0	53.8118
TCGA-B0-5106	4.37808	1	42.4935
TCGA-BQ-5883	3.40274	0	12.3614
TCGA-CZ-5982	6.68219	0	112.74
TCGA-B0-5399	3.86575	0	39.0431
TCGA-A4-A6HP	1.03836	0	3.7504
TCGA-2Z-A9JG	4.55342	0	7.88172
TCGA-B0-5109	1.60822	1	24.9283
TCGA-BP-4355	2.61096	1	67.8292
TCGA-HE-A5NK	6.10411	0	7.35902
TCGA-F9-A7Q0	1.09041	0	6.92793
TCGA-CZ-4853	2.12055	0	30.944
TCGA-A4-7584	1.78082	0	5.86684
TCGA-CJ-4889	5.33151	0	58.3439
TCGA-BQ-5881	3.98356	0	2.96898
TCGA-CZ-4862	8.96164	0	63.7306
TCGA-CZ-4866	8.95068	0	16.8386
TCGA-GL-A9DC	1.07397	0	7.67742
TCGA-CJ-4918	0.254795	1	79.2244
TCGA-F9-A8NY	0.0986301	0	8.9412
TCGA-KN-8419	1.95616	0	12.8082
TCGA-AK-3436	9.12603	0	20.8064
TCGA-CJ-4643	4.91233	0	76.1413
TCGA-A4-A772	0	0	4.69003
TCGA-UZ-A9PX	5.4274	0	5.24499
TCGA-B1-A657	1.75616	0	5.72253
TCGA-A3-3351	2.49315	0	53.3715
TCGA-BP-5192	1.95616	0	47.986
TCGA-A4-A5Y0	0.690411	0	3.14133
TCGA-G7-7501	1.70959	1	9.40411
TCGA-A3-3374	3.6	0	6.44018
TCGA-DW-7838	2.03836	0	24.1324
TCGA-BP-4756	1.02466	0	8.30778
TCGA-KN-8427	0.0821918	0	24.8433
TCGA-BP-4961	5.30137	0	116.548
TCGA-CZ-5453	6.6274	1	46.1705
TCGA-B2-4101	1.77534	0	61.7307
TCGA-B0-5104	7.53973	1	72.8287
TCGA-BP-4969	4.91507	0	27.9508
TCGA-B1-A654	1.68767	0	5.14432
TCGA-BP-4330	5.1726	0	56.072
TCGA-CZ-4854	3.84658	1	22.4889
TCGA-A3-3372	2.0137	0	64.0539
TCGA-CW-6088	8.8274	0	91.4939
TCGA-CZ-5457	7.54521	0	58.6878
TCGA-AK-3458	3.2	0	13.9441
TCGA-MH-A55Z	2.31507	0	6.31593
TCGA-BP-4973	3.79178	0	46.5099
TCGA-BP-4964	5.10137	0	52.5687
TCGA-A3-3367	6.21918	0	41.6761
TCGA-BP-4974	0.578082	1	113.747
TCGA-HE-7129	6.8274	0	2.77938
TCGA-B8-5553	1.19178	0	80.1999
TCGA-B0-5695	5.89041	0	64.8673
TCGA-A3-A6NJ	1.28219	0	70.6788
TCGA-MM-A84U	1.91781	0	24.1519
TCGA-UZ-A9PS	5.93699	0	10.8834
TCGA-CJ-4874	6.25479	0	64.9624
TCGA-BP-4768	1.09589	0	26.6015
TCGA-DW-7837	3.12877	0	13.8784
TCGA-BP-4804	3.99726	0	43.9303
TCGA-B8-4151	3.5589	0	26.9568
TCGA-B0-5119	4.25205	0	79.6487
TCGA-SX-A7SQ	3.46849	0	5.21985
TCGA-BP-4166	0.0356164	0	58.6145
TCGA-A3-3376	4.64658	1	128.171
TCGA-BP-5202	0.0794521	0	57.2319
TCGA-BP-5182	3.19178	0	43.0597
TCGA-BP-4335	1.30137	1	30.5791
TCGA-CZ-5454	1.97808	1	42.2339
TCGA-P4-AAVK	4.35616	0	5.02898
TCGA-BQ-5882	1.80274	1	16.3299
TCGA-BQ-5887	2.11233	0	8.65907
TCGA-KL-8337	3.73699	0	2.97912
TCGA-AK-3445	6.55342	0	36.3365
TCGA-BP-4169	1.92055	1	65.4557
TCGA-2Z-A9JR	0.441096	0	5.58298
TCGA-BP-4177	4.57534	0	38.1188
TCGA-BP-4803	0.558904	0	48.8982
TCGA-CJ-4642	8.78082	0	10.4857
TCGA-CJ-4895	3.28767	1	34.2458
TCGA-BP-5168	4.00822	1	58.8766
TCGA-BP-5185	3.10137	0	14.2047
TCGA-B8-4146	1.4	0	71.1119
TCGA-BQ-7048	7.77808	0	9.7117
TCGA-BP-5006	2.30137	0	79.4118
TCGA-MH-A857	2.43836	0	8.96792
TCGA-B0-4712	3.66301	1	24.4242
TCGA-B8-5164	0.0712329	0	50.8189
TCGA-DV-5569	0.972603	0	84.5869
TCGA-5P-A9K3	1.29041	1	3.01681
TCGA-B0-4836	3.39178	1	41.3778
TCGA-MH-A562	1.68767	0	3.8602
TCGA-B3-3925	2.81918	0	10.6034
TCGA-2Z-A9JD	2.90411	0	5.06513
TCGA-A4-8098	2.45479	0	6.30419
TCGA-2K-A9WE	0.586301	0	6.90346
TCGA-KL-8344	2.4	0	30.4984
TCGA-CJ-5681	1.51233	1	12.2299
TCGA-CJ-4905	4.09863	0	111.746
TCGA-CJ-4635	3.87945	0	44.9568
TCGA-IZ-A6M8	1.36164	0	2.07054
TCGA-B0-5099	1.32877	1	51.6256
TCGA-B0-5110	5.50411	0	95.6948
TCGA-BQ-5875	7.23014	0	3.73247
TCGA-DV-5576	1.99178	1	59.7728
TCGA-BQ-7062	0.317808	0	11.4678
TCGA-B0-4703	0.49863	1	48.6959
TCGA-HE-A5NJ	4.72877	0	5.25375
TCGA-BP-4344	4.56438	0	96.0309
TCGA-6D-AA2E	0.991781	0	9.31996
TCGA-A3-3317	4.08493	0	41.7471
TCGA-BP-4338	7.83288	0	10.6929
TCGA-CZ-5468	0.161644	1	21.652
TCGA-KM-8440	3.74247	0	3.21495
TCGA-B0-5712	7.45753	0	27.1985
TCGA-KL-8330	9.05205	0	2.47883
TCGA-B8-5549	0.531507	0	54.982
TCGA-B0-4838	2.28493	1	70.2267
TCGA-KV-A74V	0.950685	0	4.54283
TCGA-UN-AAZ9	1.50137	0	11.3177
TCGA-CJ-5689	4.43836	1	49.6568
TCGA-AK-3461	6.07397	0	89.0336
TCGA-BP-4762	3.67945	1	76.9098
TCGA-UZ-A9PO	5.23562	0	6.33968
TCGA-KL-8328	8.56712	0	1.28903
TCGA-BQ-5893	0.660274	1	12.3082
TCGA-BP-5008	2.93425	0	83.6147
TCGA-BP-5001	3.22466	0	22.2531
TCGA-Y8-A897	1.50411	0	6.35054
TCGA-KN-8432	0.208219	0	9.6367
TCGA-B0-4706	0.178082	1	27.4069
TCGA-KL-8345	4.56164	0	7.23722
TCGA-BP-4998	2.55342	0	50.6106
TCGA-KL-8342	6.1589	0	8.15034
TCGA-B8-A54G	0.145205	0	30.8474
TCGA-2Z-A9J7	0.380822	1	2.40926
TCGA-A4-A48D	1.03836	0	4.79553
TCGA-EU-5906	0.564384	0	83.4604
TCGA-KL-8329	7.53973	0	6.99415
TCGA-BQ-5886	2.16986	0	1.4128
TCGA-MH-A854	1.46849	0	4.44885
TCGA-BP-4795	1.69863	0	77.333
TCGA-B0-4841	0.558904	1	32.799
TCGA-BP-5175	2.55342	0	10.1746
TCGA-CZ-5989	5.21918	0	112.365
TCGA-SX-A71V	2.4	0	3.26308
TCGA-CJ-4903	4.27123	0	38.413
TCGA-KL-8324	12.811	0	6.84516
TCGA-CJ-4894	2.30411	1	51.7845
TCGA-DV-A4VX	4.45479	1	7.41123
TCGA-B0-4714	0.271233	1	31.4259
TCGA-IA-A40U	1.4	0	6.08661
TCGA-5P-A9K6	5.24384	0	5.48309
TCGA-B8-A54H	0.70137	0	68.2761
TCGA-CJ-4904	9.04658	0	115.761
TCGA-B8-5552	2.86575	0	95.2545
TCGA-AK-3456	3.13151	0	10.7391
TCGA-HE-7130	4.84932	0	10.0567
TCGA-CJ-6032	9.96986	0	111.596
TCGA-BP-4340	1.53973	1	40.344
TCGA-DW-5561	1.13425	0	8.25051
TCGA-B0-4845	5.4411	1	53.5203
TCGA-BP-5189	2.25205	1	71.6775
TCGA-BP-4758	6.04932	0	43.9402
TCGA-B0-4822	3.04384	1	34.7641
TCGA-KL-8341	2.06575	1	3.94187
TCGA-G7-6795	3.27123	0	2.31499
TCGA-CZ-5469	2.59178	1	11.0304
TCGA-BP-4325	8.12055	0	42.9845
TCGA-B0-5081	0.991781	1	47.3191
TCGA-CZ-4864	7.75342	1	46.9112
TCGA-B0-4833	6.53699	1	39.3182
TCGA-B0-5083	2.86301	1	20.582
TCGA-B9-7268	1.83836	0	5.56322
TCGA-P4-A5E8	3.57808	1	10.3244
TCGA-BP-4162	8.42192	0	71.862
TCGA-BP-5009	2.99178	1	37.4196
TCGA-CJ-5680	2.10411	1	21.7554
TCGA-CZ-5458	7.6411	0	57.348
TCGA-B0-5700	4.90411	0	57.3774
TCGA-AL-A5DJ	4.10411	1	2.63386
TCGA-BQ-5876	1.60548	0	17.7296
TCGA-B0-5095	0.671233	1	54.8571
TCGA-G7-6793	0.920548	1	11.3336
TCGA-B8-4620	2.12877	0	44.4921
TCGA-BP-4797	3.03288	0	42.4621
TCGA-A3-3311	3.26301	1	48.0193
TCGA-CW-5584	0.449315	1	51.8367
TCGA-A3-A8OX	0	0	34.6635
TCGA-KO-8407	7.72603	0	10.2167
TCGA-SX-A7SU	3.64658	0	6.96744
TCGA-CW-6097	1.56438	1	57.7718
TCGA-CZ-4858	5.76712	1	25.2283
TCGA-A3-3387	1.69041	0	40.2477
TCGA-5P-A9KC	1.03288	0	6.35978
TCGA-HE-A5NL	2.10137	0	5.74129
TCGA-IA-A83V	8.05753	1	6.05148
TCGA-AK-3451	7.85753	0	10.3708
TCGA-A4-7286	1.51781	0	3.87596
TCGA-DV-5573	3.09589	0	47.4975
TCGA-BQ-7059	0.635616	0	10.7675
TCGA-PJ-A5Z8	1.64384	0	17.6331
TCGA-IA-A40X	1.66575	0	12.2942
TCGA-B0-5098	4.33973	1	7.50174
TCGA-MH-A855	1.01096	0	15.6225
TCGA-B0-4839	4.49041	1	26.5885
TCGA-B9-A5W7	1.60274	0	7.68544
TCGA-SX-A7SR	2.20548	0	4.69937
TCGA-A3-3347	4.41096	1	35.2206
TCGA-BP-5191	2.64932	0	17.2085
TCGA-BP-4989	0.323288	0	43.8375
TCGA-BQ-5888	1.10411	0	4.15691
TCGA-BP-5196	2.78904	0	30.6675
TCGA-UZ-A9PJ	2.18356	1	12.0303
TCGA-A4-A57E	0.706849	1	5.61463
TCGA-V9-A7HT	2.64384	0	6.61095
TCGA-KN-8423	2.1589	0	9.6639
TCGA-CJ-4888	4.29315	1	58.3593
TCGA-HE-A5NH	2.16712	0	7.19426
TCGA-A4-7828	0.652055	0	61.8142
TCGA-A4-8312	1.93973	0	5.20003
TCGA-B8-4153	2.08767	0	36.2964
TCGA-CZ-5467	0.2	1	71.7824
TCGA-BP-4353	1.0274	1	89.4866
TCGA-CJ-4897	9.15342	0	49.9305
TCGA-B8-5546	1.38356	0	10.1601
TCGA-WN-AB4C	3.25479	0	2.44123
TCGA-BP-5176	4.35616	1	48.9375
TCGA-KL-8331	8.24658	0	2.65542
TCGA-KO-8414	8.8	0	3.16322
TCGA-B0-5080	0.936986	1	70.2899
TCGA-CZ-5452	4.90137	0	32.464
TCGA-BP-4347	3.74521	0	75.1533
TCGA-A3-3349	3.79452	0	87.0522
TCGA-B0-4837	3.77534	1	33.6325
TCGA-CW-5580	5.38082	1	57.2688
TCGA-BP-4798	0.915068	1	45.8774
TCGA-B0-4710	4.80822	0	44.7938
TCGA-G7-A8LD	1.40822	1	3.88228
TCGA-B8-A8YJ	1.18082	0	99.5415
TCGA-BP-4982	2.77808	0	91.4839
TCGA-B0-4690	0.117808	1	33.5163
TCGA-BP-4960	5.95068	0	29.7895
TCGA-B0-5116	3.49041	0	47.4967
TCGA-CW-6093	8.61918	0	130.885
TCGA-CJ-5683	5.17534	0	44.1288
TCGA-CZ-5984	5.66301	0	27.2883
TCGA-CJ-4875	9.73699	1	24.0501
TCGA-BP-4967	0.561644	0	25.3682
TCGA-B4-5838	0.454795	0	37.2256
TCGA-BP-5195	2.05205	0	70.152
TCGA-KO-8404	0.890411	1	17.2553
TCGA-B0-4823	1.24384	1	59.1977
TCGA-BP-4992	1.3726	0	16.95
TCGA-CJ-4901	3.9726	0	46.552
TCGA-KL-8325	1.9863	1	2.70086
TCGA-CJ-4639	8.84658	0	72.1384
TCGA-A4-7997	2.53973	0	10.1034
TCGA-KN-8435	9.58356	0	6.30438
TCGA-BP-4170	6.41918	1	66.5868
TCGA-2Z-A9J5	8.35616	0	3.46688
TCGA-BQ-7049	3.73699	1	19.0972
TCGA-AK-3443	3.89863	0	7.20547
TCGA-BP-4995	3.75616	0	41.976
TCGA-B0-4815	4.35068	1	33.7557
TCGA-B0-4688	0.276712	1	23.8482
TCGA-A3-3328	3.79452	0	3.19194
TCGA-KO-8416	7.53973	0	5.22583
TCGA-B0-5710	6.65753	0	95.7096
TCGA-BQ-5877	0.739726	1	8.30062
TCGA-BP-4971	4.07397	0	27.3045
TCGA-B0-5092	1.25753	1	33.9134
TCGA-CZ-4856	0.0493151	0	73.9691
TCGA-BP-5169	0.528767	0	13.3214
TCGA-AK-3427	9.81644	0	2.84159
TCGA-A4-7583	0.00821918	0	12.8247
TCGA-KO-8415	8.05205	0	3.39985
TCGA-B0-5697	7.20548	0	31.8396
TCGA-BP-5173	0.169863	1	43.1405
TCGA-CJ-4892	4.16712	0	39.334
TCGA-AS-3778	0.117808	0	44.8151
TCGA-CZ-5462	0.852055	1	25.2248
TCGA-2Z-A9J2	4.91781	0	1.44839
TCGA-KO-8410	8.59178	0	15.788
TCGA-CJ-4870	4.10411	0	61.6504
TCGA-CJ-4641	4.55068	1	36.7247
TCGA-UZ-A9PL	8.63562	0	3.78985
TCGA-B0-5702	5.95068	0	6.31294
TCGA-2Z-A9JO	2.6	0	3.93403
TCGA-B0-5115	4.39452	0	56.1701
TCGA-BP-5170	6.60822	0	43.7147
TCGA-CJ-5678	1.5726	1	23.4881
TCGA-B0-5701	6.74247	0	24.2182
TCGA-A4-8630	1.19452	0	3.9373
TCGA-A4-7287	1.63562	1	15.155
TCGA-BP-4159	7.12603	1	47.1459
TCGA-B8-4154	3.78082	0	27.5806
TCGA-B0-4852	3.07123	1	54.7877
TCGA-P4-A5EA	0.550685	1	33.2215
TCGA-KL-8332	7.07397	0	18.7965
TCGA-B1-A47O	2.30685	0	3.49031
TCGA-DW-7841	1.21918	0	21.6293
TCGA-B0-5077	3.60822	1	41.2727
TCGA-BP-4972	4.11507	0	45.7452
TCGA-A3-A8OW	0.884932	0	85.3496
TCGA-UZ-A9PU	2.55616	1	4.46617
TCGA-KL-8334	8.07945	0	5.3648
TCGA-KN-8428	4.35616	1	3.77004
TCGA-BP-4326	4.45205	1	46.6882
TCGA-KN-8421	7.32603	0	1.09429
TCGA-A3-A6NL	1.88767	0	63.316
TCGA-BP-4975	3.92603	0	63.8731
TCGA-5P-A9KH	5.61918	0	7.8675
TCGA-BP-4784	5.07945	0	64.2436
TCGA-KO-8408	1.38904	1	3.64126
TCGA-5P-A9K2	6.55342	0	0.924463
TCGA-CJ-4882	5.1589	0	39.8644
TCGA-CZ-5464	5.83014	0	40.6718
TCGA-B0-4694	0.290411	1	30.357
TCGA-B8-5162	0.0986301	0	70.791
TCGA-SX-A7SS	4.42466	0	4.11976
TCGA-BP-4777	4.74247	0	53.6042
TCGA-KM-8441	2.4	0	21.4053
TCGA-P4-AAVM	4.21644	0	1.82414
TCGA-B0-4849	0.189041	1	64.7033
TCGA-B0-4700	5.42466	1	43.5704
TCGA-B0-4844	0.857534	1	24.5944
TCGA-CJ-4899	4.1863	0	94.2993
TCGA-3Z-A93Z	1.05479	0	41.9652
TCGA-KL-8323	3.1726	1	6.02603
TCGA-EV-5903	2.07397	0	12.3622
TCGA-B0-5120	3.20274	0	62.0194
TCGA-A3-3357	7.36438	0	22.897
TCGA-CJ-5677	2.14247	1	19.4646
TCGA-KV-A6GE	2.42466	0	5.52783
TCGA-B8-A54E	2.49041	0	5.63565
TCGA-B8-4619	1.43288	0	18.3858
TCGA-A3-3331	4.06849	0	55.2151
TCGA-BQ-7044	10.3014	0	1.99107
TCGA-B9-4116	1.71781	0	10.3818
TCGA-B4-5835	0.0438356	0	8.65221
TCGA-UZ-A9Q0	9.2274	0	2.15998
TCGA-MM-A563	1.61918	0	36.1921
TCGA-CJ-4916	3.76164	0	46.9244
TCGA-B0-4696	2.3726	1	31.083
TCGA-KL-8339	2.34247	1	2.67035
TCGA-BP-4789	4.07945	0	110.808
TCGA-BP-4771	0.443836	1	53.1221
TCGA-KL-8326	9.10137	0	2.704
TCGA-BP-4782	0.969863	0	55.8398
TCGA-BP-5177	0.80274	0	52.6589
TCGA-J7-8537	0.879452	1	15.0648
TCGA-BQ-7046	8.07671	0	5.38468
TCGA-UZ-A9Q1	4.27945	0	3.42436
TCGA-CZ-5459	4.61096	0	35.3683
TCGA-DW-5560	4.07123	0	4.44519
TCGA-B1-5398	3.4274	0	11.8955
TCGA-A3-3335	5.16712	0	28.1161
TCGA-B1-A655	1.39726	0	6.41185
TCGA-B9-5156	3.66575	0	8.13174
TCGA-SX-A71U	3.71781	0	4.30447
TCGA-AL-3466	0.80274	1	7.25933
TCGA-A4-A7UZ	0	0	7.59894
TCGA-AK-3429	9.11781	0	39.0356
TCGA-A4-A4ZT	1.4137	0	6.94018
TCGA-DW-7834	10.8219	0	29.8925
TCGA-CJ-6033	0.613699	1	34.1549
TCGA-B0-4834	5.72603	1	21.7573
TCGA-BQ-5879	1.90959	1	29.4742
TCGA-BP-4759	6.49863	0	42.3868
TCGA-B2-5633	2.63836	0	38.9202
TCGA-B0-4693	0.210959	1	57.873
TCGA-BQ-5885	2.52329	0	6.79612
TCGA-2Z-A9JS	1.34795	1	5.32817
TCGA-BP-5007	3.12329	0	47.7113
TCGA-B0-5690	9.29315	0	104.63
TCGA-A3-A8CQ	0.00821918	0	83.4267
TCGA-B2-4098	0.139726	1	6.16922
TCGA-B0-5703	6.15342	0	34.0427
TCGA-CZ-4865	0.454795	1	52.2827
TCGA-PJ-A5Z9	1.47945	0	3.38209
TCGA-A4-7585	2.93151	1	14.1715
TCGA-BP-4968	4.78356	0	38.1131
TCGA-BP-4799	3.10411	1	42.5968
TCGA-B0-5094	0.912329	1	14.9072
TCGA-B0-4945	5.87671	1	73.5178
TCGA-5P-A9KF	2.31507	0	4.20539
TCGA-B0-4827	2.42466	1	29.7506
TCGA-BP-4981	3.00548	1	21.0299
TCGA-GL-A4EM	0.0876712	0	4.68636
TCGA-5P-A9K9	1.6137	1	6.01726
TCGA-2Z-A9JK	3.24932	0	18.3858
TCGA-CZ-5988	1.89863	0	59.782
TCGA-DW-7840	0.312329	0	6.87448
TCGA-B2-5636	2.51781	0	100.641
TCGA-B3-4103	2.54795	0	5.95303
TCGA-B0-5088	1.54247	1	34.2462
TCGA-BP-4776	1.12603	0	37.43
TCGA-AK-3433	9.33973	0	6.90815
TCGA-CJ-5682	10.2356	0	39.558
TCGA-A4-A5XZ	1.31233	0	4.84528
TCGA-BP-5004	3.08493	0	52.7061
TCGA-AL-3467	5.84932	0	7.0523
TCGA-B0-5694	1.31507	1	40.0236
TCGA-AK-3426	2.42466	1	19.6117
TCGA-B2-4102	2.60822	0	49.5736
TCGA-A3-A6NI	2.78904	0	26.3981
TCGA-B0-4811	3.88219	1	16.8729
TCGA-A4-7734	0.0739726	0	17.476
TCGA-CJ-4636	5.27123	0	30.5477
TCGA-AL-3472	5.5589	0	6.37274
TCGA-CJ-4868	1.76986	1	49.712
TCGA-BP-4346	4.09041	1	46.5487
TCGA-BP-5180	6.2	0	22.5642
TCGA-GL-7966	0.306849	0	17.7374
TCGA-5P-A9K8	3.5863	0	7.25801
TCGA-BP-5200	2.91233	0	116.955
TCGA-DV-5565	3.6411	0	59.7549
TCGA-BP-4174	5.14795	0	31.3512
TCGA-GL-6846	16.2329	0	9.36568
TCGA-DW-7842	0.252055	0	12.4095
TCGA-KL-8346	5.19726	0	3.45659
TCGA-DV-5566	3.83014	0	48.2574
TCGA-AK-3425	9.1589	0	31.6008
TCGA-B8-5159	1.97808	0	45.0835
TCGA-Y8-A8S1	1.10685	0	10.2815
TCGA-EU-5907	0.347945	0	24.941
TCGA-CJ-4887	2.55342	1	26.0325
TCGA-B2-3924	2.99178	0	69.0521
TCGA-BQ-5891	0.0794521	0	3.38582
TCGA-BP-5174	6.18356	0	19.5668
TCGA-CW-5590	2.94521	1	50.1337
TCGA-B2-A4SR	1.38904	0	83.6855
TCGA-B4-5377	1	0	90.8755
TCGA-B0-5096	0.186301	1	17.0978
TCGA-BP-4332	3.10411	0	58.6843
TCGA-UZ-A9PR	7.19726	0	11.9016
TCGA-A3-3383	2.3589	0	22.6879
TCGA-DZ-6135	6.21644	0	16.8719
TCGA-BP-4977	1.24384	0	30.5152
TCGA-2Z-A9J8	7.64384	0	4.46306
TCGA-CW-5583	6.81918	0	70.9876
TCGA-B0-4847	2.1726	1	20.3062
TCGA-B8-4622	4.17808	0	49.7502
TCGA-CJ-4640	9.53425	0	33.1222
TCGA-BQ-5892	0.99726	0	23.0052
TCGA-AK-3455	1.87123	1	37.7
TCGA-KL-8327	11.4219	0	3.38868
TCGA-G6-A5PC	0.663014	1	10.0363
TCGA-B0-5085	2.10959	1	18.292
TCGA-A3-3323	3.03014	0	53
TCGA-CJ-4881	5.51781	0	25.5547
TCGA-A4-8515	1.94247	0	3.52614
TCGA-BQ-7051	4.2	0	2.73472
TCGA-KL-8340	5.54521	0	6.83259
TCGA-B8-5550	4.04384	0	34.5518
TCGA-CZ-4863	5.28219	0	59.3704
TCGA-B0-5706	8.78082	0	42.2394
TCGA-F9-A97G	0.0356164	0	6.33256
TCGA-CZ-5451	5.28493	0	55.5102
TCGA-B0-4814	0.460274	1	35.0899
TCGA-B1-7332	3.12603	0	4.93451
TCGA-BP-4163	7.77808	0	30.289
TCGA-BP-5190	2.76986	0	18.6035
TCGA-B1-A47M	1.80548	0	2.69759
TCGA-CZ-5987	1.21918	1	26.0132
TCGA-B9-A69E	1.23836	0	14.8068
TCGA-BP-4963	5.02466	0	46.9057
TCGA-B9-4113	4.20822	1	7.72948
TCGA-BP-5186	1.89863	0	65.9945
TCGA-KN-8436	3.52877	0	4.90646
TCGA-2Z-A9JQ	2.13151	0	2.93033
TCGA-CJ-5684	6.11233	0	54.082
TCGA-KN-8424	5.43288	0	7.46761
TCGA-B4-5834	0.0712329	0	81.2138
TCGA-BP-4351	2.65753	0	33.4829
TCGA-KM-8639	2.61096	0	10.014
TCGA-B0-4713	0.553425	1	9.38841
TCGA-B0-5713	7.62192	0	68.2633
TCGA-UZ-A9PM	10.4411	0	5.49329
TCGA-KV-A6GD	1.53425	0	7.91246
TCGA-DV-A4W0	6.76712	0	55.2884
TCGA-AS-3777	3.39178	0	5.4908
TCGA-Y8-A896	1.55342	0	8.13959
TCGA-UZ-A9PV	3.95616	0	3.36602
TCGA-SX-A7SP	1.3589	1	3.9225
TCGA-BP-4329	2.31507	1	51.0951
TCGA-BP-4342	6.18082	1	38.2506
TCGA-AK-3454	2.39452	0	33.2315
TCGA-KM-8477	4.25479	0	6.81548
TCGA-BP-5178	5.23836	1	24.733
TCGA-2Z-A9J9	6.28493	0	40.5716
TCGA-BQ-7050	5.10685	0	5.61848
TCGA-Y8-A8RY	2.10685	0	6.10104
TCGA-B0-4816	3.75616	1	53.9024
TCGA-P4-AAVO	6.57534	0	1.14325
TCGA-KM-8438	12.663	0	15.9297
TCGA-CJ-4908	4.19452	0	104.878
TCGA-2Z-A9JL	2.75616	0	7.25159
TCGA-B0-5108	4.88219	0	61.7117
TCGA-F9-A7VF	0.2	0	3.03444
TCGA-SX-A7SM	0.994521	1	11.027
TCGA-KN-8437	8.40548	0	16.8434
TCGA-UZ-A9PN	3.11233	1	14.3793
TCGA-CJ-4871	6.63836	0	47.2289
TCGA-A3-3362	4.27123	0	50.9916
TCGA-B0-4824	4.53973	1	48.0652
TCGA-A3-3380	1.55342	0	53.5234
TCGA-A4-A5Y1	1.08219	1	5.87147
TCGA-A3-A6NN	0.00821918	0	59.2573
TCGA-DV-5575	4.73699	0	79.8511
TCGA-SX-A7SN	1.58356	0	6.44183
TCGA-DZ-6132	6.73973	0	13.8027
TCGA-B3-4104	2.87397	0	16.8013
TCGA-B0-5102	7.5726	1	20.954
TCGA-B2-5635	2.06849	0	37.3501
TCGA-5P-A9JV	5.59726	0	37.6777
TCGA-B9-A5W8	1.43562	0	9.65653
TCGA-5P-A9JU	1.02192	0	6.86539
TCGA-5P-A9K4	5.98356	0	5.92199
TCGA-A3-3306	3.06849	0	29.9729
TCGA-P4-A5E6	8.31507	0	3.81136
TCGA-F9-A4JJ	0.890411	1	10.9841
TCGA-A3-3307	3.93425	0	72.8986
TCGA-DW-7963	3.39726	0	5.86802
TCGA-CJ-5671	10.9233	0	56.2912
TCGA-A3-3322	4.04932	0	38.6737
TCGA-B8-4148	4.16438	0	89.954
TCGA-BP-4765	5.98356	0	89.1875
TCGA-B0-5400	4.74795	0	13.9866
TCGA-A3-3316	4.09041	0	48.077
TCGA-B4-5836	0.386301	0	65.0542
TCGA-AK-3434	5.71781	0	49.1166
TCGA-BP-4331	6.72329	1	45.235
TCGA-CJ-4644	0.920548	1	48.907
TCGA-CW-5585	7.14795	0	40.5135
TCGA-CZ-5455	1.53699	1	69.3331
TCGA-UZ-A9PZ	1.8	0	3.17411
TCGA-A3-3359	6.86027	0	63.0059
TCGA-B0-5707	10.2575	0	6.57466
TCGA-B8-A54J	1.44658	0	85.0184
TCGA-A3-3343	2.58904	0	39.1475
TCGA-B0-5699	10.5233	0	46.1528
TCGA-KL-8338	7.2137	0	3.18543
TCGA-BP-4994	3.58356	0	28.2453
TCGA-5P-A9JZ	7.51781	0	4.66841
TCGA-KN-8434	4.92329	0	13.0353
TCGA-G7-A8LE	6.72055	0	15.3238
TCGA-HE-A5NF	7.07397	0	4.8104
TCGA-BP-4959	7.28767	0	33.2922
TCGA-CJ-4873	6.18904	0	13.1038
TCGA-CJ-5679	1.86027	1	13.349
TCGA-G7-7502	2.15342	0	6.3154
TCGA-EU-5904	1.50959	0	71.6178
TCGA-CZ-5985	5.47123	0	28.6617
TCGA-BQ-7060	0.586301	0	4.04131
TCGA-A3-3324	3.24932	0	45.119
TCGA-B0-5100	5.2411	1	33.9888
TCGA-AK-3440	7.84932	0	5.40439
TCGA-B0-4846	3.28767	1	65.9395
TCGA-A4-8516	0.0630137	0	6.09036
TCGA-CZ-5461	0.90411	1	56.2628
TCGA-IA-A83W	5.59726	1	10.136
TCGA-BP-5187	1.11233	0	67.9398
TCGA-B8-4621	2.1589	0	6.32818
TCGA-A3-3382	1.5726	0	38.0431
TCGA-CJ-4878	5.98904	0	82.4894
TCGA-B0-5709	10.8877	0	50.327
TCGA-BP-4986	2.15068	0	47.7162
TCGA-CJ-5672	6	1	35.5736
TCGA-GL-7773	1.07671	0	21.1343
TCGA-CJ-4891	2.24384	1	13.9272
TCGA-BQ-5889	0.90137	1	20.385
TCGA-IA-A40Y	0.169863	0	3.38477
TCGA-Y8-A898	1.30137	0	3.40854
TCGA-BP-4790	3.04384	1	63.5751
TCGA-BP-4349	1.01918	0	49.7012
TCGA-B2-5641	1.79726	0	33.3119
TCGA-CJ-4900	4.69589	1	25.5687
TCGA-BP-4343	5.23836	1	43.4183
TCGA-CZ-4859	4.89589	0	56.009
TCGA-SX-A7SO	3.44384	0	4.3556
TCGA-A3-3308	0.0438356	0	53.1206
TCGA-B0-5693	11.1616	0	80.7827
TCGA-A3-A8OU	0	0	43.7789
TCGA-A3-3313	2.0137	1	14.6959
TCGA-B0-5711	10.9288	0	66.6119
TCGA-2Z-A9JM	2.5589	0	9.4215
TCGA-SX-A71S	4.12055	0	10.9568
TCGA-BP-4164	2.71781	1	37.137
TCGA-CJ-4912	4.53973	0	17.9137
TCGA-2Z-A9JE	4.73425	0	4.7234
TCGA-AK-3450	4.87397	0	31.9731
TCGA-B8-A54F	1.42192	0	45.6676
TCGA-MH-A561	2.30411	0	10.4575
TCGA-B8-A54D	2.27397	0	26.3042
TCGA-AL-3473	5.22192	0	19.761
TCGA-G7-6789	0.334247	1	6.84752
TCGA-BP-4970	1.1863	0	73.3065
TCGA-BP-4161	7.52329	0	40.8041
TCGA-B0-5696	7.14795	0	34.3994
TCGA-BP-4173	5.1863	0	59.9111
TCGA-BP-5201	2.60548	0	56.4677
TCGA-DV-5567	5.49041	0	72.4919
TCGA-CJ-4893	2.05479	0	70.185
TCGA-IZ-8196	1.77808	0	15.1872
TCGA-B0-4707	1.64384	1	11.4335
TCGA-B0-5107	2.53973	1	11.4708
TCGA-B0-5402	3.53425	0	55.0421
TCGA-A4-7288	5.08767	0	7.02678
